# Supplementary material for: Construction and analysis of circular RNA-associated competing endogenous RNA network in the hippocampus of aged mice for the occurrence of postoperative cognitive dysfunction
Source: Front Aging Neurosci. 2023 Mar 27;15:1098510. doi: 10.3389/fnagi.2023.1098510 (PMC10084838; doi:10.3389/fnagi.2023.1098510)
Supplement: Supplementary file 1 [file Table_1.xlsx]

## Sheet: DEcircRNA_177
circRNA	Surgery_readcount	Control_readcount	log2FoldChange	pval	padj
mmu_circ_0000283	1.41824	5.39119	-0.76637	0.0023981	0.76632
novel_circ_0011081	2.58007	8.47064	-0.74215	0.0035574	0.76632
novel_circ_0017986	1.36979	5.68164	-0.73994	0.0029525	0.76632
novel_circ_0000489	2.32988	6.47539	-0.73604	0.0038963	0.76632
novel_circ_0008075	0.804768	4.34016	-0.71746	0.0026515	0.76632
novel_circ_0010690	1.60049	5.51699	-0.71144	0.0046591	0.76632
novel_circ_0011546	1.48061	4.88241	-0.68874	0.0059673	0.82977
novel_circ_0004532	2.24165	6.31916	-0.68328	0.0072467	0.84105
novel_circ_0009314	1.7905	6.94254	-0.68129	0.0057889	0.82977
mmu_circ_0001615	1.39035	4.84725	-0.65566	0.0082006	0.87572
novel_circ_0009299	3.73993	8.30296	-0.64968	0.0099044	0.89495
novel_circ_0014081	2.76586	6.86837	-0.64375	0.011594	0.91923
novel_circ_0006517	2.17913	6.19527	-0.64287	0.011403	0.91923
novel_circ_0017019	5.47435	12.2262	-0.64121	0.011398	0.91923
novel_circ_0009392	11.1533	20.1419	-0.63695	0.003945	0.76632
novel_circ_0018248	0.735661	3.71663	-0.63505	0.0073045	0.84105
novel_circ_0017195	0.897454	4.07659	-0.62565	0.0087788	0.88111
novel_circ_0020353	2.66499	6.52689	-0.6194	0.015115	0.91923
novel_circ_0019750	0.630847	3.07467	-0.61297	0.0087887	0.88111
novel_circ_0023118	0.707508	3.57577	-0.61001	0.0092092	0.88111
novel_circ_0005567	4.15549	8.45351	-0.60651	0.015359	0.91923
novel_circ_0011866	8.19828	15.2379	-0.60235	0.0092512	0.88111
novel_circ_0010588	1.63112	5.32055	-0.59754	0.015896	0.91923
novel_circ_0003563	1.14004	4.5003	-0.5974	0.013237	0.91923
novel_circ_0018601	0.95376	3.77573	-0.58178	0.014771	0.91923
novel_circ_0006418	1.53411	4.71586	-0.58076	0.019378	0.91923
novel_circ_0019224	7.41669	13.0513	-0.57499	0.01634	0.91923
novel_circ_0000439	15.4923	25.7906	-0.57302	0.0073986	0.84105
novel_circ_0018415	3.78826	7.54202	-0.57229	0.023727	0.91923
novel_circ_0004448	1.84529	5.67295	-0.5716	0.019833	0.91923
novel_circ_0021377	7.3045	12.9601	-0.57088	0.01829	0.91923
novel_circ_0017104	1.45212	4.20461	-0.57017	0.02186	0.91923
novel_circ_0022464	7.83477	13.7895	-0.56898	0.017148	0.91923
novel_circ_0017152	5.18511	10.2104	-0.56894	0.022579	0.91923
novel_circ_0014272	1.51355	5.81328	-0.56597	0.01724	0.91923
mmu_circ_0001367	9.04375	15.836	-0.56233	0.016096	0.91923
novel_circ_0019229	7.07709	12.8435	-0.56115	0.020538	0.91923
mmu_circ_0001184	9.20514	17.7041	-0.56044	0.025871	0.91923
novel_circ_0020598	2.07592	5.39398	-0.55738	0.026318	0.91923
novel_circ_0021799	2.92026	6.89925	-0.55684	0.028996	0.91923
novel_circ_0018825	2.08382	5.35324	-0.55339	0.027658	0.91923
mmu_circ_0000948	14.0089	23.0812	-0.5457	0.017299	0.91923
novel_circ_0006562	5.17468	9.44128	-0.54456	0.029215	0.91923
novel_circ_0011117	1.03161	3.68069	-0.5436	0.023295	0.91923
mmu_circ_0000433	10.2629	17.4846	-0.5371	0.021436	0.91923
novel_circ_0022600	2.36031	5.93326	-0.53709	0.033575	0.97247
mmu_circ_0000114	4.20238	8.53077	-0.5328	0.035155	0.97247
novel_circ_0011753	2.52604	5.50516	-0.53031	0.037141	0.97247
novel_circ_0000862	4.90203	9.94453	-0.53004	0.037584	0.97247
mmu_circ_0001847	3.4828	7.46367	-0.52937	0.037885	0.97247
novel_circ_0013645	3.68935	7.50676	-0.52685	0.038009	0.97247
novel_circ_0008165	0.762686	2.97749	-0.52617	0.024065	0.91923
novel_circ_0011489	0.59416	2.6827	-0.52532	0.02161	0.91923
mmu_circ_0001427	1.45133	4.03752	-0.52081	0.033696	0.97247
novel_circ_0024225	2.3549	5.28899	-0.52014	0.040495	0.98251
novel_circ_0021315	4.56745	9.05718	-0.51661	0.042448	0.98251
novel_circ_0024551	17.0657	26.6526	-0.51581	0.015108	0.91923
mmu_circ_0000342	2.19085	4.77648	-0.51425	0.042687	0.98251
novel_circ_0018808	11.5788	18.1864	-0.51208	0.018885	0.91923
novel_circ_0006113	1.27371	3.57978	-0.50635	0.038817	0.97247
novel_circ_0006219	5.84872	11.3831	-0.5058	0.046218	0.98251
novel_circ_0003250	3.1398	7.01879	-0.50313	0.048038	0.98251
novel_circ_0022523	4.37948	8.77422	-0.5025	0.04826	0.98251
novel_circ_0024368	14.9476	23.2836	-0.50245	0.015245	0.91923
novel_circ_0003093	1.72218	4.49438	-0.50139	0.041617	0.98251
novel_circ_0002376	1.56547	3.89194	-0.49848	0.045196	0.98251
novel_circ_0019624	1.17712	3.80616	-0.49718	0.034978	0.97247
novel_circ_0011561	12.4219	23.0249	-0.49624	0.046217	0.98251
novel_circ_0023819	2.62078	5.70415	-0.49529	0.049607	0.98251
novel_circ_0021371	1.86736	4.54368	-0.49459	0.047502	0.98251
novel_circ_0014035	15.1319	23.9646	-0.49064	0.034273	0.97247
mmu_circ_0001733	7.41013	12.1971	-0.48569	0.041452	0.98251
novel_circ_0011466	6.9232	11.9126	-0.48522	0.04769	0.98251
novel_circ_0007300	6.12939	10.3381	-0.48246	0.04961	0.98251
novel_circ_0003426	6.9747	11.511	-0.48003	0.046403	0.98251
mmu_circ_0001231	10.0716	15.9542	-0.47078	0.036372	0.97247
mmu_circ_0001166	29.5343	43.4021	-0.46086	0.013153	0.91923
novel_circ_0018950	24.1562	35.8781	-0.4607	0.024718	0.91923
novel_circ_0007653	10.0743	15.7978	-0.46063	0.048819	0.98251
novel_circ_0015901	11.818	18.0026	-0.45432	0.049975	0.98251
mmu_circ_0000598	17.2983	26.1164	-0.44983	0.027846	0.91923
mmu_circ_0001701	12.2176	18.074	-0.44499	0.043131	0.98251
mmu_circ_0000608	17.375	26.3828	-0.43831	0.041178	0.98251
mmu_circ_0001871	57.1271	80.2216	-0.43397	0.0020072	0.76632
novel_circ_0019008	30.6189	42.5219	-0.43022	0.012682	0.91923
novel_circ_0011172	21.6192	31.2987	-0.41539	0.038663	0.97247
mmu_circ_0001755	63.5594	86.7234	-0.38627	0.03891	0.97247
mmu_circ_0000452	28.2802	37.6497	-0.35918	0.045212	0.98251
mmu_circ_0000595	196.235	255.176	-0.33648	0.047213	0.98251
mmu_circ_0000021	114.619	137.335	-0.25643	0.028962	0.91923
mmu_circ_0001100	161.998	192.61	-0.23574	0.027727	0.91923
mmu_circ_0000714	219.947	253.421	-0.19953	0.026788	0.91923
mmu_circ_0001205	78.667	63.4327	0.29521	0.038339	0.97247
mmu_circ_0000732	58.8572	45.9171	0.33046	0.032653	0.96696
mmu_circ_0001168	118.305	89.9252	0.35229	0.044702	0.98251
novel_circ_0009010	53.7335	40.4933	0.36586	0.026832	0.91923
novel_circ_0003158	35.5936	26.3385	0.36843	0.041814	0.98251
mmu_circ_0000642	63.7013	47.7802	0.37458	0.023095	0.91923
mmu_circ_0000700	32.9404	24.3212	0.38213	0.044948	0.98251
mmu_circ_0001446	46.8415	34.495	0.39651	0.034313	0.97247
novel_circ_0009006	35.4041	25.6722	0.40005	0.037014	0.97247
novel_circ_0016405	77.9848	56.5423	0.4159	0.025824	0.91923
novel_circ_0005678	53.2419	38.0507	0.42736	0.018431	0.91923
novel_circ_0015815	25.759	17.9298	0.42749	0.030464	0.94173
novel_circ_0007955	18.444	12.3444	0.44059	0.043458	0.98251
mmu_circ_0000688	85.6473	59.5282	0.45215	0.014545	0.91923
novel_circ_0015817	43.6729	29.3318	0.4546	0.041143	0.98251
mmu_circ_0000549	41.686	28.4578	0.46061	0.0096438	0.89434
novel_circ_0007433	14.9293	9.28917	0.4663	0.048952	0.98251
novel_circ_0015980	3.45045	1.15163	0.46996	0.047508	0.98251
novel_circ_0003614	3.23315	0.737256	0.47221	0.034473	0.97247
novel_circ_0015060	29.4698	19.5155	0.47479	0.02822	0.91923
novel_circ_0006700	96.2837	66.4953	0.47626	0.003975	0.76632
novel_circ_0016403	22.3241	14.5992	0.49993	0.018655	0.91923
novel_circ_0012603	7.35581	3.96504	0.50102	0.048875	0.98251
novel_circ_0008102	2.90171	0.589805	0.5027	0.024766	0.91923
mmu_circ_0000892	6.44336	3.42277	0.50328	0.048401	0.98251
novel_circ_0011497	6.7877	3.69165	0.50526	0.046881	0.98251
novel_circ_0018929	6.50397	3.5354	0.50606	0.046676	0.98251
novel_circ_0016842	6.68627	3.19881	0.50831	0.04595	0.98251
novel_circ_0011295	19.8403	12.2489	0.5099	0.025524	0.91923
novel_circ_0020590	9.9764	5.02571	0.51047	0.043078	0.98251
novel_circ_0005554	4.88568	1.78953	0.51474	0.040276	0.98251
novel_circ_0003547	6.46621	2.9958	0.51562	0.04292	0.98251
novel_circ_0005098	10.8642	6.10042	0.5165	0.036086	0.97247
mmu_circ_0000734	18.7712	11.7885	0.52062	0.021314	0.91923
novel_circ_0003091	4.14187	1.37352	0.52078	0.03567	0.97247
mmu_circ_0000945	10.08	5.33881	0.52211	0.038519	0.97247
novel_circ_0012029	10.1329	5.26434	0.52356	0.037392	0.97247
mmu_circ_0000545	19.2916	11.8323	0.52441	0.018018	0.91923
novel_circ_0021749	3.51668	1.06818	0.52663	0.029611	0.92345
novel_circ_0009705	16.8628	10.1704	0.53185	0.021085	0.91923
novel_circ_0006235	4.38872	1.59199	0.53193	0.03237	0.96696
novel_circ_0016287	3.79942	1.18818	0.53437	0.028938	0.91923
novel_circ_0023631	4.62637	1.7412	0.53438	0.032487	0.96696
mmu_circ_0000049	7.78349	3.73052	0.53537	0.03477	0.97247
novel_circ_0022933	4.45389	1.44737	0.54033	0.028794	0.91923
novel_circ_0020942	6.52501	2.47214	0.54113	0.031268	0.95816
novel_circ_0016152	3.83078	1.13659	0.54309	0.025692	0.91923
novel_circ_0019623	7.7393	3.66545	0.54671	0.031704	0.96314
novel_circ_0009857	10.8592	5.90884	0.54702	0.027729	0.91923
mmu_circ_0001410	11.9696	6.67079	0.55135	0.020229	0.91923
novel_circ_0023812	3.83379	1.00502	0.55236	0.021202	0.91923
novel_circ_0021733	3.23407	0.914389	0.55245	0.018803	0.91923
novel_circ_0020720	4.88496	2.06344	0.55358	0.026613	0.91923
novel_circ_0018679	3.34828	0.589805	0.55587	0.013717	0.91923
novel_circ_0017765	8.06133	3.87294	0.55953	0.026711	0.91923
novel_circ_0003366	4.70175	1.70814	0.56178	0.025387	0.91923
novel_circ_0003606	5.24467	1.08597	0.5661	0.015032	0.91923
novel_circ_0012642	6.83127	2.78145	0.57161	0.023989	0.91923
mmu_circ_0001661	6.21133	2.55289	0.57636	0.02291	0.91923
novel_circ_0001577	4.34174	1.59072	0.57876	0.020505	0.91923
mmu_circ_0000941	13.0639	7.42335	0.58187	0.013337	0.91923
mmu_circ_0001713	8.32128	3.8743	0.59064	0.02002	0.91923
novel_circ_0020077	4.01497	1.1795	0.59074	0.015394	0.91923
mmu_circ_0001722	9.09701	3.86826	0.59114	0.020386	0.91923
novel_circ_0022790	12.1217	6.21081	0.60983	0.012334	0.91923
novel_circ_0014771	4.67399	1.45397	0.61566	0.01413	0.91923
novel_circ_0016026	3.17164	0.448954	0.62423	0.006122	0.82977
novel_circ_0023743	4.60001	1.52671	0.62548	0.011666	0.91923
novel_circ_0010805	3.31655	0.482652	0.62732	0.0068415	0.84105
novel_circ_0001460	3.6524	0.696491	0.64523	0.0060091	0.82977
novel_circ_0005343	3.96761	0.696491	0.66832	0.0044028	0.76632
novel_circ_0019810	6.83448	2.9611	0.67307	0.0081591	0.87572
novel_circ_0012753	3.32634	0.442354	0.67914	0.0034417	0.76632
novel_circ_0006048	10.3677	4.24797	0.68368	0.0068903	0.84105
novel_circ_0017710	4.75979	1.15823	0.69584	0.004784	0.76632
novel_circ_0004495	4.35437	0.944208	0.69643	0.0043122	0.76632
novel_circ_0014451	27.2504	13.8344	0.70051	0.0030146	0.76632
novel_circ_0002200	6.40859	2.06641	0.73175	0.0040737	0.76632
mmu_circ_0000100	21.7176	11.1635	0.75192	0.00035564	0.62665
novel_circ_0005130	6.2029	1.9185	0.77274	0.0022931	0.76632
novel_circ_0018531	4.70741	0.837289	0.77941	0.0015777	0.76632
novel_circ_0004407	4.17604	0.594205	0.78426	0.0011905	0.76632
novel_circ_0009357	4.28826	0.847303	0.8031	0.0010076	0.76632
novel_circ_0005639	6.7084	1.30951	0.8393	0.00080429	0.76632
novel_circ_0003390	3.44203	0	0.90921	6.95e-05	0.24496

## Sheet: DEmiRNA_221
miRNA	Surgery_readcount	Control_readcount	log2FoldChange	pval	padj
mmu-miR-144-3p	61.925	212.888	-1.5999	6.1e-09	1.21e-06
mmu-miR-539-3p	3.9087	14.46	-1.4681	7.96e-05	0.0012755
mmu-miR-764-3p	3.09363	10.5895	-1.2237	0.0042596	0.024057
mmu-miR-19a-3p	17.6397	40.4368	-1.1072	9.05e-06	0.00031742
mmu-miR-144-5p	71.5023	157.417	-1.05	2.63e-05	0.00062396
mmu-miR-199b-5p	16.1088	36.7669	-1.0372	0.00061984	0.0058344
mmu-miR-669d-5p	5.58739	12.9969	-1.0162	0.0012891	0.0092103
mmu-miR-879-5p	98.4084	211.513	-1.0049	0.00011153	0.0016535
mmu-miR-876-5p	2.91057	7.58586	-0.98841	0.013417	0.055639
mmu-miR-362-5p	53.3425	106.806	-0.97325	5.23e-09	1.21e-06
mmu-miR-1912-5p	12.225	30.3563	-0.93737	0.023099	0.085078
mmu-miR-344g-3p	1.82067	5.35778	-0.93688	0.030701	NA
mmu-miR-133a-3p	48.9043	101.007	-0.92271	0.0014837	0.010231
mmu-miR-1188-5p	3.33703	7.42026	-0.9212	0.015079	0.06167
mmu-miR-669e-5p	4.36217	9.67284	-0.91201	0.016258	0.065142
mmu-miR-181d-3p	0.151501	1.62673	-0.89569	0.039587	NA
mmu-miR-1197-3p	17.7823	35.4039	-0.8947	0.00069575	0.0062512
mmu-miR-381-5p	8.37649	16.9147	-0.88386	0.0061242	0.031857
mmu-miR-219a-5p	265.104	519.417	-0.87071	0.0016399	0.010922
mmu-miR-219b-3p	261.81	513.205	-0.87049	0.0017106	0.011147
mmu-miR-181c-5p	640.61	1195.34	-0.86747	3.28e-07	3.24e-05
mmu-miR-449a-5p	6.91234	14.814	-0.86467	0.021358	0.080671
mmu-miR-6902-5p	0	1.11269	-0.86139	0.033792	NA
mmu-miR-301a-3p	38.4625	71.8505	-0.86138	1.35e-05	0.00038246
mmu-miR-15a-3p	2.96267	7.10549	-0.85581	0.041645	0.13266
mmu-miR-377-3p	94.242	175.017	-0.85413	2.63e-06	0.00017359
novel_354	0	1.31702	-0.85337	0.033505	NA
mmu-miR-490-3p	538.603	1063.18	-0.85118	0.0058644	0.030775
mmu-miR-362-3p	52.961	99.4255	-0.83129	0.00077959	0.0067984
mmu-miR-19b-3p	180.269	330.113	-0.82951	1.64e-05	0.00044249
mmu-miR-200c-3p	5.72963	12.8352	-0.82536	0.038742	0.12554
mmu-miR-335-5p	1574.04	2858.19	-0.81412	7.68e-05	0.0012658
mmu-miR-544-5p	18.5952	35.0703	-0.80831	0.0073032	0.036393
mmu-miR-218-2-3p	5.73362	11.7807	-0.80482	0.020935	0.079579
mmu-miR-448-5p	9.05357	18.9188	-0.80367	0.041833	0.13266
mmu-miR-1193-3p	39.9242	74.9003	-0.79008	0.0085318	0.040801
mmu-miR-142a-3p	359.169	637.766	-0.78703	7.6e-05	0.0012658
mmu-miR-142b	359.169	637.766	-0.78703	7.6e-05	0.0012658
mmu-miR-20a-5p	286.732	502.385	-0.77933	4.38e-06	0.0002145
mmu-miR-32-5p	635.709	1120.98	-0.77813	7.43e-05	0.0012658
mmu-miR-206-3p	25.6497	49.288	-0.7759	0.026453	0.095071
mmu-miR-190a-5p	150.73	267.628	-0.77236	0.00050967	0.0052109
mmu-miR-99a-3p	39.4906	70.7146	-0.76934	0.0031206	0.019128
mmu-miR-150-5p	360.341	623.874	-0.74048	0.00087355	0.0071227
mmu-miR-33-5p	99.7128	173.833	-0.73888	0.0022751	0.014507
mmu-miR-126a-5p	1361.85	2315.59	-0.73868	1.07e-05	0.00031742
mmu-miR-126b-3p	1361.85	2315.59	-0.73868	1.07e-05	0.00031742
mmu-let-7i-3p	95.9249	164.989	-0.73316	0.0005403	0.0052524
mmu-miR-339-5p	94.6476	160.588	-0.71619	0.0010157	0.007722
mmu-miR-15b-3p	5.60041	10.0822	-0.71207	0.044383	0.1362
mmu-miR-107-3p	2064.38	3434.11	-0.69682	0.00050098	0.0052109
mmu-miR-124-3p	12678.2	20947.6	-0.68567	0.00081407	0.0069614
mmu-miR-410-3p	4049.99	6567.77	-0.67883	3.75e-06	0.00020223
mmu-miR-322-5p	53.2628	86.843	-0.65893	0.0031289	0.019128
mmu-miR-540-5p	34.601	57.1012	-0.6508	0.0091314	0.042976
mmu-miR-497a-5p	349.522	563.423	-0.6387	0.0065559	0.033228
mmu-miR-17-5p	213.204	334.449	-0.63647	4.7e-06	0.0002145
mmu-miR-369-3p	1760.08	2731.22	-0.62139	8.81e-07	7.46e-05
mmu-miR-30e-5p	40442.1	62806.7	-0.61211	0.00031484	0.0040587
mmu-miR-130a-3p	47.6812	74.2778	-0.60391	0.00050895	0.0052109
mmu-miR-376a-5p	326.221	498.846	-0.60126	2.31e-06	0.00017116
mmu-miR-15a-5p	55.8799	87.99	-0.58669	0.026314	0.095071
mmu-miR-188-5p	24.0453	37.1725	-0.58257	0.023745	0.086385
mmu-miR-503-5p	14.2819	22.7843	-0.57644	0.04711	0.14109
mmu-miR-29c-3p	965.282	1466.11	-0.57282	0.0034172	0.020063
mmu-miR-872-3p	107.169	161.292	-0.56628	0.001311	0.0092551
mmu-miR-210-3p	127.189	192.252	-0.56242	0.0046996	0.025804
mmu-miR-199a-5p	183.025	271.991	-0.55831	0.00034897	0.0044029
mmu-miR-154-3p	163.228	242.8	-0.55103	0.00018551	0.0025584
mmu-miR-665-3p	38.7568	59.1757	-0.55028	0.02861	0.10063
mmu-miR-677-5p	72.9642	109.249	-0.54494	0.017968	0.070098
mmu-miR-708-5p	1086.09	1634.45	-0.54268	0.027253	0.097357
mmu-miR-341-3p	9586.16	14112.7	-0.53903	0.0010698	0.0080302
mmu-miR-29b-2-5p	64.2071	93.6947	-0.51754	0.0015757	0.01074
mmu-miR-674-5p	232.533	338.789	-0.51704	0.01066	0.047175
mmu-miR-377-5p	25.804	37.4557	-0.49573	0.041376	0.13266
mmu-miR-3068-5p	1352.4	1910.52	-0.48922	7.15e-05	0.0012658
mmu-miR-93-5p	598.408	829.551	-0.4659	3.85e-05	0.00084632
mmu-miR-421-3p	81.8759	113.208	-0.46044	0.00091289	0.0073155
mmu-miR-300-3p	15603	21486.2	-0.4506	0.0011611	0.0085006
mmu-miR-467e-5p	54.0467	74.9548	-0.44828	0.048276	0.14314
mmu-miR-151-5p	1088.28	1496.81	-0.43998	0.015203	0.061749
mmu-miR-137-3p	2339.38	3201.8	-0.42599	0.046011	0.13992
mmu-miR-199a-3p	402.565	544.963	-0.42216	0.0097507	0.044823
mmu-miR-136-5p	13388.1	18057.5	-0.42067	0.0032677	0.019378
mmu-miR-145a-5p	656.772	889.039	-0.41743	0.023604	0.086385
mmu-miR-181a-5p	32040.6	42536.7	-0.39957	0.0031672	0.019165
mmu-miR-148a-5p	167.541	223.603	-0.3995	0.0067962	0.034154
mmu-miR-23a-3p	570.939	757.807	-0.39197	0.029896	0.10328
mmu-miR-325-3p	49.5644	64.897	-0.39162	0.017879	0.070098
mmu-miR-153-3p	6979.76	9278.17	-0.391	0.043661	0.13499
mmu-miR-325-5p	446.272	588.914	-0.38895	0.011519	0.050446
mmu-miR-380-3p	1898.46	2516.94	-0.38775	0.043475	0.13499
mmu-let-7f-2-3p	58.8002	76.6799	-0.38319	0.042908	0.13463
mmu-miR-384-5p	1011.58	1322.35	-0.38219	0.00066313	0.0060498
mmu-miR-140-5p	1722.98	2256.81	-0.38087	0.0046753	0.025804
mmu-miR-7b-5p	13656	17809.3	-0.37882	7.58e-05	0.0012658
mmu-miR-3068-3p	583.668	757.21	-0.36482	0.016028	0.064658
mmu-miR-340-5p	30644.1	38766.1	-0.33103	0.017635	0.069717
mmu-miR-9-3p	23159.5	28903.8	-0.31137	0.031169	0.10562
mmu-miR-125b-5p	20676.9	25721.2	-0.30908	0.011959	0.051021
mmu-miR-181a-1-3p	913.8	1117.18	-0.28348	0.038282	0.12473
mmu-miR-145a-3p	252.443	305.779	-0.2744	0.020491	0.078394
mmu-miR-26b-5p	3447.11	4133.58	-0.25898	0.012505	0.052967
mmu-miR-3071-3p	17601.9	21034.6	-0.25254	0.033759	0.11375
mmu-miR-299a-3p	344.485	411.692	-0.25037	0.036552	0.12042
mmu-let-7d-3p	713.678	520.58	1.333	0.00099292	0.007722
mmu-let-7f-5p	148426	116545	1.333	0.0034734	0.020193
mmu-let-7i-5p	186703	139725	1.333	0.0010965	0.0081278
mmu-miR-100-5p	33563.4	28596.4	1.333	0.041656	0.13266
mmu-miR-101b-3p	39660.8	35210.4	1.333	0.014992	0.06167
mmu-miR-106b-3p	381.593	273.328	1.333	0.00053638	0.0052524
mmu-miR-1194	1.70494	0.126578	1.333	0.026256	NA
mmu-miR-1198-5p	1281.43	793.606	1.333	9.82e-05	0.0015318
mmu-miR-12184-3p	104.463	67.3267	1.333	0.029755	0.10328
mmu-miR-1247-5p	2.5867	0.137488	1.333	0.016596	NA
mmu-miR-128-3p	426369	299216	1.333	0.030674	0.10454
mmu-miR-129-5p	26040.2	19615.5	1.333	1.02e-05	0.00031742
mmu-miR-129b-3p	25999	19574.4	1.333	9.6e-06	0.00031742
mmu-miR-1306-3p	14.6363	8.34062	1.333	0.021918	0.081745
mmu-miR-137-5p	40.6974	25.8509	1.333	0.021548	0.080874
mmu-miR-139-5p	65159.1	38001.5	1.333	0.0014454	0.010084
mmu-miR-140-3p	6439.14	5562.94	1.333	0.0012867	0.0092103
mmu-miR-143-3p	47875.9	36953	1.333	0.022301	0.082651
mmu-miR-148a-3p	354562	224066	1.333	6.84e-05	0.0012658
mmu-miR-151-3p	17658.3	7614.95	1.333	1.63e-11	9.69e-09
mmu-miR-181a-2-3p	52.8591	38.2549	1.333	0.011569	0.050446
mmu-miR-1839-3p	126.031	81.685	1.333	0.0048569	0.026423
mmu-miR-1843a-5p	16166	13446	1.333	3.26e-06	0.00019335
mmu-miR-1843b-3p	2255.51	1287.66	1.333	0.00049768	0.0052109
mmu-miR-1843b-5p	12280	10673	1.333	5.65e-05	0.00117
mmu-miR-184-3p	155.615	99.7901	1.333	0.011732	0.050783
mmu-miR-185-3p	55.8063	38.9418	1.333	0.029966	0.10328
mmu-miR-187-3p	1178.37	867.957	1.333	0.0064527	0.032987
mmu-miR-193b-3p	70.8044	35.0616	1.333	0.048233	0.14314
mmu-miR-1945	6.871	2.75843	1.333	0.013049	NA
mmu-miR-1947-5p	180.453	100.249	1.333	1.34e-08	1.99e-06
mmu-miR-195a-3p	353.72	245.731	1.333	0.01056	0.047083
mmu-miR-1964-3p	235.437	140.904	1.333	0.0016183	0.010905
mmu-miR-1981-5p	4747.16	2958.79	1.333	3.61e-05	0.00082389
mmu-miR-200a-5p	122.036	58.6787	1.333	0.0020601	0.013279
mmu-miR-204-3p	503.454	261.947	1.333	0.00087682	0.0071227
mmu-miR-215-5p	58.2558	28.2053	1.333	0.0023049	0.01454
mmu-miR-219a-1-3p	20.5474	10.1436	1.333	0.0040649	0.023403
mmu-miR-219c-5p	8.59528	4.2766	1.333	0.044558	0.1362
mmu-miR-22-5p	1118.77	780.704	1.333	0.011839	0.050872
mmu-miR-24-1-5p	923.47	752.548	1.333	0.00049564	0.0052109
mmu-miR-25-3p	1137.84	866.079	1.333	0.0049756	0.026823
mmu-miR-27b-5p	36.5327	24.9916	1.333	0.04698	0.14109
mmu-miR-28c	2.19943	0.248536	1.333	0.020208	NA
mmu-miR-29c-5p	1814.52	1160.64	1.333	0.012691	0.053376
mmu-miR-3074-1-3p	660.445	485.538	1.333	0.00020794	0.002789
mmu-miR-30a-3p	1867.71	1604.98	1.333	0.028678	0.10063
mmu-miR-30d-5p	108912	85786.4	1.333	0.0092202	0.043052
mmu-miR-30e-3p	4211.43	3198.21	1.333	0.00083349	0.0069614
mmu-miR-30f	2569.57	1804.15	1.333	0.00010754	0.0016351
mmu-miR-3102-3p.2-3p	4.07033	0.812295	1.333	0.0050318	NA
mmu-miR-320-3p	1061.48	841.971	1.333	0.0056323	0.029821
mmu-miR-329-3p	558.106	388.981	1.333	0.01972	0.076
mmu-miR-329-5p	3071.26	2320.53	1.333	0.0082582	0.039814
mmu-miR-344d-3-5p	181.037	112.268	1.333	0.00098937	0.007722
mmu-miR-344d-3p	1391.04	797.511	1.333	0.00052199	0.0052465
mmu-miR-3470b	89.9255	41.344	1.333	2.13e-07	2.53e-05
mmu-miR-3473a	2.19723	0.458418	1.333	0.028796	NA
mmu-miR-3474	11.7689	3.63626	1.333	0.00045505	0.0051893
mmu-miR-34b-3p	365.296	194.031	1.333	0.0016576	0.010922
mmu-miR-3535	299.54	235.002	1.333	0.038239	0.12473
mmu-miR-361-3p	6249.16	4973.05	1.333	0.0028889	0.018033
mmu-miR-370-3p	17101.1	13705.4	1.333	0.04243	0.13383
mmu-miR-378a-3p	4318.76	3165.09	1.333	0.0095608	0.044293
mmu-miR-379-5p	16011.2	13254.9	1.333	0.017424	0.069343
mmu-miR-409-3p	2585.65	1598.02	1.333	0.00064469	0.0059734
mmu-miR-411-3p	1255.43	1033.23	1.333	0.03013	0.10328
mmu-miR-412-3p	14.6977	8.43478	1.333	0.035872	0.11951
mmu-miR-423-5p	510.663	312.787	1.333	2.45e-05	0.00060628
mmu-miR-466a-3p	87.0497	52.5427	1.333	0.010011	0.045665
mmu-miR-466b-3p	86.7847	53.1099	1.333	0.0081072	0.039407
mmu-miR-466d-3p	73.1943	39.4041	1.333	0.0006182	0.0058344
mmu-miR-466i-5p	71.7944	33.0988	1.333	0.00035945	0.0044407
mmu-miR-467a-3p	43.2116	24.134	1.333	0.0080199	0.039304
mmu-miR-467d-3p	43.2116	24.134	1.333	0.0080199	0.039304
mmu-miR-485-3p	653.736	479.262	1.333	1.06e-05	0.00031742
mmu-miR-485-5p	1141.27	773.068	1.333	0.00047117	0.0052109
mmu-miR-504-5p	185.132	125.695	1.333	0.00451	0.02523
mmu-miR-5099	18.7082	6.32844	1.333	5.72e-05	0.00117
mmu-miR-5114	1.8607	0.311173	1.333	0.041233	NA
mmu-miR-5129-3p	142.339	87.8044	1.333	0.00037283	0.0044991
mmu-miR-532-5p	4655.09	3549.41	1.333	2.14e-05	0.00055268
mmu-miR-541-5p	10557.4	7854.65	1.333	0.034729	0.11635
mmu-miR-664-5p	48.3432	33.6011	1.333	0.019737	0.076
mmu-miR-671-3p	246.098	147.191	1.333	0.00083125	0.0069614
mmu-miR-676-5p	251.762	176.259	1.333	0.00321	0.019227
mmu-miR-6769b-3p	1.57317	0	1.333	0.016437	NA
mmu-miR-679-5p	114.187	81.8274	1.333	0.0055082	0.029427
mmu-miR-690	77.815	33.1342	1.333	0.00015425	0.002231
mmu-miR-6944-3p	48.0781	23.5411	1.333	0.00071832	0.0063577
mmu-miR-6948-5p	11.1899	5.70104	1.333	0.027644	0.098162
mmu-miR-696	1.22612	0	1.333	0.030464	NA
mmu-miR-6964-3p	1.86503	0.137488	1.333	0.029867	NA
mmu-miR-6985-3p	1.86276	0.126578	1.333	0.01974	NA
mmu-miR-6994-3p	20.9901	11.9491	1.333	0.010213	0.046232
mmu-miR-708-3p	24970.8	17209	1.333	0.00015847	0.0022375
mmu-miR-7093-3p	6.22191	2.72896	1.333	0.041016	NA
mmu-miR-7115-5p	2.96459	0.264066	1.333	0.0032935	NA
mmu-miR-7240-5p	6.99103	2.64081	1.333	0.0041474	0.023648
mmu-miR-744-5p	1918.91	1364.2	1.333	0.0010106	0.007722
mmu-miR-770-3p	831.445	497.854	1.333	0.0004545	0.0051893
mmu-miR-8112	6.08709	1.27562	1.333	0.0031809	NA
mmu-miR-877-5p	52.2739	23.7601	1.333	0.00037935	0.0044991
mmu-miR-92a-3p	969.743	689.321	1.333	0.047083	0.14109
mmu-miR-92b-5p	97.9271	77.4068	1.333	0.036478	0.12042
mmu-miR-99a-5p	565726	315774	1.333	1.04e-05	0.00031742
mmu-miR-99b-3p	556.498	393.228	1.333	0.0064339	0.032987
mmu-miR-99b-5p	11142.2	9211.98	1.333	0.010369	0.046581
novel_183	46.2569	28.0057	1.333	0.013197	0.055112
novel_185	1.52037	0	1.333	0.011042	NA
novel_376	31.9881	15.2033	1.333	0.00021164	0.002789
novel_447	2.6066	0.570769	1.333	0.044081	NA
novel_454	11.5697	5.75114	1.333	0.043707	0.13499
novel_607	1.45823	0	1.333	0.037359	NA
novel_628	3.51194	0.836052	1.333	0.015509	NA

## Sheet: DEmRNA_2052
transcript_id	gene_id	gene_name	feature_id	Surgery_FPKM	Control_FPKM	log2.foldchange.	pvalue	qvalue
ENSMUST00000170388	ENSMUSG00000036353	P2ry12	transcript	3.83333e-06	8.61487	-21.0998	8.41722e-12	3.07532e-07
ENSMUST00000072357	ENSMUSG00000037012	Hk1	transcript	1.66667e-07	0.198153	-20.1812	0.00759816	0.508437
ENSMUST00000018122	ENSMUSG00000017978	Cadps2	transcript	3.01667e-05	4.19126	-17.0841	0.000126665	0.0489719
ENSMUST00000191761	ENSMUSG00000026074	Map4k4	transcript	8.33333e-07	0.0980473	-16.8442	0.0227075	0.924905
ENSMUST00000098796	ENSMUSG00000070047	Fat1	transcript	0.000124333	1.11541	-13.1311	2.878e-06	0.0044745
ENSMUST00000156191	ENSMUSG00000050854	Tmem125	transcript	0.000184167	0.72036	-11.9335	0.00285623	0.298158
ENSMUST00000042485	ENSMUSG00000038112	AW551984	transcript	0.0008495	2.9882	-11.7804	0.000731692	0.137093
ENSMUST00000106601	ENSMUSG00000028546	Elavl4	transcript	0.001084	2.77261	-11.3207	9.0509e-05	0.0410787
ENSMUST00000226363	ENSMUSG00000037465	Klf10	transcript	0.000742833	1.5834	-11.0577	0.000883267	0.154536
ENSMUST00000159551	ENSMUSG00000060475	Wtap	transcript	0.000876167	1.43071	-10.6732	3.85812e-05	0.0240279
ENSMUST00000168774	ENSMUSG00000013089	Etv5	transcript	0.00165317	2.48577	-10.5542	1.90877e-05	0.0162184
ENSMUST00000163370	ENSMUSG00000002489	Tiam1	transcript	0.000135167	0.191635	-10.4694	0.00237547	0.271448
ENSMUST00000169638	ENSMUSG00000061079	Zfp143	transcript	0.000273833	0.384034	-10.4537	0.00111664	0.179725
ENSMUST00000207301	ENSMUSG00000037492	Zmat4	transcript	0.00415717	4.80163	-10.1737	7.9802e-06	0.00947341
ENSMUST00000176551	ENSMUSG00000092035	Peg10	transcript	0.0005855	0.618897	-10.0458	2.03977e-05	0.0167472
ENSMUST00000170472	ENSMUSG00000026489	Coq8a	transcript	0.0004805	0.489281	-9.99191	0.00111439	0.179725
ENSMUST00000117662	ENSMUSG00000031543	Ank1	transcript	0.000431333	0.417338	-9.9182	0.00127437	0.19212
ENSMUST00000166890	ENSMUSG00000004347	Pde1c	transcript	2.61667e-05	0.0232025	-9.79233	0.0273893	1
ENSMUST00000161235	ENSMUSG00000079144	A130010J15Rik	transcript	7.75e-05	0.0599168	-9.59455	0.0372261	1
ENSMUST00000115391	ENSMUSG00000060090	Rp2	transcript	6.03333e-05	0.0425328	-9.46141	0.0486112	1
ENSMUST00000098853	ENSMUSG00000059851	Kmt5c	transcript	0.000269833	0.184868	-9.42021	0.0034451	0.332111
ENSMUST00000079146	ENSMUSG00000021013	Ttc8	transcript	0.000372333	0.22956	-9.26806	0.00490583	0.397867
ENSMUST00000150995	ENSMUSG00000064284	Cdpf1	transcript	0.000476	0.284013	-9.22078	0.0104478	0.608803
ENSMUST00000110081	ENSMUSG00000002908	Kcnn1	transcript	0.000176667	0.104158	-9.20353	0.00155991	0.217946
ENSMUST00000028132	ENSMUSG00000026792	Lrsam1	transcript	0.001559	0.894485	-9.16429	3.97878e-05	0.0240279
ENSMUST00000113775	ENSMUSG00000059327	Eda	transcript	6.01667e-05	0.034328	-9.15621	0.0346484	1
ENSMUST00000020411	ENSMUSG00000037606	Osbpl5	transcript	0.00104983	0.526544	-8.97025	6.38224e-05	0.032163
ENSMUST00000195311	ENSMUSG00000026587	Astn1	transcript	0.00694667	2.88398	-8.69752	1.00895e-05	0.0111647
ENSMUST00000093469	ENSMUSG00000030465	Psd3	transcript	0.00132617	0.53159	-8.64691	0.000758291	0.140186
ENSMUST00000101564	ENSMUSG00000056215	Lrguk	transcript	0.0004795	0.182344	-8.57092	0.00111359	0.179725
ENSMUST00000119306	ENSMUSG00000031137	Fgf13	transcript	0.00242133	0.911833	-8.55682	0.000884006	0.154536
ENSMUST00000165870	ENSMUSG00000015981	Stk32c	transcript	0.000504333	0.152928	-8.24426	0.00131998	0.196844
ENSMUST00000116409	ENSMUSG00000022475	Hdac7	transcript	0.001158	0.336834	-8.18426	0.000251385	0.0740692
ENSMUST00000165519	ENSMUSG00000035164	Zc3h12c	transcript	0.00196767	0.55176	-8.13141	1.89786e-05	0.0162184
ENSMUST00000113765	ENSMUSG00000026790	Odf2	transcript	0.000171	0.0469615	-8.10134	0.0143947	0.729976
ENSMUST00000106286	ENSMUSG00000017446	C1qtnf1	transcript	0.000369	0.100507	-8.08946	0.00384154	0.353538
ENSMUST00000106080	ENSMUSG00000028796	Phc2	transcript	0.000618167	0.164846	-8.05891	0.00131147	0.195976
ENSMUST00000210592	ENSMUSG00000110423	Gm45736	transcript	0.00407333	0.958121	-7.87785	0.0013692	0.200904
ENSMUST00000135901	ENSMUSG00000025702	2020-03-08	transcript	0.00289083	0.675879	-7.86914	0.000441388	0.104042
ENSMUST00000106129	ENSMUSG00000030994	D7Ertd443e	transcript	0.00187267	0.43341	-7.85449	0.000601428	0.122077
ENSMUST00000146512	ENSMUSG00000015852	Fcrls	transcript	0.00267733	0.608994	-7.82949	0.0149909	0.74542
ENSMUST00000196695	ENSMUSG00000028034	Fubp1	transcript	0.0118883	2.57625	-7.75958	3.71909e-05	0.0240279
ENSMUST00000176161	ENSMUSG00000022053	Ebf2	transcript	0.000208667	0.0419173	-7.6502	0.00248417	0.277134
ENSMUST00000110324	ENSMUSG00000027386	Fbln7	transcript	0.0007935	0.151719	-7.57895	0.0003931	0.0967158
ENSMUST00000210740	ENSMUSG00000045969	Ing1	transcript	0.00187033	0.356253	-7.57346	8.80944e-05	0.0406789
ENSMUST00000117096	ENSMUSG00000021364	Elovl2	transcript	0.00229133	0.425417	-7.53655	0.000555181	0.116879
ENSMUST00000174874	ENSMUSG00000020173	Cobl	transcript	0.004147	0.734131	-7.46783	0.000149073	0.0540255
ENSMUST00000153911	ENSMUSG00000032531	Amotl2	transcript	0.00438933	0.767495	-7.45001	0.00414508	0.367506
ENSMUST00000144845	ENSMUSG00000027447	Cst3	transcript	0.0060465	1.03906	-7.42497	0.00599484	0.445915
ENSMUST00000074371	ENSMUSG00000024975	Pdcd4	transcript	0.002608	0.440433	-7.39984	0.00157926	0.218975
ENSMUST00000008024	ENSMUSG00000007880	Arid1a	transcript	0.0233523	3.9272	-7.39379	9.88202e-07	0.00176122
ENSMUST00000115677	ENSMUSG00000000134	Tfe3	transcript	0.000788	0.129076	-7.35581	0.0130942	0.695709
ENSMUST00000117456	ENSMUSG00000040998	Npnt	transcript	0.000615333	0.0997955	-7.34146	0.0067274	0.475942
ENSMUST00000110084	ENSMUSG00000037933	Bicd2	transcript	0.000769833	0.115108	-7.22423	0.0169238	0.793236
ENSMUST00000048621	ENSMUSG00000035383	Pmch	transcript	0.324456	45.0864	-7.11853	3.01819e-05	0.0222042
ENSMUST00000171115	ENSMUSG00000022391	Rangap1	transcript	0.133883	18.586	-7.1171	2.23253e-06	0.00374925
ENSMUST00000113926	ENSMUSG00000079509	Zfx	transcript	0.00633817	0.839247	-7.04889	1.2774e-05	0.0127866
ENSMUST00000179445	ENSMUSG00000017781	Pitpna	transcript	0.0347583	4.20476	-6.91852	0.000319292	0.0830295
ENSMUST00000112502	ENSMUSG00000064289	Tank	transcript	0.00785167	0.924015	-6.87877	0.00338451	0.329169
ENSMUST00000126234	ENSMUSG00000025877	Hk3	transcript	0.0007835	0.091932	-6.87449	0.00815765	0.532228
ENSMUST00000156742	ENSMUSG00000028581	Laptm5	transcript	0.00280483	0.313338	-6.80366	0.0270617	1
ENSMUST00000184035	ENSMUSG00000079469	Pigb	transcript	0.00373333	0.405222	-6.7621	6.79664e-05	0.033557
ENSMUST00000110784	ENSMUSG00000029576	Radil	transcript	0.0007195	0.0765495	-6.73325	0.00212917	0.258443
ENSMUST00000161561	ENSMUSG00000055737	Ghr	transcript	0.002088	0.218525	-6.70953	0.00167946	0.226007
ENSMUST00000117984	ENSMUSG00000000530	Acvrl1	transcript	0.00346517	0.34937	-6.65569	0.000287702	0.0781466
ENSMUST00000199089	ENSMUSG00000006360	Crip1	transcript	0.00609983	0.61019	-6.64435	0.0184699	0.829822
ENSMUST00000168406	ENSMUSG00000023367	Tmem176a	transcript	0.0043415	0.422641	-6.6051	0.00633326	0.46094
ENSMUST00000225186	ENSMUSG00000062822	4833420G17Rik	transcript	0.00116	0.111977	-6.59294	0.00724645	0.499069
ENSMUST00000112127	ENSMUSG00000031355	Arhgap6	transcript	0.00135717	0.122734	-6.4988	0.00534699	0.418618
ENSMUST00000103112	ENSMUSG00000035877	Zhx3	transcript	0.00580417	0.522232	-6.49146	0.000192235	0.0627313
ENSMUST00000028764	ENSMUSG00000027301	Oxt	transcript	0.210319	18.0954	-6.4269	5.32555e-05	0.028405
ENSMUST00000161207	ENSMUSG00000032280	Tle3	transcript	0.000407833	0.0346013	-6.4067	0.0499417	1
ENSMUST00000101095	ENSMUSG00000031360	Ctps2	transcript	0.00243817	0.203256	-6.38136	0.00017119	0.0587288
ENSMUST00000050331	ENSMUSG00000045427	Hnrnph2	transcript	0.00154067	0.127133	-6.36664	0.0307653	1
ENSMUST00000029975	ENSMUSG00000028298	Cga	transcript	0.00949133	0.769227	-6.34065	0.000206666	0.0659454
ENSMUST00000166487	ENSMUSG00000004460	Dnajb11	transcript	0.00987683	0.775879	-6.29564	2.55999e-05	0.0194858
ENSMUST00000113299	ENSMUSG00000096549	Prickle4	transcript	0.008793	0.670104	-6.25189	0.00149396	0.211974
ENSMUST00000120521	ENSMUSG00000078881	Gm14434	transcript	0.00301767	0.215581	-6.15865	0.0116481	0.652224
ENSMUST00000130033	ENSMUSG00000038347	Tcte2	transcript	0.000987	0.0697053	-6.14208	0.0422863	1
ENSMUST00000091246	ENSMUSG00000032633	Flcn	transcript	0.0819712	5.76358	-6.1357	9.67245e-07	0.00176122
ENSMUST00000173858	ENSMUSG00000015002	Efr3a	transcript	0.0675667	4.64962	-6.10466	1.25733e-05	0.0127866
ENSMUST00000099941	ENSMUSG00000034101	Ctnnd1	transcript	0.0005485	0.037705	-6.10312	0.00678658	0.477098
ENSMUST00000111646	ENSMUSG00000024985	Tcf7l2	transcript	0.034984	2.33983	-6.06357	0.0181128	0.822586
ENSMUST00000016397	ENSMUSG00000016253	Nelfcd	transcript	0.00992317	0.641648	-6.01484	0.000254228	0.0743077
ENSMUST00000120591	ENSMUSG00000023452	Pisd	transcript	0.15648	9.81727	-5.97127	1.5128e-10	2.21087e-06
ENSMUST00000113035	ENSMUSG00000001228	Uhrf1	transcript	0.000914833	0.0557998	-5.93061	0.0377884	1
ENSMUST00000118556	ENSMUSG00000031075	Ano1	transcript	0.0032095	0.19368	-5.91518	0.000115281	0.0457816
ENSMUST00000029935	ENSMUSG00000028268	Gbp3	transcript	0.00165517	0.0988882	-5.90075	0.0164967	0.784718
ENSMUST00000210344	ENSMUSG00000030897	Cnga4	transcript	0.00142433	0.0848373	-5.89634	0.0051408	0.408758
ENSMUST00000045555	ENSMUSG00000036617	Etl4	transcript	0.00203817	0.120897	-5.89037	0.0124043	0.678448
ENSMUST00000033711	ENSMUSG00000031344	Gabrq	transcript	0.0147077	0.858079	-5.86647	0.00908906	0.561891
ENSMUST00000054819	ENSMUSG00000053747	Sox14	transcript	0.00315767	0.183141	-5.85795	0.0144124	0.729976
ENSMUST00000020071	ENSMUSG00000019913	Sim1	transcript	0.00221917	0.127268	-5.84171	0.00438666	0.376065
ENSMUST00000102692	ENSMUSG00000000301	Pemt	transcript	0.00450833	0.252031	-5.80486	0.00466196	0.387553
ENSMUST00000049105	ENSMUSG00000042514	Klhl14	transcript	0.00338767	0.188871	-5.80097	0.00254495	0.281035
ENSMUST00000030056	ENSMUSG00000028364	Tnc	transcript	0.0070495	0.379092	-5.74888	0.00452312	0.381574
ENSMUST00000115454	ENSMUSG00000007655	Cav1	transcript	0.00284983	0.151787	-5.73502	0.0435836	1
ENSMUST00000167305	ENSMUSG00000048978	Nrsn1	transcript	0.0140813	0.740824	-5.71727	0.000266919	0.0759981
ENSMUST00000022100	ENSMUSG00000021609	Slc6a3	transcript	0.0676385	3.54016	-5.70982	3.53105e-05	0.0238908
ENSMUST00000160862	ENSMUSG00000004637	Wwox	transcript	0.0367595	1.87785	-5.67482	4.49771e-05	0.0254772
ENSMUST00000163538	ENSMUSG00000064179	Tnnt1	transcript	0.0248197	1.26036	-5.6662	0.00573887	0.437227
ENSMUST00000117994	ENSMUSG00000033031	Cip2a	transcript	0.00648733	0.326092	-5.65151	8.19659e-05	0.0388923
ENSMUST00000041703	ENSMUSG00000060962	Dmkn	transcript	0.00435867	0.217271	-5.63947	0.0224367	0.921066
ENSMUST00000178668	ENSMUSG00000037610	Kcnmb2	transcript	0.000639	0.031524	-5.62449	0.011383	0.643296
ENSMUST00000030508	ENSMUSG00000028736	Pax7	transcript	0.00305533	0.147134	-5.58966	0.00595713	0.444637
ENSMUST00000189244	ENSMUSG00000026104	Stat1	transcript	0.00405267	0.193375	-5.57638	0.00059864	0.122077
ENSMUST00000034692	ENSMUSG00000032172	Olfm2	transcript	0.00420767	0.196018	-5.54182	0.00346624	0.333709
ENSMUST00000054665	ENSMUSG00000067653	Ankrd23	transcript	0.002835	0.131897	-5.53992	0.0041263	0.367255
ENSMUST00000132923	ENSMUSG00000027900	Dram2	transcript	0.026662	1.21177	-5.50619	0.0123657	0.677353
ENSMUST00000106169	ENSMUSG00000030956	Fam53b	transcript	0.0118708	0.537165	-5.49987	1.06271e-05	0.0114198
ENSMUST00000043311	ENSMUSG00000035697	Arhgap45	transcript	0.00334617	0.150323	-5.48942	0.00126284	0.191169
ENSMUST00000109363	ENSMUSG00000057967	Fgf18	transcript	0.00205333	0.0908572	-5.46756	0.0333154	1
ENSMUST00000100063	ENSMUSG00000075316	Scn9a	transcript	0.00285667	0.125339	-5.45536	0.0195695	0.852564
ENSMUST00000172095	ENSMUSG00000048612	Myof	transcript	0.0110272	0.481084	-5.44716	0.00734991	0.50125
ENSMUST00000162796	ENSMUSG00000032503	Arpp21	transcript	0.0050235	0.216237	-5.42778	0.0255001	0.982257
ENSMUST00000042503	ENSMUSG00000039046	Usp6nl	transcript	0.00206983	0.0872268	-5.39719	0.00250351	0.278019
ENSMUST00000070653	ENSMUSG00000025161	Slc16a3	transcript	0.00345533	0.14127	-5.35349	0.0124967	0.680955
ENSMUST00000063507	ENSMUSG00000031139	Mcf2	transcript	0.00126283	0.051621	-5.35322	0.0184001	0.829822
ENSMUST00000064462	ENSMUSG00000001076	C1ql4	transcript	0.00875833	0.356966	-5.34899	0.0112794	0.641905
ENSMUST00000098956	ENSMUSG00000074486	Bglap2	transcript	0.0153157	0.602352	-5.29753	0.0327887	1
ENSMUST00000233245	ENSMUSG00000024053	Emilin2	transcript	0.004098	0.161006	-5.29605	0.00998696	0.596614
ENSMUST00000071169	ENSMUSG00000040945	Rcc2	transcript	0.0065445	0.254875	-5.28337	0.00229557	0.265558
ENSMUST00000119523	ENSMUSG00000039753	Fbxl5	transcript	0.0195523	0.761373	-5.28319	0.000810347	0.147298
ENSMUST00000163265	ENSMUSG00000025154	Arhgap19	transcript	0.00115667	0.04447	-5.26479	0.0494975	1
ENSMUST00000046001	ENSMUSG00000037727	Avp	transcript	0.570301	21.8306	-5.25848	7.75321e-05	0.0372725
ENSMUST00000105859	ENSMUSG00000043924	Ncmap	transcript	0.00307717	0.116969	-5.24838	0.0341243	1
ENSMUST00000182539	ENSMUSG00000034165	Ccnd3	transcript	0.0044325	0.166506	-5.23131	0.0405398	1
ENSMUST00000066889	ENSMUSG00000026930	Gpsm1	transcript	0.014207	0.529699	-5.2205	0.000550679	0.116668
ENSMUST00000101340	ENSMUSG00000020415	Pttg1	transcript	0.0122378	0.452394	-5.20816	0.00206925	0.257574
ENSMUST00000015394	ENSMUSG00000050578	Mmp13	transcript	0.00750767	0.274456	-5.19206	0.00144573	0.207549
ENSMUST00000120493	ENSMUSG00000031822	Gse1	transcript	0.00181317	0.0650462	-5.16488	0.00684119	0.47975
ENSMUST00000076048	ENSMUSG00000074483	Bglap	transcript	0.0369577	1.29777	-5.13402	0.00467293	0.387723
ENSMUST00000178105	ENSMUSG00000020483	Dynll2	transcript	0.642887	22.4989	-5.12915	6.78968e-08	0.000291844
ENSMUST00000005218	ENSMUSG00000005087	Cd44	transcript	0.00581617	0.200743	-5.10914	0.000149269	0.0540255
ENSMUST00000079721	ENSMUSG00000058665	En1	transcript	0.00960983	0.317406	-5.04567	0.0267931	1
ENSMUST00000119468	ENSMUSG00000022686	B3gnt5	transcript	0.00185783	0.0613	-5.04419	0.0247563	0.96773
ENSMUST00000182047	ENSMUSG00000029110	Rnf4	transcript	0.129849	4.26099	-5.03628	9.67433e-05	0.0432813
ENSMUST00000112523	ENSMUSG00000008153	Clstn3	transcript	0.00657067	0.214994	-5.03211	0.000216601	0.0679292
ENSMUST00000120292	ENSMUSG00000037605	Adgrl3	transcript	0.000816	0.0266272	-5.02819	0.0335531	1
ENSMUST00000110432	ENSMUSG00000053216	Btn2a2	transcript	0.00348367	0.113596	-5.02716	0.0310389	1
ENSMUST00000096191	ENSMUSG00000033653	Vps8	transcript	0.0138015	0.44651	-5.01579	0.000154255	0.0549839
ENSMUST00000164877	ENSMUSG00000041670	Rims1	transcript	0.0056355	0.181548	-5.00966	0.0248385	0.969031
ENSMUST00000118429	ENSMUSG00000047554	Tmem41b	transcript	0.0125223	0.395846	-4.98236	0.00212742	0.258443
ENSMUST00000101017	ENSMUSG00000018736	Ndel1	transcript	0.001124	0.0354715	-4.97995	0.0195739	0.852564
ENSMUST00000147213	ENSMUSG00000029802	Abcg2	transcript	0.00454183	0.141865	-4.9651	0.0369959	1
ENSMUST00000223338	ENSMUSG00000072066	6720489N17Rik	transcript	0.0107032	0.333765	-4.96272	0.00504389	0.405464
ENSMUST00000088494	ENSMUSG00000067787	Blcap	transcript	0.0700677	2.17814	-4.9582	5.06341e-05	0.0276114
ENSMUST00000033567	ENSMUSG00000031220	Awat2	transcript	0.001074	0.0331328	-4.9472	0.0481845	1
ENSMUST00000015256	ENSMUSG00000015112	Slc25a13	transcript	0.0383703	1.16153	-4.91989	0.00147051	0.209461
ENSMUST00000073448	ENSMUSG00000057969	Sema3b	transcript	0.0118262	0.353617	-4.90213	0.0311044	1
ENSMUST00000155640	ENSMUSG00000034998	Foxn2	transcript	0.00437467	0.130578	-4.8996	0.0183471	0.82875
ENSMUST00000021539	ENSMUSG00000021115	Vrk1	transcript	0.0055355	0.165018	-4.89776	0.000550834	0.116668
ENSMUST00000167855	ENSMUSG00000024909	Efemp2	transcript	0.00366567	0.107695	-4.87673	0.00846472	0.542516
ENSMUST00000188677	ENSMUSG00000026158	Ogfrl1	transcript	0.003265	0.095587	-4.87166	0.0335452	1
ENSMUST00000095849	ENSMUSG00000014039	Prdm15	transcript	0.018355	0.532777	-4.85929	0.000280541	0.0774059
ENSMUST00000175689	ENSMUSG00000006715	Gmnn	transcript	0.00613483	0.17659	-4.84724	0.0330618	1
ENSMUST00000033882	ENSMUSG00000031491	Chrna6	transcript	0.0356288	1.02393	-4.84493	0.00014919	0.0540255
ENSMUST00000029422	ENSMUSG00000027833	Shox2	transcript	0.108988	3.07722	-4.81939	0.0073749	0.501768
ENSMUST00000119970	ENSMUSG00000037610	Kcnmb2	transcript	0.0165815	0.467508	-4.81735	4.36092e-05	0.0250356
ENSMUST00000182979	ENSMUSG00000042439	Zfp532	transcript	0.0696508	1.92467	-4.78833	4.92159e-05	0.0270399
ENSMUST00000170285	ENSMUSG00000040701	Ap1g2	transcript	0.0052725	0.145022	-4.78164	0.00478935	0.391426
ENSMUST00000071281	ENSMUSG00000059246	Foxb1	transcript	0.0101812	0.277548	-4.76876	0.022251	0.918061
ENSMUST00000086123	ENSMUSG00000029406	Pitpnm2	transcript	0.0560142	1.51649	-4.7588	0.00458981	0.38424
ENSMUST00000090981	ENSMUSG00000028073	Pear1	transcript	0.00399333	0.108049	-4.75795	0.0105936	0.615338
ENSMUST00000107904	ENSMUSG00000018428	Akap1	transcript	0.002786	0.0743255	-4.73759	0.00367172	0.345302
ENSMUST00000028991	ENSMUSG00000027488	Snta1	transcript	0.0234562	0.619681	-4.72349	0.0020553	0.256508
ENSMUST00000180362	ENSMUSG00000027523	Gnas	transcript	0.118239	3.03173	-4.68037	0.0108658	0.625848
ENSMUST00000079077	ENSMUSG00000050270	Tmem220	transcript	0.00217933	0.0556952	-4.67559	0.0371376	1
ENSMUST00000163435	ENSMUSG00000026384	Ptpn4	transcript	0.0213917	0.528747	-4.62746	0.000365068	0.0923053
ENSMUST00000125346	ENSMUSG00000026785	Pkn3	transcript	0.00635733	0.155413	-4.61154	0.00126361	0.191169
ENSMUST00000205156	ENSMUSG00000030208	Emp1	transcript	0.004314	0.105105	-4.60666	0.0287783	1
ENSMUST00000051665	ENSMUSG00000046658	Zfp316	transcript	0.211664	5.05932	-4.57909	5.62999e-09	3.73995e-05
ENSMUST00000120445	ENSMUSG00000037605	Adgrl3	transcript	0.00205	0.0485558	-4.56595	0.0073449	0.50125
ENSMUST00000061496	ENSMUSG00000024985	Tcf7l2	transcript	0.0121928	0.286534	-4.5546	0.00474413	0.389546
ENSMUST00000111030	ENSMUSG00000022995	Enah	transcript	0.00346133	0.0799167	-4.5291	0.0179469	0.817589
ENSMUST00000118408	ENSMUSG00000051000	Fam160a1	transcript	0.0029505	0.0677497	-4.52118	0.00806398	0.528951
ENSMUST00000040250	ENSMUSG00000039783	Kmo	transcript	0.00344817	0.0787068	-4.51259	0.048492	1
ENSMUST00000046571	ENSMUSG00000026790	Odf2	transcript	0.034976	0.797965	-4.51189	0.00260723	0.284036
ENSMUST00000089482	ENSMUSG00000021952	Xpo4	transcript	0.0334325	0.761726	-4.50995	0.0129855	0.694131
ENSMUST00000117588	ENSMUSG00000043410	Hfm1	transcript	0.00359267	0.0818033	-4.50903	0.00609929	0.450644
ENSMUST00000100765	ENSMUSG00000032712	Resf1	transcript	0.00394267	0.0875483	-4.47284	0.044481	1
ENSMUST00000072939	ENSMUSG00000055368	Slc6a2	transcript	0.00289417	0.06396	-4.46595	0.0142979	0.728016
ENSMUST00000035716	ENSMUSG00000032946	Rasgrp2	transcript	0.00639733	0.137186	-4.42252	0.0168542	0.792889
ENSMUST00000166959	ENSMUSG00000064179	Tnnt1	transcript	0.0763147	1.6223	-4.40993	0.0308773	1
ENSMUST00000105914	ENSMUSG00000037692	Ahdc1	transcript	0.0101662	0.213221	-4.3905	0.0020094	0.252907
ENSMUST00000032916	ENSMUSG00000030678	Maz	transcript	0.246198	5.14417	-4.38505	0.000429793	0.102811
ENSMUST00000017622	ENSMUSG00000017478	Zc3h18	transcript	0.024563	0.512999	-4.3844	0.0023736	0.271448
ENSMUST00000087158	ENSMUSG00000073399	Trim40	transcript	0.00310717	0.0645172	-4.37601	0.0148323	0.74089
ENSMUST00000115047	ENSMUSG00000028962	Slc4a2	transcript	0.176081	3.64541	-4.37177	0.0122165	0.671192
ENSMUST00000131897	ENSMUSG00000024211	Grm8	transcript	0.00801333	0.165341	-4.3669	0.0195133	0.852564
ENSMUST00000207077	ENSMUSG00000044433	Camsap3	transcript	0.00459533	0.0937723	-4.35092	0.0264202	1
ENSMUST00000089450	ENSMUSG00000056656	Apol8	transcript	0.00374933	0.0764657	-4.35011	0.00931041	0.570269
ENSMUST00000141483	ENSMUSG00000029661	Col1a2	transcript	0.0545597	1.09484	-4.32675	0.00740719	0.502201
ENSMUST00000154921	ENSMUSG00000035310	Lin54	transcript	0.00273717	0.0546097	-4.3184	0.00191499	0.24475
ENSMUST00000089677	ENSMUSG00000022811	Zfp148	transcript	0.00624067	0.122039	-4.2895	0.000747325	0.1386
ENSMUST00000197220	ENSMUSG00000036381	P2ry14	transcript	0.00635117	0.122912	-4.27446	0.0474258	1
ENSMUST00000206369	ENSMUSG00000051910	Sox6	transcript	0.0021595	0.0417723	-4.27378	0.0251425	0.976634
ENSMUST00000152671	ENSMUSG00000066760	Psg16	transcript	0.00650733	0.123291	-4.24386	0.00611106	0.45065
ENSMUST00000111754	ENSMUSG00000050565	Tor1aip2	transcript	0.007944	0.150359	-4.2424	0.0329803	1
ENSMUST00000112923	ENSMUSG00000030323	Ift122	transcript	0.0248607	0.467585	-4.23329	0.00844277	0.541642
ENSMUST00000213008	ENSMUSG00000031774	Fam192a	transcript	0.0506075	0.942955	-4.21977	0.00662713	0.47149
ENSMUST00000095999	ENSMUSG00000071517	Gm10334	transcript	0.00824467	0.152921	-4.21318	0.0440398	1
ENSMUST00000168260	ENSMUSG00000032578	Cish	transcript	0.003712	0.0686357	-4.20869	0.0278398	1
ENSMUST00000089641	ENSMUSG00000068327	Tlx2	transcript	0.002462	0.0454045	-4.20493	0.0395377	1
ENSMUST00000117177	ENSMUSG00000032850	Rnft2	transcript	0.0862482	1.56485	-4.18139	0.000985542	0.165934
ENSMUST00000232017	ENSMUSG00000022779	Top3b	transcript	0.00892617	0.161242	-4.17504	0.0219785	0.909503
ENSMUST00000114541	ENSMUSG00000018417	Myo1b	transcript	0.00166333	0.029932	-4.16954	0.0145426	0.732869
ENSMUST00000148488	ENSMUSG00000053398	Phgdh	transcript	0.0263107	0.469042	-4.156	0.00110193	0.178933
ENSMUST00000028597	ENSMUSG00000027175	Tcp11l1	transcript	0.00700283	0.12464	-4.15368	0.00375444	0.348596
ENSMUST00000178033	ENSMUSG00000116158	Kiss1	transcript	0.0233748	0.415678	-4.15244	0.0204065	0.871506
ENSMUST00000177761	ENSMUSG00000045962	Wnk1	transcript	0.0564463	0.99246	-4.13606	0.00133984	0.198188
ENSMUST00000068513	ENSMUSG00000040272	Accs	transcript	0.00258567	0.0452262	-4.12855	0.00620784	0.455495
ENSMUST00000184515	ENSMUSG00000027952	Pmvk	transcript	0.290321	5.06628	-4.12521	4.5886e-05	0.0257922
ENSMUST00000047490	ENSMUSG00000039308	Ndst2	transcript	0.0258778	0.450438	-4.12154	0.00359408	0.341517
ENSMUST00000032813	ENSMUSG00000030592	Ryr1	transcript	0.0021345	0.0367238	-4.10475	0.0432828	1
ENSMUST00000091668	ENSMUSG00000044734	Serpinb1a	transcript	0.0349253	0.59879	-4.0997	5.21799e-05	0.028036
ENSMUST00000222083	ENSMUSG00000021646	Mccc2	transcript	0.0237828	0.405987	-4.09344	0.00824198	0.53534
ENSMUST00000043475	ENSMUSG00000038676	Ucn	transcript	0.0503427	0.858491	-4.09195	0.0432908	1
ENSMUST00000169156	ENSMUSG00000090121	Abhd12b	transcript	0.022693	0.386499	-4.09014	0.0276503	1
ENSMUST00000210724	ENSMUSG00000004698	Hdac9	transcript	0.00835667	0.141606	-4.08281	0.00116366	0.18247
ENSMUST00000156740	ENSMUSG00000018501	Ncor1	transcript	0.166718	2.81638	-4.07836	1.8732e-05	0.0162184
ENSMUST00000102704	ENSMUSG00000028702	Rad54l	transcript	0.0035845	0.0605372	-4.07798	0.0372806	1
ENSMUST00000111263	ENSMUSG00000026556	Vangl2	transcript	0.0136563	0.229638	-4.07172	0.00452737	0.381574
ENSMUST00000107814	ENSMUSG00000028318	Polr1e	transcript	0.0169088	0.279599	-4.04751	0.0165996	0.78713
ENSMUST00000006046	ENSMUSG00000005892	Trh	transcript	0.262943	4.34533	-4.04664	0.000102904	0.0432813
ENSMUST00000057623	ENSMUSG00000062075	Lmnb2	transcript	0.00678267	0.111856	-4.04365	0.00842162	0.541642
ENSMUST00000105041	ENSMUSG00000079507	H2-Q1	transcript	0.01471	0.241921	-4.03967	0.0128755	0.691287
ENSMUST00000152407	ENSMUSG00000044533	Rps2	transcript	0.268309	4.40604	-4.03752	1.58201e-05	0.0148206
ENSMUST00000121096	ENSMUSG00000034842	Art3	transcript	0.00273083	0.0447802	-4.03545	0.0405983	1
ENSMUST00000007216	ENSMUSG00000022841	Ap2m1	transcript	0.881363	14.3208	-4.02223	6.82061e-06	0.00874378
ENSMUST00000108105	ENSMUSG00000058174	Gm5148	transcript	0.0196468	0.317986	-4.01659	0.00886016	0.553286
ENSMUST00000018748	ENSMUSG00000018604	Tbx3	transcript	0.00863417	0.139532	-4.01439	0.0138415	0.714282
ENSMUST00000022122	ENSMUSG00000021622	Ckmt2	transcript	0.002323	0.0374948	-4.01263	0.0171437	0.797913
ENSMUST00000076654	ENSMUSG00000029552	Tes	transcript	0.00470667	0.0748817	-3.99183	0.0409432	1
ENSMUST00000048716	ENSMUSG00000037946	Fgd3	transcript	0.0033595	0.053447	-3.99179	0.00853057	0.543823
ENSMUST00000136175	ENSMUSG00000084883	Ccdc85c	transcript	0.0069385	0.109632	-3.9819	0.0274691	1
ENSMUST00000081125	ENSMUSG00000010505	Myt1	transcript	0.00495933	0.077892	-3.97326	0.0028111	0.29596
ENSMUST00000135579	ENSMUSG00000028906	Epb41	transcript	0.0459703	0.707862	-3.94469	2.47921e-05	0.0190696
ENSMUST00000148279	ENSMUSG00000036890	Gtdc1	transcript	0.206178	3.14402	-3.93065	0.00844208	0.541642
ENSMUST00000000219	ENSMUSG00000000214	Th	transcript	0.195402	2.95729	-3.91976	0.000267291	0.0759981
ENSMUST00000097788	ENSMUSG00000029009	Mthfr	transcript	0.0032455	0.0490742	-3.91845	0.0147088	0.737238
ENSMUST00000230532	ENSMUSG00000033006	Sox10	transcript	0.0258435	0.389274	-3.91291	0.00260883	0.284036
ENSMUST00000208910	ENSMUSG00000052273	Dnah3	transcript	0.004702	0.0704123	-3.90448	0.0252546	0.977819
ENSMUST00000097338	ENSMUSG00000007035	Msh5	transcript	0.00154117	0.0229945	-3.89919	0.0372232	1
ENSMUST00000120154	ENSMUSG00000028778	Hcrtr1	transcript	0.010426	0.15474	-3.89159	0.0300794	1
ENSMUST00000108915	ENSMUSG00000027525	Phactr3	transcript	0.0172857	0.256105	-3.88909	0.000236096	0.0718598
ENSMUST00000182511	ENSMUSG00000045659	Plekha7	transcript	0.0255583	0.372145	-3.864	0.0259268	0.991896
ENSMUST00000209141	ENSMUSG00000003435	Supt5	transcript	0.269141	3.91521	-3.86266	0.000149348	0.0540255
ENSMUST00000184109	ENSMUSG00000052512	Nav2	transcript	0.0355008	0.516114	-3.86177	0.0058508	0.440752
ENSMUST00000169622	ENSMUSG00000029028	Lrrc47	transcript	0.0230858	0.334247	-3.85583	0.00801948	0.527452
ENSMUST00000103201	ENSMUSG00000020532	Acaca	transcript	0.00864033	0.124068	-3.84391	0.00169277	0.226132
ENSMUST00000153193	ENSMUSG00000024516	Sec11c	transcript	0.0314723	0.451548	-3.84272	0.00212334	0.258443
ENSMUST00000218978	ENSMUSG00000020067	Mypn	transcript	0.0150837	0.215353	-3.83564	0.00811447	0.530358
ENSMUST00000030627	ENSMUSG00000028825	Rhd	transcript	0.00727067	0.103766	-3.83511	0.00508297	0.406407
ENSMUST00000130663	ENSMUSG00000033088	Triobp	transcript	0.0411362	0.586425	-3.83347	3.03868e-05	0.0222042
ENSMUST00000226282	ENSMUSG00000018334	Ksr1	transcript	0.04997	0.705194	-3.81889	0.000238673	0.0720674
ENSMUST00000075603	ENSMUSG00000000263	Glra1	transcript	0.0398838	0.561009	-3.81415	0.0295511	1
ENSMUST00000159016	ENSMUSG00000020329	Polrmt	transcript	0.00874083	0.120838	-3.78916	0.0296591	1
ENSMUST00000172166	ENSMUSG00000021555	Naa35	transcript	0.0236652	0.325692	-3.78267	0.0187999	0.836253
ENSMUST00000130360	ENSMUSG00000043079	Synpo	transcript	0.020383	0.27659	-3.76231	0.0154977	0.757604
ENSMUST00000224385	ENSMUSG00000024589	Nedd4l	transcript	0.023409	0.312923	-3.74067	0.0189218	0.839073
ENSMUST00000214859	ENSMUSG00000052698	Tln2	transcript	0.0316358	0.420307	-3.73181	0.00325423	0.320476
ENSMUST00000120101	ENSMUSG00000043587	Pxylp1	transcript	0.015609	0.206141	-3.72318	0.00463937	0.386554
ENSMUST00000170677	ENSMUSG00000022106	Rcbtb2	transcript	0.009413	0.123946	-3.71891	0.00770409	0.513644
ENSMUST00000022195	ENSMUSG00000021685	Otp	transcript	0.00997117	0.131223	-3.71812	0.0453772	1
ENSMUST00000179620	ENSMUSG00000035242	Oaz1	transcript	0.0167157	0.219377	-3.71414	0.0431555	1
ENSMUST00000112748	ENSMUSG00000029304	Spp1	transcript	0.167641	2.198	-3.71275	0.0181032	0.822586
ENSMUST00000079534	ENSMUSG00000037313	Tacc3	transcript	0.00235733	0.0305562	-3.69624	0.0251334	0.976634
ENSMUST00000006749	ENSMUSG00000006574	Slc4a1	transcript	0.0225495	0.291856	-3.69409	0.00106018	0.175271
ENSMUST00000111261	ENSMUSG00000060261	Gtf2i	transcript	1.35414	17.485	-3.69067	7.15465e-06	0.00881571
ENSMUST00000113598	ENSMUSG00000079477	Rab7	transcript	1.38033	17.5841	-3.67119	0.000119077	0.0470334
ENSMUST00000052164	ENSMUSG00000048337	Npy4r	transcript	0.00178567	0.0225935	-3.66137	0.047565	1
ENSMUST00000151623	ENSMUSG00000019872	Smpdl3a	transcript	0.00932183	0.117446	-3.65524	0.0417795	1
ENSMUST00000147526	ENSMUSG00000015766	Eps8	transcript	0.0181205	0.223096	-3.62197	0.00878401	0.550013
ENSMUST00000168921	ENSMUSG00000025245	Lztfl1	transcript	0.0170123	0.207041	-3.60526	0.00106612	0.175458
ENSMUST00000112086	ENSMUSG00000026414	Tnnt2	transcript	0.0631843	0.767738	-3.60298	0.0425066	1
ENSMUST00000160883	ENSMUSG00000027822	Slc33a1	transcript	0.0522732	0.630914	-3.5933	0.015001	0.74542
ENSMUST00000107410	ENSMUSG00000027952	Pmvk	transcript	0.0590632	0.710382	-3.58826	0.00648993	0.466305
ENSMUST00000122211	ENSMUSG00000019066	Rab3d	transcript	0.0331028	0.397205	-3.58486	0.0073832	0.501865
ENSMUST00000010682	ENSMUSG00000010538	Tsacc	transcript	0.0132467	0.157947	-3.57574	0.0134677	0.703249
ENSMUST00000183301	ENSMUSG00000026395	Ptprc	transcript	0.0137115	0.163051	-3.57187	0.00240441	0.271716
ENSMUST00000098031	ENSMUSG00000059810	Rgs3	transcript	0.006045	0.0716113	-3.56637	0.02035	0.870161
ENSMUST00000102976	ENSMUSG00000015619	Gata3	transcript	0.0166697	0.19626	-3.55747	0.0175946	0.811148
ENSMUST00000122306	ENSMUSG00000022842	Ece2	transcript	0.198721	2.324	-3.54779	0.0414201	1
ENSMUST00000149547	ENSMUSG00000028524	Sgip1	transcript	0.463153	5.40729	-3.54535	0.0203321	0.870161
ENSMUST00000146650	ENSMUSG00000009350	Mpo	transcript	0.0158003	0.182726	-3.53166	0.0272188	1
ENSMUST00000124784	ENSMUSG00000020072	Pbld2	transcript	0.0173173	0.199811	-3.52835	0.0267161	1
ENSMUST00000040599	ENSMUSG00000009418	Nav1	transcript	0.0667352	0.759577	-3.50868	0.0108687	0.625848
ENSMUST00000071588	ENSMUSG00000063672	Nkx6-3	transcript	0.00228933	0.0258118	-3.49503	0.0439749	1
ENSMUST00000119520	ENSMUSG00000030165	Klrd1	transcript	0.00553133	0.0622592	-3.49259	0.0464661	1
ENSMUST00000097975	ENSMUSG00000025477	Inpp5a	transcript	0.025551	0.2874	-3.49161	0.0215213	0.899867
ENSMUST00000007131	ENSMUSG00000020917	Acly	transcript	0.0379138	0.42595	-3.48989	0.00161839	0.222291
ENSMUST00000113203	ENSMUSG00000045427	Hnrnph2	transcript	0.0048555	0.0543113	-3.48356	0.0303277	1
ENSMUST00000088248	ENSMUSG00000001403	Ube2c	transcript	0.0120398	0.133702	-3.47314	0.0189977	0.840902
ENSMUST00000067896	ENSMUSG00000006390	Elovl1	transcript	0.035222	0.390551	-3.47096	0.00362156	0.341747
ENSMUST00000113037	ENSMUSG00000057110	Cntrl	transcript	0.003473	0.038291	-3.46275	0.0287782	1
ENSMUST00000171233	ENSMUSG00000024036	Slc37a1	transcript	0.0123432	0.135882	-3.46057	0.0100443	0.598171
ENSMUST00000165810	ENSMUSG00000091712	Sec14l5	transcript	0.00710167	0.0780828	-3.45878	0.00391506	0.35538
ENSMUST00000208424	ENSMUSG00000030922	Lyrm1	transcript	0.0200527	0.217025	-3.436	0.0373711	1
ENSMUST00000094887	ENSMUSG00000078597	Cyp4a12b	transcript	0.00275567	0.0298107	-3.43536	0.00849897	0.542864
ENSMUST00000213126	ENSMUSG00000001942	Siae	transcript	0.00475517	0.051196	-3.42846	0.037069	1
ENSMUST00000145791	ENSMUSG00000001750	Tcirg1	transcript	0.0152093	0.163101	-3.42273	0.0199124	0.86193
ENSMUST00000113224	ENSMUSG00000000223	Drp2	transcript	0.0693342	0.739073	-3.41408	0.000556626	0.116879
ENSMUST00000207072	ENSMUSG00000053985	Zfp14	transcript	0.0175087	0.183961	-3.39326	0.01142	0.644386
ENSMUST00000075644	ENSMUSG00000023964	Calcr	transcript	0.0309467	0.325058	-3.39284	0.0200557	0.862661
ENSMUST00000050776	ENSMUSG00000026805	Barhl1	transcript	0.0111752	0.116218	-3.37846	0.0116842	0.652744
ENSMUST00000205034	ENSMUSG00000030000	Add2	transcript	0.0248778	0.25791	-3.37394	0.00590676	0.443596
ENSMUST00000115277	ENSMUSG00000043067	Dpy19l1	transcript	0.138153	1.42898	-3.37064	0.000735433	0.137441
ENSMUST00000224885	ENSMUSG00000019487	Trip10	transcript	0.0171445	0.176845	-3.36667	0.0194158	0.850945
ENSMUST00000165913	ENSMUSG00000050428	Fbxo46	transcript	0.085933	0.876104	-3.34982	0.0489485	1
ENSMUST00000110372	ENSMUSG00000018796	Acsl1	transcript	0.297219	3.00796	-3.33919	0.0181309	0.822808
ENSMUST00000130044	ENSMUSG00000043079	Synpo	transcript	0.00324983	0.0328415	-3.33708	0.0324923	1
ENSMUST00000144640	ENSMUSG00000043670	Diras1	transcript	0.0193487	0.195498	-3.33685	0.0184451	0.829822
ENSMUST00000147505	ENSMUSG00000025855	Prkar1b	transcript	0.0475715	0.475333	-3.32077	0.036869	1
ENSMUST00000053748	ENSMUSG00000019978	Epb41l2	transcript	0.287199	2.86382	-3.31782	0.000493577	0.108963
ENSMUST00000135341	ENSMUSG00000023206	Il15ra	transcript	0.0157738	0.156958	-3.31477	0.0289236	1
ENSMUST00000224899	ENSMUSG00000039197	Adk	transcript	0.0245995	0.241607	-3.29596	0.0288634	1
ENSMUST00000107644	ENSMUSG00000006599	Gtf2h1	transcript	0.0150038	0.14521	-3.27474	0.00320194	0.31833
ENSMUST00000148314	ENSMUSG00000087006	Gm13889	transcript	0.466709	4.50746	-3.27172	0.00828781	0.536886
ENSMUST00000102716	ENSMUSG00000000263	Glra1	transcript	0.095931	0.923441	-3.26695	0.0285354	1
ENSMUST00000204140	ENSMUSG00000030279	C2cd5	transcript	0.0142078	0.136108	-3.25999	0.0494785	1
ENSMUST00000119365	ENSMUSG00000090210	Itga10	transcript	0.00845283	0.0808355	-3.25748	0.0112979	0.642461
ENSMUST00000197447	ENSMUSG00000058400	Qrfpr	transcript	0.0131232	0.12539	-3.25623	0.0373474	1
ENSMUST00000178710	ENSMUSG00000064302	Clasp1	transcript	0.342161	3.26589	-3.25473	0.00618987	0.455036
ENSMUST00000149544	ENSMUSG00000042198	Chchd7	transcript	0.0401145	0.379293	-3.24112	0.011538	0.648542
ENSMUST00000115469	ENSMUSG00000029563	Foxp2	transcript	0.0249317	0.234413	-3.233	0.0296142	1
ENSMUST00000138208	ENSMUSG00000018648	Dusp14	transcript	0.0206383	0.194011	-3.23274	0.0196889	0.855237
ENSMUST00000145347	ENSMUSG00000052105	Mtcl1	transcript	0.0948283	0.882063	-3.21749	0.0130727	0.695709
ENSMUST00000130212	ENSMUSG00000031865	Dctn1	transcript	0.0302448	0.28095	-3.21555	0.00428653	0.373585
ENSMUST00000108909	ENSMUSG00000023033	Scn8a	transcript	0.219993	2.02015	-3.19893	0.00224563	0.264149
ENSMUST00000087122	ENSMUSG00000026207	Speg	transcript	0.0403647	0.370159	-3.19698	0.00291515	0.30215
ENSMUST00000179619	ENSMUSG00000031785	Adgrg1	transcript	0.047356	0.430747	-3.18522	0.0387482	1
ENSMUST00000045096	ENSMUSG00000042717	Ppp1r3a	transcript	0.008666	0.0779168	-3.1685	0.0213027	0.893536
ENSMUST00000071023	ENSMUSG00000036022	Fam122b	transcript	0.00758133	0.0678407	-3.16163	0.000974468	0.164449
ENSMUST00000139123	ENSMUSG00000063077	Kif1b	transcript	0.0056255	0.0497945	-3.14593	0.0226904	0.924727
ENSMUST00000054598	ENSMUSG00000029095	Ablim2	transcript	0.345932	3.0618	-3.14582	0.00033614	0.086793
ENSMUST00000108543	ENSMUSG00000057054	Inca1	transcript	0.0448828	0.396049	-3.14144	0.00190044	0.244057
ENSMUST00000001547	ENSMUSG00000001506	Col1a1	transcript	0.866117	7.57059	-3.12777	3.75578e-05	0.0240279
ENSMUST00000006949	ENSMUSG00000006764	Tph2	transcript	0.448124	3.88969	-3.11769	0.00146942	0.209461
ENSMUST00000108103	ENSMUSG00000028411	Aptx	transcript	0.0477283	0.408825	-3.09857	0.040735	1
ENSMUST00000127756	ENSMUSG00000020654	Adcy3	transcript	0.0947337	0.811184	-3.09808	0.00484412	0.393737
ENSMUST00000077735	ENSMUSG00000021262	Evl	transcript	0.044272	0.374845	-3.08183	0.0012631	0.191169
ENSMUST00000006629	ENSMUSG00000020315	Sptbn1	transcript	3.13727	26.5033	-3.07859	0.000679435	0.131343
ENSMUST00000109632	ENSMUSG00000005882	Uqcc1	transcript	0.0858215	0.72356	-3.0757	0.00527109	0.416578
ENSMUST00000108076	ENSMUSG00000000805	Car4	transcript	0.018595	0.156123	-3.06969	0.0369425	1
ENSMUST00000021234	ENSMUSG00000020866	Cacna1g	transcript	0.0699207	0.583291	-3.06043	0.00374716	0.348596
ENSMUST00000022150	ENSMUSG00000021647	Cartpt	transcript	0.657364	5.48159	-3.05983	0.000831492	0.150022
ENSMUST00000021519	ENSMUSG00000021099	Six6	transcript	0.00687667	0.057326	-3.05941	0.0194181	0.850945
ENSMUST00000203528	ENSMUSG00000053007	Creb5	transcript	0.0560045	0.46522	-3.0543	0.0197068	0.855237
ENSMUST00000126359	ENSMUSG00000032554	Trf	transcript	0.046533	0.381382	-3.03491	0.0316969	1
ENSMUST00000107420	ENSMUSG00000059810	Rgs3	transcript	0.565457	4.6328	-3.0344	0.0362041	1
ENSMUST00000119206	ENSMUSG00000070509	Rgma	transcript	0.00708083	0.0574598	-3.02056	0.0275606	1
ENSMUST00000165819	ENSMUSG00000087408	Cers1	transcript	0.0118655	0.0954815	-3.00845	0.00767873	0.512889
ENSMUST00000200394	ENSMUSG00000005583	Mef2c	transcript	0.0162612	0.130589	-3.00553	0.0340411	1
ENSMUST00000186863	ENSMUSG00000079427	Mthfsl	transcript	0.108191	0.86426	-2.99788	0.00224699	0.264149
ENSMUST00000135798	ENSMUSG00000059423	Zfp933	transcript	0.0329955	0.262088	-2.98971	0.0359944	1
ENSMUST00000120388	ENSMUSG00000024810	Il33	transcript	1.80155	14.277	-2.98637	0.000120376	0.047038
ENSMUST00000082262	ENSMUSG00000078517	Emc1	transcript	0.0679855	0.537593	-2.98322	0.00119155	0.184831
ENSMUST00000150883	ENSMUSG00000061702	Tmem91	transcript	0.036441	0.286336	-2.97408	0.0272098	1
ENSMUST00000105541	ENSMUSG00000019809	Pex3	transcript	0.0305297	0.239519	-2.97186	0.00968074	0.584621
ENSMUST00000067841	ENSMUSG00000054667	Irs4	transcript	0.112184	0.87222	-2.95883	0.00482264	0.392865
ENSMUST00000186796	ENSMUSG00000037236	Matr3	transcript	1.389	10.7779	-2.95595	0.00963578	0.58248
ENSMUST00000161236	ENSMUSG00000028931	Kcnab2	transcript	0.0424742	0.327212	-2.94557	0.0113713	0.643296
ENSMUST00000113972	ENSMUSG00000045098	Kmt5b	transcript	0.234874	1.80935	-2.94551	0.00112962	0.180226
ENSMUST00000037294	ENSMUSG00000042596	Tfap2d	transcript	0.0918952	0.707726	-2.94513	0.00678583	0.477098
ENSMUST00000155309	ENSMUSG00000028132	Tmem56	transcript	0.00278733	0.0214038	-2.94091	0.0281596	1
ENSMUST00000215618	ENSMUSG00000057982	Zfp809	transcript	0.212541	1.62334	-2.93315	0.00247929	0.277134
ENSMUST00000070508	ENSMUSG00000041679	Lrrc29	transcript	0.0253892	0.19359	-2.93072	0.0194633	0.85163
ENSMUST00000119847	ENSMUSG00000032040	Dcps	transcript	0.00519133	0.0395183	-2.92835	0.0443123	1
ENSMUST00000036273	ENSMUSG00000035356	Nfkbiz	transcript	0.0175643	0.133494	-2.92605	0.0403754	1
ENSMUST00000080233	ENSMUSG00000059891	Tsks	transcript	0.0160472	0.121115	-2.91599	0.00730053	0.499857
ENSMUST00000177916	ENSMUSG00000094870	Zfp131	transcript	0.118246	0.889963	-2.91196	0.00259297	0.283643
ENSMUST00000056442	ENSMUSG00000039728	Slc6a5	transcript	0.0141822	0.106274	-2.90564	0.0270983	1
ENSMUST00000029060	ENSMUSG00000027546	Atp9a	transcript	2.76112	20.6727	-2.9044	0.00029821	0.0792392
ENSMUST00000053896	ENSMUSG00000048602	Morc2b	transcript	0.00201633	0.0150882	-2.90361	0.0477819	1
ENSMUST00000037903	ENSMUSG00000026991	Pkp4	transcript	0.838091	6.26234	-2.90152	0.00164123	0.224405
ENSMUST00000114133	ENSMUSG00000004221	Ikbkg	transcript	0.0169367	0.125575	-2.89033	0.0032493	0.320423
ENSMUST00000179065	ENSMUSG00000032411	Tfdp2	transcript	0.00531983	0.0394103	-2.88912	0.0229554	0.931885
ENSMUST00000192047	ENSMUSG00000026581	Sell	transcript	0.0050045	0.0365277	-2.86769	0.0363809	1
ENSMUST00000126039	ENSMUSG00000062995	Ica1	transcript	0.0529873	0.386273	-2.8659	0.0436355	1
ENSMUST00000018061	ENSMUSG00000021342	Prl	transcript	1.29862	9.3724	-2.85144	0.000951246	0.161275
ENSMUST00000180140	ENSMUSG00000023904	Hcfc1r1	transcript	0.190641	1.36778	-2.84291	0.0146181	0.735151
ENSMUST00000230106	ENSMUSG00000033669	Zfp7	transcript	0.0626882	0.448331	-2.8383	0.00288947	0.30034
ENSMUST00000136644	ENSMUSG00000020564	Atxn7l1	transcript	0.0136682	0.0975108	-2.83474	0.0482267	1
ENSMUST00000049346	ENSMUSG00000038276	Asic3	transcript	0.00690417	0.0487335	-2.81937	0.0147101	0.737238
ENSMUST00000211067	ENSMUSG00000003863	Ppfia3	transcript	0.264652	1.86756	-2.81899	0.00338755	0.329169
ENSMUST00000112248	ENSMUSG00000061778	Mospd2	transcript	0.201134	1.41134	-2.81084	0.0167159	0.791012
ENSMUST00000102513	ENSMUSG00000041193	Pla2g5	transcript	0.004026	0.0281915	-2.80784	0.0479989	1
ENSMUST00000123293	ENSMUSG00000038369	Ncoa6	transcript	0.0267598	0.187338	-2.8075	0.0140729	0.722754
ENSMUST00000032974	ENSMUSG00000030730	Atp2a1	transcript	0.0328372	0.229289	-2.80377	0.0162298	0.776142
ENSMUST00000112022	ENSMUSG00000038357	Camp	transcript	0.108819	0.758526	-2.80126	0.0218437	0.906396
ENSMUST00000164403	ENSMUSG00000036054	Sugp2	transcript	0.00780383	0.0540482	-2.79199	0.0152986	0.75329
ENSMUST00000161976	ENSMUSG00000022346	Myc	transcript	0.0176203	0.121798	-2.78918	0.0125466	0.682002
ENSMUST00000175886	ENSMUSG00000030067	Foxp1	transcript	0.120159	0.829471	-2.78724	0.0192817	0.847745
ENSMUST00000110369	ENSMUSG00000021342	Prl	transcript	0.332107	2.28495	-2.78244	0.0387117	1
ENSMUST00000109556	ENSMUSG00000033009	Ogfod1	transcript	0.788084	5.38264	-2.77189	0.00317415	0.316428
ENSMUST00000120555	ENSMUSG00000061576	Dpp6	transcript	0.472044	3.21083	-2.76595	0.000369061	0.0926736
ENSMUST00000117692	ENSMUSG00000024511	Rab27b	transcript	0.0162058	0.109613	-2.75783	0.0161652	0.775588
ENSMUST00000136060	ENSMUSG00000036356	Csgalnact1	transcript	0.171574	1.15965	-2.75678	0.0192107	0.846152
ENSMUST00000183177	ENSMUSG00000034165	Ccnd3	transcript	0.0304478	0.205725	-2.7563	0.0421091	1
ENSMUST00000151385	ENSMUSG00000078652	Psme3	transcript	0.0284832	0.192317	-2.7553	0.0053466	0.418618
ENSMUST00000167234	ENSMUSG00000029778	Adcyap1r1	transcript	0.0319128	0.215332	-2.75436	0.0143	0.728016
ENSMUST00000000430	ENSMUSG00000000420	Galnt1	transcript	0.0898858	0.602738	-2.74537	0.00245465	0.275948
ENSMUST00000185665	ENSMUSG00000021219	Rgs6	transcript	0.0298072	0.197837	-2.73058	0.0233132	0.937502
ENSMUST00000132251	ENSMUSG00000040690	Col16a1	transcript	0.0115213	0.076401	-2.72928	0.037353	1
ENSMUST00000114018	ENSMUSG00000015222	Map2	transcript	1.00578	6.6588	-2.72694	0.00125192	0.190982
ENSMUST00000121492	ENSMUSG00000051504	Siglech	transcript	0.0121655	0.0796775	-2.71138	0.0282003	1
ENSMUST00000176902	ENSMUSG00000044024	Rell2	transcript	0.00746483	0.0488872	-2.71127	0.0323952	1
ENSMUST00000114893	ENSMUSG00000031111	Igsf1	transcript	0.400669	2.61083	-2.70403	0.0196113	0.853252
ENSMUST00000223068	ENSMUSG00000043153	Ispd	transcript	0.0234457	0.152619	-2.70254	0.0253925	0.981016
ENSMUST00000102560	ENSMUSG00000029516	Cit	transcript	0.113184	0.734491	-2.69807	0.0133402	0.69928
ENSMUST00000146006	ENSMUSG00000037541	Shank2	transcript	0.839422	5.44511	-2.69749	0.0127852	0.688364
ENSMUST00000182793	ENSMUSG00000030314	Atg7	transcript	0.323825	2.09626	-2.69453	0.0246298	0.963978
ENSMUST00000138693	ENSMUSG00000026918	Brd3	transcript	0.0743662	0.4771	-2.68157	0.0182409	0.826348
ENSMUST00000220931	ENSMUSG00000042472	Zfp410	transcript	0.0514133	0.327491	-2.67124	0.0060556	0.448241
ENSMUST00000119800	ENSMUSG00000046897	Zfp740	transcript	0.453045	2.88397	-2.67033	0.00644711	0.465587
ENSMUST00000187584	ENSMUSG00000055322	Tns1	transcript	0.0715065	0.451673	-2.65913	0.0405934	1
ENSMUST00000077524	ENSMUSG00000057777	Mab21l2	transcript	0.0535973	0.337584	-2.65501	0.0188029	0.836253
ENSMUST00000105915	ENSMUSG00000037692	Ahdc1	transcript	0.503326	3.16543	-2.65284	0.000542841	0.115646
ENSMUST00000021076	ENSMUSG00000020732	Rab37	transcript	0.446461	2.80154	-2.64961	0.0413118	1
ENSMUST00000107377	ENSMUSG00000028364	Tnc	transcript	0.150604	0.942496	-2.64573	3.48576e-05	0.0238552
ENSMUST00000043419	ENSMUSG00000078812	Eif5a	transcript	2.34719	14.5575	-2.63275	0.00150671	0.212956
ENSMUST00000030848	ENSMUSG00000028996	Rbp7	transcript	0.118206	0.7178	-2.60228	0.00925399	0.567764
ENSMUST00000114934	ENSMUSG00000002107	Celf2	transcript	2.52974	15.3417	-2.6004	0.0049743	0.402392
ENSMUST00000020779	ENSMUSG00000009350	Mpo	transcript	0.034163	0.206517	-2.59575	0.0168665	0.792889
ENSMUST00000211046	ENSMUSG00000031706	Rfx1	transcript	0.110126	0.661349	-2.58625	0.00218763	0.261276
ENSMUST00000139783	ENSMUSG00000055865	Fam19a3	transcript	0.00656067	0.0390252	-2.57249	0.0155712	0.758545
ENSMUST00000087441	ENSMUSG00000029086	Prom1	transcript	0.142524	0.846697	-2.57064	0.025167	0.976634
ENSMUST00000112886	ENSMUSG00000037784	Dzip1l	transcript	0.165312	0.981941	-2.57045	0.00188385	0.243986
ENSMUST00000109486	ENSMUSG00000027652	Ralgapb	transcript	0.00851417	0.0505138	-2.56874	0.0121251	0.667675
ENSMUST00000108317	ENSMUSG00000044122	Proca1	transcript	0.0786345	0.464201	-2.56151	0.01269	0.685772
ENSMUST00000108611	ENSMUSG00000078812	Eif5a	transcript	1.76661	10.4075	-2.55857	0.00142158	0.206106
ENSMUST00000189606	ENSMUSG00000032411	Tfdp2	transcript	0.10279	0.604855	-2.55688	0.037241	1
ENSMUST00000160929	ENSMUSG00000016194	Hsd11b1	transcript	0.168495	0.990264	-2.55511	0.0085648	0.543893
ENSMUST00000108690	ENSMUSG00000069844	Sco1	transcript	0.0291153	0.170628	-2.551	0.023011	0.933109
ENSMUST00000182208	ENSMUSG00000079055	Slc8a3	transcript	0.0756098	0.440137	-2.54131	0.00566193	0.433223
ENSMUST00000061324	ENSMUSG00000019977	Hbs1l	transcript	0.0523383	0.300447	-2.52117	0.0396233	1
ENSMUST00000178908	ENSMUSG00000058835	Abi1	transcript	0.0143162	0.0821105	-2.51992	0.0186923	0.834384
ENSMUST00000049768	ENSMUSG00000052234	Epx	transcript	0.0157672	0.0904023	-2.51944	0.00376273	0.348922
ENSMUST00000094801	ENSMUSG00000027194	Ttc17	transcript	0.182188	1.04327	-2.51762	0.00238048	0.271448
ENSMUST00000178163	ENSMUSG00000064179	Tnnt1	transcript	0.671659	3.82092	-2.50812	0.0335559	1
ENSMUST00000110785	ENSMUSG00000029576	Radil	transcript	0.200117	1.13432	-2.50291	0.0268908	1
ENSMUST00000020311	ENSMUSG00000020111	Micu1	transcript	0.020586	0.115908	-2.49325	0.0421696	1
ENSMUST00000121266	ENSMUSG00000032297	Celf6	transcript	0.140205	0.776519	-2.46949	0.0148935	0.742296
ENSMUST00000224142	ENSMUSG00000021647	Cartpt	transcript	1.01442	5.6139	-2.46835	0.00418187	0.369501
ENSMUST00000106263	ENSMUSG00000049728	Zfp668	transcript	0.0351645	0.193842	-2.46269	0.0171015	0.797913
ENSMUST00000185405	ENSMUSG00000064302	Clasp1	transcript	0.56439	3.10891	-2.46165	0.0221256	0.91394
ENSMUST00000186292	ENSMUSG00000037236	Matr3	transcript	0.330882	1.80873	-2.45059	0.0449494	1
ENSMUST00000179104	ENSMUSG00000031731	Ap1g1	transcript	0.131079	0.71583	-2.44918	0.00806029	0.528951
ENSMUST00000180787	ENSMUSG00000096966	Gm18336	transcript	0.0188848	0.102781	-2.44428	0.0086134	0.544725
ENSMUST00000165842	ENSMUSG00000028102	Pex11b	transcript	0.107276	0.582981	-2.44211	0.016859	0.792889
ENSMUST00000199167	ENSMUSG00000005583	Mef2c	transcript	0.0261878	0.141715	-2.43603	0.0353339	1
ENSMUST00000066187	ENSMUSG00000048540	Nhlh2	transcript	0.0631215	0.340512	-2.4315	0.0161073	0.773322
ENSMUST00000160571	ENSMUSG00000022724	Riox2	transcript	0.0946293	0.508355	-2.42548	0.0420224	1
ENSMUST00000053657	ENSMUSG00000044339	Alkbh2	transcript	0.163425	0.875612	-2.42166	0.00195674	0.247804
ENSMUST00000128284	ENSMUSG00000057375	Yipf1	transcript	0.027225	0.145783	-2.42081	0.0403493	1
ENSMUST00000034755	ENSMUSG00000032228	Tcf12	transcript	0.741375	3.96437	-2.41882	0.00158276	0.219044
ENSMUST00000106233	ENSMUSG00000025372	Baiap2	transcript	0.235389	1.25472	-2.41425	0.0141961	0.725878
ENSMUST00000109690	ENSMUSG00000033088	Triobp	transcript	0.0642593	0.341681	-2.41067	0.000475835	0.107639
ENSMUST00000224707	ENSMUSG00000024889	Rce1	transcript	0.037401	0.198802	-2.41018	0.039308	1
ENSMUST00000119141	ENSMUSG00000043587	Pxylp1	transcript	0.0240838	0.127849	-2.4083	0.0244434	0.95771
ENSMUST00000105868	ENSMUSG00000028832	Stmn1	transcript	1.61296	8.51194	-2.39977	0.000283895	0.0774059
ENSMUST00000060524	ENSMUSG00000073400	Trim10	transcript	0.0140813	0.0741658	-2.39697	0.0433585	1
ENSMUST00000121674	ENSMUSG00000038425	Poli	transcript	0.108173	0.567745	-2.3919	0.000926151	0.159237
ENSMUST00000136996	ENSMUSG00000046909	Tefm	transcript	0.0694955	0.364716	-2.39178	0.0410975	1
ENSMUST00000124034	ENSMUSG00000011831	Evi5	transcript	0.250391	1.30947	-2.38673	0.00634098	0.461043
ENSMUST00000200527	ENSMUSG00000028032	Papss1	transcript	0.0385405	0.20133	-2.38512	0.0479962	1
ENSMUST00000033556	ENSMUSG00000031212	Pgr15l	transcript	0.0262295	0.136889	-2.38374	0.0330684	1
ENSMUST00000224228	ENSMUSG00000021342	Prl	transcript	1.5688	8.15314	-2.37769	0.0184456	0.829822
ENSMUST00000031591	ENSMUSG00000029595	Lhx5	transcript	0.0825938	0.427062	-2.37034	0.0217045	0.902361
ENSMUST00000084215	ENSMUSG00000028760	Eif4g3	transcript	0.631332	3.24835	-2.36323	0.00508897	0.406407
ENSMUST00000107147	ENSMUSG00000038368	Focad	transcript	0.0576882	0.295532	-2.35697	0.0203021	0.869587
ENSMUST00000218821	ENSMUSG00000046567	4930430F08Rik	transcript	0.220412	1.12352	-2.34974	0.032683	1
ENSMUST00000204626	ENSMUSG00000001632	Brpf1	transcript	0.161563	0.822738	-2.34834	0.00944452	0.575597
ENSMUST00000165714	ENSMUSG00000037536	Fbxo34	transcript	0.075952	0.382207	-2.33119	0.0395601	1
ENSMUST00000108154	ENSMUSG00000006307	Kmt2b	transcript	0.00361117	0.0180092	-2.31819	0.0490931	1
ENSMUST00000108458	ENSMUSG00000040714	Klc3	transcript	0.0844213	0.419555	-2.31318	0.0155315	0.758126
ENSMUST00000107923	ENSMUSG00000020483	Dynll2	transcript	1.06876	5.28407	-2.30571	0.0286047	1
ENSMUST00000109107	ENSMUSG00000004637	Wwox	transcript	0.0333855	0.163907	-2.29559	0.0148458	0.740993
ENSMUST00000046490	ENSMUSG00000040652	Oaz2	transcript	1.4606	7.14908	-2.2912	0.000761629	0.140186
ENSMUST00000129347	ENSMUSG00000029095	Ablim2	transcript	0.147965	0.722895	-2.28853	0.00914204	0.563736
ENSMUST00000049239	ENSMUSG00000034761	Map4k5	transcript	1.67154	8.10875	-2.2783	0.00279282	0.294612
ENSMUST00000229874	ENSMUSG00000024059	Clip4	transcript	0.297069	1.43798	-2.27517	0.0159815	0.772563
ENSMUST00000129507	ENSMUSG00000054161	Fam83e	transcript	0.007702	0.0372615	-2.27438	0.0441493	1
ENSMUST00000161181	ENSMUSG00000029635	Cdk8	transcript	0.144687	0.697585	-2.26943	0.0227992	0.927607
ENSMUST00000021794	ENSMUSG00000021365	Nedd9	transcript	0.0450387	0.216963	-2.26821	0.0154232	0.756936
ENSMUST00000048854	ENSMUSG00000054967	Zfp647	transcript	0.126114	0.60689	-2.26671	0.00778267	0.516057
ENSMUST00000102799	ENSMUSG00000008489	Elavl2	transcript	0.0214203	0.103019	-2.26586	0.0242247	0.95323
ENSMUST00000169927	ENSMUSG00000042429	Adora1	transcript	0.0790812	0.379564	-2.26294	0.0118409	0.657974
ENSMUST00000065534	ENSMUSG00000001482	Def8	transcript	0.414847	1.98869	-2.26117	0.0181011	0.822586
ENSMUST00000111948	ENSMUSG00000025213	Kazald1	transcript	0.131101	0.624829	-2.25279	0.025121	0.976634
ENSMUST00000111016	ENSMUSG00000050808	Muc15	transcript	0.0151922	0.0721492	-2.24766	0.0417915	1
ENSMUST00000030845	ENSMUSG00000028992	Nmnat1	transcript	0.683751	3.22059	-2.23578	0.0435946	1
ENSMUST00000192095	ENSMUSG00000033767	Tmem131l	transcript	0.126178	0.591803	-2.22965	0.0237792	0.94403
ENSMUST00000164664	ENSMUSG00000025374	Nabp2	transcript	0.0425302	0.19921	-2.22773	0.0455446	1
ENSMUST00000166384	ENSMUSG00000025915	Sgk3	transcript	0.133354	0.624494	-2.22742	0.0311932	1
ENSMUST00000124568	ENSMUSG00000020886	Dlg4	transcript	0.124518	0.577142	-2.21257	0.0373298	1
ENSMUST00000220963	ENSMUSG00000042700	Sipa1l1	transcript	0.82854	3.82087	-2.20526	0.00063362	0.125815
ENSMUST00000151889	ENSMUSG00000033055	Ankrd54	transcript	0.0539428	0.248736	-2.20511	0.0424552	1
ENSMUST00000150489	ENSMUSG00000041708	Mpped1	transcript	0.0708133	0.322827	-2.18867	0.0160573	0.772563
ENSMUST00000115520	ENSMUSG00000062995	Ica1	transcript	0.0729007	0.332195	-2.18802	0.0413851	1
ENSMUST00000092473	ENSMUSG00000020078	Vps26a	transcript	0.148092	0.66947	-2.17653	0.00269934	0.288372
ENSMUST00000067549	ENSMUSG00000049295	Zfp219	transcript	0.491877	2.22288	-2.17606	0.00551212	0.426537
ENSMUST00000030768	ENSMUSG00000028931	Kcnab2	transcript	2.95373	13.2759	-2.16819	0.00248339	0.277134
ENSMUST00000173542	ENSMUSG00000071454	Dtnb	transcript	0.696513	3.12377	-2.16507	0.0259227	0.991896
ENSMUST00000127857	ENSMUSG00000050890	Pdik1l	transcript	0.08869	0.393353	-2.14898	0.0389679	1
ENSMUST00000088257	ENSMUSG00000038812	Trmt112	transcript	0.112478	0.497188	-2.14414	0.00848609	0.542516
ENSMUST00000177054	ENSMUSG00000032010	Usp2	transcript	0.0429583	0.189863	-2.14395	0.0464756	1
ENSMUST00000128549	ENSMUSG00000028469	Npr2	transcript	0.364558	1.60471	-2.13809	0.0491898	1
ENSMUST00000056482	ENSMUSG00000022957	Itsn1	transcript	1.61603	7.08456	-2.13223	0.00877963	0.550013
ENSMUST00000101581	ENSMUSG00000040118	Cacna2d1	transcript	9.44547	41.0188	-2.11859	0.00348091	0.334241
ENSMUST00000134310	ENSMUSG00000039943	Plcb4	transcript	0.0606513	0.262446	-2.11341	0.0116414	0.652224
ENSMUST00000053035	ENSMUSG00000046589	Lrrc8e	transcript	0.005898	0.025484	-2.11129	0.0463166	1
ENSMUST00000065716	ENSMUSG00000051166	Eml5	transcript	0.0882925	0.379058	-2.10206	0.00561229	0.431231
ENSMUST00000093007	ENSMUSG00000041565	L3mbtl4	transcript	0.145534	0.624663	-2.10172	0.00437168	0.375821
ENSMUST00000084129	ENSMUSG00000029003	Mad2l2	transcript	0.145656	0.623989	-2.09895	0.0225811	0.922844
ENSMUST00000231281	ENSMUSG00000048027	Rgmb	transcript	0.473825	2.02968	-2.09883	0.00648	0.466305
ENSMUST00000135868	ENSMUSG00000050567	Maml1	transcript	0.119962	0.511558	-2.09232	0.0379741	1
ENSMUST00000174286	ENSMUSG00000033735	Spr	transcript	0.269099	1.14571	-2.09003	0.0345784	1
ENSMUST00000134301	ENSMUSG00000026312	Cdh7	transcript	0.0742248	0.315599	-2.08812	0.0329849	1
ENSMUST00000031246	ENSMUSG00000029306	Ibsp	transcript	0.13196	0.560923	-2.08771	0.01777	0.814413
ENSMUST00000027059	ENSMUSG00000025927	Tfap2b	transcript	0.0535945	0.2278	-2.08761	0.0291003	1
ENSMUST00000072585	ENSMUSG00000056131	Pgm3	transcript	0.0913582	0.387273	-2.08374	0.0472305	1
ENSMUST00000100215	ENSMUSG00000026860	Sh3glb2	transcript	0.0916165	0.387935	-2.08214	0.0425899	1
ENSMUST00000114229	ENSMUSG00000022865	Cxadr	transcript	0.048027	0.202646	-2.07705	0.0243877	0.95604
ENSMUST00000157017	ENSMUSG00000053390	Zfp952	transcript	0.114464	0.482818	-2.07658	0.00648513	0.466305
ENSMUST00000155852	ENSMUSG00000060771	Tsga10	transcript	0.251401	1.0573	-2.07232	0.00456218	0.384064
ENSMUST00000103071	ENSMUSG00000020713	Gh	transcript	1.87488	7.88068	-2.07152	0.00379599	0.351114
ENSMUST00000164018	ENSMUSG00000039607	Rbms3	transcript	0.0565657	0.236784	-2.06557	0.0354146	1
ENSMUST00000042857	ENSMUSG00000038331	Satb2	transcript	0.0338198	0.140857	-2.05829	0.00798615	0.526207
ENSMUST00000174306	ENSMUSG00000024387	Csnk2b	transcript	0.0638303	0.263675	-2.04644	0.0332963	1
ENSMUST00000137195	ENSMUSG00000072812	Ahnak2	transcript	0.0203958	0.0841192	-2.04416	0.0410787	1
ENSMUST00000177642	ENSMUSG00000005506	Celf1	transcript	0.0294537	0.121114	-2.03985	0.0337304	1
ENSMUST00000100323	ENSMUSG00000026955	Sapcd2	transcript	0.0148792	0.0611252	-2.03847	0.0441288	1
ENSMUST00000041730	ENSMUSG00000038765	Lmx1b	transcript	0.0203035	0.0829572	-2.03064	0.0252554	0.977819
ENSMUST00000067715	ENSMUSG00000054582	Pabpc1l	transcript	0.0125858	0.0511403	-2.02266	0.042009	1
ENSMUST00000028369	ENSMUSG00000026989	Dapl1	transcript	0.0769118	0.311864	-2.01964	0.0292961	1
ENSMUST00000012734	ENSMUSG00000029131	Dnajb6	transcript	0.845198	3.41868	-2.01608	0.0165821	0.78713
ENSMUST00000074806	ENSMUSG00000091705	H2-Q2	transcript	0.215351	0.86997	-2.01427	0.00853678	0.543823
ENSMUST00000177240	ENSMUSG00000031970	Dbndd1	transcript	0.265573	1.06774	-2.00738	0.0214426	0.897912
ENSMUST00000033464	ENSMUSG00000031130	Brs3	transcript	0.0251702	0.101157	-2.00681	0.038999	1
ENSMUST00000119102	ENSMUSG00000006019	Dhx34	transcript	0.096836	0.389088	-2.00648	0.009051	0.560487
ENSMUST00000052927	ENSMUSG00000037754	Ppp1r16b	transcript	0.0265093	0.106068	-2.00042	0.0355795	1
ENSMUST00000105440	ENSMUSG00000060843	Ctnna3	transcript	0.0560303	0.2235	-1.99599	0.0238267	0.94403
ENSMUST00000035977	ENSMUSG00000046591	Ticrr	transcript	0.005699	0.0227298	-1.99581	0.0393643	1
ENSMUST00000191964	ENSMUSG00000026074	Map4k4	transcript	0.150078	0.598452	-1.99553	0.0218919	0.907881
ENSMUST00000125265	ENSMUSG00000022185	Acin1	transcript	0.1371	0.54642	-1.99478	0.026539	1
ENSMUST00000017384	ENSMUSG00000078676	Casc3	transcript	0.0186065	0.0740258	-1.99222	0.0261136	0.995396
ENSMUST00000105867	ENSMUSG00000028832	Stmn1	transcript	2.50027	9.94601	-1.99203	0.0043082	0.373585
ENSMUST00000039247	ENSMUSG00000024331	Dsc2	transcript	0.0437562	0.17265	-1.98029	0.0493916	1
ENSMUST00000148891	ENSMUSG00000054728	Phactr1	transcript	0.522812	2.06224	-1.97985	0.00628442	0.459273
ENSMUST00000190549	ENSMUSG00000032036	Kirrel3	transcript	0.0977847	0.385541	-1.97921	0.0185494	0.831049
ENSMUST00000056508	ENSMUSG00000004319	Clcn3	transcript	2.35303	9.26675	-1.97755	0.00133272	0.197937
ENSMUST00000089295	ENSMUSG00000046500	Fam19a4	transcript	0.272421	1.06771	-1.97062	0.0216204	0.900254
ENSMUST00000102805	ENSMUSG00000090176	Cd200r2	transcript	0.013632	0.0534083	-1.97007	0.0498366	1
ENSMUST00000230035	ENSMUSG00000023055	Calcoco1	transcript	0.064425	0.25092	-1.96154	0.0372687	1
ENSMUST00000156146	ENSMUSG00000009894	Snap47	transcript	0.132955	0.51698	-1.95917	0.013312	0.698746
ENSMUST00000042661	ENSMUSG00000036565	Ttyh3	transcript	2.25774	8.74248	-1.95316	0.00120498	0.185777
ENSMUST00000004673	ENSMUSG00000004558	Ndrg2	transcript	4.79352	18.5321	-1.95087	0.00283415	0.297127
ENSMUST00000114553	ENSMUSG00000031344	Gabrq	transcript	0.228474	0.87997	-1.94543	0.0259956	0.993489
ENSMUST00000167607	ENSMUSG00000026668	Ucma	transcript	0.0692898	0.264166	-1.93073	0.0407034	1
ENSMUST00000112880	ENSMUSG00000059878	Zfp422	transcript	0.277974	1.0592	-1.92996	0.0151695	0.748962
ENSMUST00000152273	ENSMUSG00000031441	Atp11a	transcript	0.0662895	0.25225	-1.928	0.0223222	0.918788
ENSMUST00000155128	ENSMUSG00000038797	Zscan2	transcript	0.147047	0.559522	-1.92791	0.016613	0.787254
ENSMUST00000081438	ENSMUSG00000031489	Adrb3	transcript	0.0715332	0.2721	-1.92745	0.00695224	0.486522
ENSMUST00000150261	ENSMUSG00000027082	Tfpi	transcript	0.104887	0.397197	-1.92102	0.0164485	0.784718
ENSMUST00000121623	ENSMUSG00000055553	Kxd1	transcript	10.3902	39.1722	-1.91461	0.0101441	0.60069
ENSMUST00000220263	ENSMUSG00000056073	Grik2	transcript	0.162361	0.611973	-1.91426	0.0147473	0.738092
ENSMUST00000087400	ENSMUSG00000031433	Rbm41	transcript	0.0524262	0.197422	-1.91292	0.0438602	1
ENSMUST00000137420	ENSMUSG00000052516	Robo2	transcript	0.215257	0.798805	-1.89178	0.011347	0.642749
ENSMUST00000146377	ENSMUSG00000072946	Ptgr2	transcript	0.850167	3.12309	-1.87716	0.0165919	0.78713
ENSMUST00000231628	ENSMUSG00000020886	Dlg4	transcript	0.039994	0.145385	-1.86202	0.0254419	0.98157
ENSMUST00000106228	ENSMUSG00000030846	Tial1	transcript	0.250566	0.908296	-1.85797	0.00228618	0.265558
ENSMUST00000081525	ENSMUSG00000037348	Paqr7	transcript	4.68464	16.8993	-1.85096	3.9379e-05	0.0240279
ENSMUST00000108476	ENSMUSG00000005949	Ctns	transcript	0.66471	2.35893	-1.82733	0.0316413	1
ENSMUST00000193289	ENSMUSG00000027674	Pex5l	transcript	0.39887	1.41431	-1.8261	0.0182712	0.826396
ENSMUST00000055539	ENSMUSG00000039994	Timeless	transcript	0.150135	0.527741	-1.81357	0.0406777	1
ENSMUST00000018630	ENSMUSG00000018486	Wnt9b	transcript	0.145889	0.511568	-1.81005	0.0232302	0.935569
ENSMUST00000111452	ENSMUSG00000005506	Celf1	transcript	0.0821597	0.287778	-1.80845	0.0384292	1
ENSMUST00000145735	ENSMUSG00000087260	Lamtor5	transcript	4.32745	15.1231	-1.80516	0.00781824	0.517946
ENSMUST00000172939	ENSMUSG00000046782	Ttc6	transcript	0.0254567	0.0888782	-1.80379	0.0212322	0.892169
ENSMUST00000025842	ENSMUSG00000024907	Gal	transcript	0.415147	1.44874	-1.80311	0.0468479	1
ENSMUST00000212960	ENSMUSG00000030465	Psd3	transcript	0.627356	2.18856	-1.80263	0.0428164	1
ENSMUST00000202747	ENSMUSG00000027630	Tbl1xr1	transcript	1.74965	6.09914	-1.80154	0.00292762	0.302584
ENSMUST00000160810	ENSMUSG00000026247	Ecel1	transcript	0.585516	2.03782	-1.79925	0.0389668	1
ENSMUST00000094835	ENSMUSG00000040591	1110051M20Rik	transcript	3.63181	12.6266	-1.7977	0.0205439	0.874306
ENSMUST00000167360	ENSMUSG00000032842	Abcc10	transcript	0.125944	0.437107	-1.7952	0.00398162	0.358783
ENSMUST00000101589	ENSMUSG00000073209	Klf14	transcript	0.029464	0.102151	-1.79367	0.0440745	1
ENSMUST00000201010	ENSMUSG00000018076	Med13l	transcript	0.803567	2.77936	-1.79026	0.00771342	0.513796
ENSMUST00000108848	ENSMUSG00000020522	Mfap3	transcript	0.10197	0.351026	-1.78343	0.0398876	1
ENSMUST00000098256	ENSMUSG00000006586	Runx1t1	transcript	0.19869	0.683346	-1.78209	0.0417894	1
ENSMUST00000165031	ENSMUSG00000006599	Gtf2h1	transcript	0.306378	1.05199	-1.77973	0.0421248	1
ENSMUST00000023568	ENSMUSG00000022860	Chodl	transcript	0.170177	0.580332	-1.76984	0.0129231	0.691808
ENSMUST00000114032	ENSMUSG00000047766	Lrrc49	transcript	1.35847	4.61021	-1.76285	0.00389142	0.35538
ENSMUST00000153234	ENSMUSG00000021699	Pde4d	transcript	0.098877	0.33469	-1.75912	0.0191672	0.845252
ENSMUST00000209783	ENSMUSG00000043531	Sorcs1	transcript	0.236572	0.798061	-1.75422	0.0101935	0.6019
ENSMUST00000061234	ENSMUSG00000050890	Pdik1l	transcript	0.629833	2.12174	-1.75221	0.022648	0.923514
ENSMUST00000095261	ENSMUSG00000032842	Abcc10	transcript	0.114437	0.384031	-1.74667	0.031927	1
ENSMUST00000003640	ENSMUSG00000003545	Fosb	transcript	0.429397	1.44036	-1.74605	0.00676332	0.477036
ENSMUST00000106288	ENSMUSG00000025575	Cant1	transcript	1.22787	4.10696	-1.74192	0.0302371	1
ENSMUST00000232293	ENSMUSG00000022721	Trmt2a	transcript	0.108916	0.362055	-1.733	0.04031	1
ENSMUST00000039998	ENSMUSG00000037463	Fbxo27	transcript	0.123498	0.409035	-1.72773	0.0291201	1
ENSMUST00000159630	ENSMUSG00000032280	Tle3	transcript	0.140869	0.46618	-1.72653	0.049572	1
ENSMUST00000114090	ENSMUSG00000026925	Inpp5e	transcript	0.100941	0.333736	-1.7252	0.0337535	1
ENSMUST00000092892	ENSMUSG00000037907	Ankrd13b	transcript	0.0319345	0.10555	-1.72473	0.0298804	1
ENSMUST00000201100	ENSMUSG00000029206	Nsun7	transcript	0.158063	0.522327	-1.72446	0.0160843	0.772722
ENSMUST00000177570	ENSMUSG00000042079	Hnrnpf	transcript	0.063603	0.207	-1.70247	0.049664	1
ENSMUST00000021674	ENSMUSG00000021250	Fos	transcript	4.0248	12.9999	-1.69152	0.00275385	0.292285
ENSMUST00000105835	ENSMUSG00000041351	Rap1gap	transcript	1.29542	4.17768	-1.68928	0.0119514	0.662101
ENSMUST00000106619	ENSMUSG00000028555	Ttc39a	transcript	0.0727585	0.234101	-1.68594	0.0266359	1
ENSMUST00000011315	ENSMUSG00000011171	Vipr2	transcript	0.226077	0.720534	-1.67225	0.0368844	1
ENSMUST00000029784	ENSMUSG00000028137	Celf3	transcript	1.39277	4.4119	-1.66345	0.00833399	0.538445
ENSMUST00000029632	ENSMUSG00000028003	Lrat	transcript	0.0664838	0.208949	-1.65208	0.0324778	1
ENSMUST00000031435	ENSMUSG00000029475	Kdm2b	transcript	0.555918	1.74439	-1.64978	0.0333492	1
ENSMUST00000199210	ENSMUSG00000005583	Mef2c	transcript	1.83443	5.70981	-1.63811	0.0101975	0.6019
ENSMUST00000031668	ENSMUSG00000029661	Col1a2	transcript	2.71239	8.43885	-1.63748	0.00298957	0.305164
ENSMUST00000107563	ENSMUSG00000038352	Arl5c	transcript	0.0481703	0.149231	-1.63133	0.0380708	1
ENSMUST00000019226	ENSMUSG00000019082	Slc25a22	transcript	2.85903	8.82999	-1.62689	0.011621	0.651702
ENSMUST00000219838	ENSMUSG00000058298	Mcm9	transcript	0.174623	0.538564	-1.62488	0.0444133	1
ENSMUST00000079443	ENSMUSG00000035299	Mid1	transcript	0.139408	0.42585	-1.61103	0.0285924	1
ENSMUST00000125362	ENSMUSG00000056153	Socs6	transcript	0.55866	1.70433	-1.60916	0.0217995	0.905075
ENSMUST00000171799	ENSMUSG00000091996	BC049352	transcript	0.0662822	0.201557	-1.6045	0.0399783	1
ENSMUST00000201767	ENSMUSG00000021219	Rgs6	transcript	0.350846	1.06505	-1.60202	0.0117812	0.656657
ENSMUST00000182056	ENSMUSG00000047507	Baiap3	transcript	2.25392	6.83055	-1.59957	0.0232881	0.937063
ENSMUST00000048289	ENSMUSG00000037868	Egr2	transcript	0.452157	1.36286	-1.59174	0.0185049	0.830073
ENSMUST00000131116	ENSMUSG00000009995	Taz	transcript	0.177822	0.535412	-1.59021	0.0432898	1
ENSMUST00000095719	ENSMUSG00000041459	Tardbp	transcript	3.16509	9.52402	-1.58932	0.0360813	1
ENSMUST00000201452	ENSMUSG00000029657	Hsph1	transcript	0.197325	0.589437	-1.57876	0.0346164	1
ENSMUST00000218575	ENSMUSG00000050545	Fam228b	transcript	0.886326	2.64303	-1.57629	0.0160542	0.772563
ENSMUST00000080292	ENSMUSG00000024670	Cd6	transcript	0.0715757	0.212231	-1.5681	0.0418827	1
ENSMUST00000193338	ENSMUSG00000028066	Pmf1	transcript	0.392621	1.16227	-1.56574	0.0356529	1
ENSMUST00000063597	ENSMUSG00000051980	Casr	transcript	0.0442173	0.130828	-1.56498	0.0281067	1
ENSMUST00000226993	ENSMUSG00000060373	Hnrnpc	transcript	0.118687	0.34865	-1.55462	0.0367577	1
ENSMUST00000026994	ENSMUSG00000025876	Unc5a	transcript	1.76595	5.18371	-1.55354	0.00448835	0.381363
ENSMUST00000006579	ENSMUSG00000006412	Pfdn2	transcript	0.162246	0.47319	-1.54424	0.019553	0.852564
ENSMUST00000154078	ENSMUSG00000021057	Akap5	transcript	0.367196	1.07061	-1.54382	0.0108949	0.626862
ENSMUST00000084715	ENSMUSG00000025241	Fyco1	transcript	0.0130847	0.0380858	-1.54138	0.0478732	1
ENSMUST00000178110	ENSMUSG00000004099	Dnmt1	transcript	0.536635	1.55508	-1.53498	0.0113343	0.642749
ENSMUST00000114719	ENSMUSG00000057914	Cacnb2	transcript	0.725439	2.10055	-1.53384	0.0144823	0.730855
ENSMUST00000169105	ENSMUSG00000000631	Myo18a	transcript	0.492952	1.42394	-1.53037	0.0192226	0.846164
ENSMUST00000149261	ENSMUSG00000024953	Prdx5	transcript	1.37954	3.9849	-1.53036	0.00837771	0.540791
ENSMUST00000177034	ENSMUSG00000052105	Mtcl1	transcript	1.09133	3.14731	-1.52804	0.000858508	0.152635
ENSMUST00000113564	ENSMUSG00000075415	Fnbp1	transcript	0.890589	2.56356	-1.52531	0.0103548	0.606775
ENSMUST00000000910	ENSMUSG00000000889	Dbh	transcript	0.0438213	0.125856	-1.52206	0.0422864	1
ENSMUST00000221515	ENSMUSG00000054021	Sirt5	transcript	0.121851	0.348254	-1.51502	0.0481643	1
ENSMUST00000147571	ENSMUSG00000026049	Tex30	transcript	0.416424	1.18597	-1.50994	0.0129614	0.693351
ENSMUST00000076043	ENSMUSG00000019647	Sema6a	transcript	0.623773	1.77276	-1.5069	0.000281213	0.0774059
ENSMUST00000105661	ENSMUSG00000039713	Plekhg5	transcript	0.374879	1.06514	-1.50655	0.0377748	1
ENSMUST00000050975	ENSMUSG00000044505	Lingo4	transcript	0.17197	0.487543	-1.50337	0.0262269	0.997634
ENSMUST00000058237	ENSMUSG00000090124	Ugt1a7c	transcript	0.124764	0.351967	-1.49624	0.0249438	0.971584
ENSMUST00000045374	ENSMUSG00000041046	Ramp3	transcript	3.09581	8.72905	-1.49551	0.024301	0.955202
ENSMUST00000029848	ENSMUSG00000028197	Col24a1	transcript	0.0508205	0.143249	-1.49504	0.0260795	0.995075
ENSMUST00000027812	ENSMUSG00000026527	Rgs7	transcript	0.412395	1.15527	-1.48613	0.0451561	1
ENSMUST00000112210	ENSMUSG00000021948	Prkcd	transcript	2.20073	6.16343	-1.48575	0.0225725	0.922844
ENSMUST00000030286	ENSMUSG00000028556	Dock7	transcript	2.47884	6.94077	-1.48543	0.00994834	0.596165
ENSMUST00000101234	ENSMUSG00000021219	Rgs6	transcript	1.43016	3.98567	-1.47864	0.0350957	1
ENSMUST00000062723	ENSMUSG00000032561	Acpp	transcript	0.0263938	0.0734098	-1.47577	0.0335217	1
ENSMUST00000210139	ENSMUSG00000003423	Pih1d1	transcript	0.855426	2.37506	-1.47325	0.0330508	1
ENSMUST00000098006	ENSMUSG00000049122	Frmd3	transcript	0.225815	0.626828	-1.47293	0.0353892	1
ENSMUST00000210512	ENSMUSG00000042729	Wdr74	transcript	0.793812	2.20233	-1.47216	0.0293204	1
ENSMUST00000027886	ENSMUSG00000026594	Ralgps2	transcript	1.19189	3.30124	-1.46976	0.0104386	0.608756
ENSMUST00000063347	ENSMUSG00000062421	Arf2	transcript	0.241819	0.667119	-1.46402	0.0281163	1
ENSMUST00000089334	ENSMUSG00000034037	Fgd5	transcript	0.152651	0.419951	-1.45999	0.0452536	1
ENSMUST00000110210	ENSMUSG00000068264	Ap5s1	transcript	0.444634	1.21784	-1.45363	0.0167561	0.791012
ENSMUST00000095014	ENSMUSG00000070939	Tgfbrap1	transcript	0.915941	2.49935	-1.44823	0.0483129	1
ENSMUST00000114882	ENSMUSG00000052146	Rps10	transcript	14.0575	38.2429	-1.44385	0.000912791	0.157969
ENSMUST00000029164	ENSMUSG00000027636	Sla2	transcript	0.0950183	0.25816	-1.44199	0.0354836	1
ENSMUST00000115321	ENSMUSG00000039841	Zfp800	transcript	0.419245	1.1343	-1.43594	0.0241758	0.952846
ENSMUST00000053202	ENSMUSG00000043333	Rhbdl2	transcript	0.102693	0.277642	-1.43489	0.0302993	1
ENSMUST00000134258	ENSMUSG00000022475	Hdac7	transcript	0.232598	0.623954	-1.4236	0.0374443	1
ENSMUST00000040308	ENSMUSG00000042594	Sh2b3	transcript	1.32601	3.53358	-1.41404	0.0243354	0.955208
ENSMUST00000171767	ENSMUSG00000022106	Rcbtb2	transcript	0.392759	1.04616	-1.41339	0.0326612	1
ENSMUST00000169722	ENSMUSG00000056234	Ncoa4	transcript	2.26358	6.00823	-1.40833	0.0236555	0.942504
ENSMUST00000067410	ENSMUSG00000062393	Dgkk	transcript	0.109773	0.290881	-1.40591	0.0324752	1
ENSMUST00000103145	ENSMUSG00000027490	E2f1	transcript	0.176921	0.467436	-1.40167	0.0338099	1
ENSMUST00000076817	ENSMUSG00000019820	Utrn	transcript	0.395141	1.04024	-1.39648	0.0452286	1
ENSMUST00000099646	ENSMUSG00000022722	Arl6	transcript	0.791464	2.07908	-1.39335	0.0382508	1
ENSMUST00000120789	ENSMUSG00000029209	Gnpda2	transcript	0.630929	1.65103	-1.38782	0.044685	1
ENSMUST00000107127	ENSMUSG00000030761	Myo7a	transcript	0.960071	2.49924	-1.38028	0.00474458	0.389546
ENSMUST00000135585	ENSMUSG00000057236	Rbbp4	transcript	0.320562	0.828649	-1.37016	0.0421688	1
ENSMUST00000160616	ENSMUSG00000026347	Tmem163	transcript	0.0799228	0.206325	-1.36824	0.0470245	1
ENSMUST00000210744	ENSMUSG00000110086	Gm45623	transcript	0.913792	2.35504	-1.36581	0.0216055	0.900254
ENSMUST00000033513	ENSMUSG00000031171	Ftsj1	transcript	0.287505	0.738156	-1.36034	0.0369375	1
ENSMUST00000210088	ENSMUSG00000003421	Nosip	transcript	0.27968	0.716781	-1.35775	0.0417255	1
ENSMUST00000074171	ENSMUSG00000062372	Otof	transcript	0.482677	1.23634	-1.35694	0.0222013	0.916551
ENSMUST00000186097	ENSMUSG00000026782	Abi2	transcript	2.95628	7.57034	-1.35658	0.00863778	0.54506
ENSMUST00000022666	ENSMUSG00000022076	Klhl1	transcript	0.557668	1.42622	-1.35472	0.0411963	1
ENSMUST00000108403	ENSMUSG00000063439	B9d2	transcript	0.255996	0.642453	-1.32747	0.0432277	1
ENSMUST00000189826	ENSMUSG00000026414	Tnnt2	transcript	0.699202	1.75421	-1.32704	0.0330153	1
ENSMUST00000179313	ENSMUSG00000042761	Mrap2	transcript	0.960314	2.39658	-1.3194	0.0425838	1
ENSMUST00000101164	ENSMUSG00000037736	Limch1	transcript	2.07578	5.17317	-1.31739	0.0224547	0.921217
ENSMUST00000102767	ENSMUSG00000036249	Rbm43	transcript	2.21907	5.52871	-1.31699	0.0202493	0.868674
ENSMUST00000032501	ENSMUSG00000030351	Tspan11	transcript	0.17959	0.446881	-1.31518	0.0257238	0.986088
ENSMUST00000120274	ENSMUSG00000040624	Plekhg1	transcript	2.47944	6.15032	-1.31065	0.0208352	0.881303
ENSMUST00000101213	ENSMUSG00000020333	Acsl6	transcript	1.23725	3.05377	-1.30345	0.00162979	0.223437
ENSMUST00000114561	ENSMUSG00000068551	Zfp467	transcript	0.760176	1.87435	-1.30198	0.0467429	1
ENSMUST00000030687	ENSMUSG00000028871	Rspo1	transcript	0.650596	1.58715	-1.2866	0.0438315	1
ENSMUST00000164207	ENSMUSG00000054252	Fgfr3	transcript	3.83893	9.34477	-1.28346	0.0288593	1
ENSMUST00000012152	ENSMUSG00000003166	Dgcr2	transcript	1.8077	4.39501	-1.28171	0.00404141	0.362793
ENSMUST00000131615	ENSMUSG00000075324	Fign	transcript	0.321093	0.779643	-1.27982	0.0233873	0.937644
ENSMUST00000027571	ENSMUSG00000026333	Gin1	transcript	0.263091	0.638608	-1.27937	0.0282521	1
ENSMUST00000230365	ENSMUSG00000022456	2020-09-03	transcript	1.27893	3.10294	-1.2787	0.00756633	0.508019
ENSMUST00000034889	ENSMUSG00000032338	Hcn4	transcript	0.583084	1.41452	-1.27854	0.0322882	1
ENSMUST00000117424	ENSMUSG00000036686	Cc2d1a	transcript	0.515868	1.25131	-1.27836	0.0251851	0.976818
ENSMUST00000093209	ENSMUSG00000069919	Hba-a1	transcript	44.0156	106.755	-1.27821	0.00360913	0.341747
ENSMUST00000167191	ENSMUSG00000044499	Hs3st5	transcript	0.602417	1.4516	-1.26881	0.0262027	0.997232
ENSMUST00000166664	ENSMUSG00000021139	Gm20498	transcript	0.417652	1.00504	-1.26688	0.0262826	0.999232
ENSMUST00000093207	ENSMUSG00000069917	Hba-a2	transcript	36.1354	86.9149	-1.26619	0.00736102	0.50129
ENSMUST00000185187	ENSMUSG00000061762	Tac1	transcript	2.35927	5.66977	-1.26495	0.0310964	1
ENSMUST00000028636	ENSMUSG00000027207	Galk2	transcript	0.739464	1.77538	-1.26357	0.0213137	0.893536
ENSMUST00000178767	ENSMUSG00000096257	Ccer2	transcript	0.703928	1.68619	-1.26026	0.0465799	1
ENSMUST00000111238	ENSMUSG00000027194	Ttc17	transcript	0.298263	0.713774	-1.25888	0.0338286	1
ENSMUST00000113124	ENSMUSG00000038696	Mapkap1	transcript	1.0633	2.54109	-1.2569	0.0265725	1
ENSMUST00000156249	ENSMUSG00000008348	Ubc	transcript	0.971791	2.32022	-1.25554	0.0155475	0.758402
ENSMUST00000161069	ENSMUSG00000022096	Hr	transcript	1.14479	2.71125	-1.24387	0.00853574	0.543823
ENSMUST00000122171	ENSMUSG00000061576	Dpp6	transcript	3.27392	7.74244	-1.24177	0.0172305	0.799917
ENSMUST00000105608	ENSMUSG00000042202	Slc35e2	transcript	3.2531	7.68339	-1.23993	0.00641328	0.464451
ENSMUST00000061294	ENSMUSG00000049796	Crh	transcript	0.927183	2.18573	-1.23719	0.015744	0.766451
ENSMUST00000113461	ENSMUSG00000033768	Nrxn2	transcript	4.56477	10.7208	-1.2318	0.00706593	0.491293
ENSMUST00000046721	ENSMUSG00000035364	4930524J08Rik	transcript	0.41172	0.966511	-1.23112	0.0483505	1
ENSMUST00000163816	ENSMUSG00000032118	Fez1	transcript	5.00871	11.6156	-1.21356	0.0113179	0.642749
ENSMUST00000032710	ENSMUSG00000030500	Slc17a6	transcript	13.5699	31.4482	-1.21256	0.0463112	1
ENSMUST00000113631	ENSMUSG00000049191	Rtl5	transcript	0.574786	1.33053	-1.2109	0.0222988	0.9185
ENSMUST00000092154	ENSMUSG00000027981	Rnpc3	transcript	1.29404	2.99245	-1.20944	0.027003	1
ENSMUST00000162578	ENSMUSG00000036564	Ndrg4	transcript	1.6721	3.85285	-1.20427	0.0293822	1
ENSMUST00000029846	ENSMUSG00000028195	Cyr61	transcript	1.45783	3.35849	-1.20399	0.0170909	0.797913
ENSMUST00000114936	ENSMUSG00000031105	Slc25a14	transcript	1.82047	4.19305	-1.20369	0.036874	1
ENSMUST00000023779	ENSMUSG00000023034	Nr4a1	transcript	6.56975	15.0918	-1.19985	0.0126304	0.684156
ENSMUST00000113155	ENSMUSG00000034269	Setd5	transcript	1.55253	3.54693	-1.19195	0.0282603	1
ENSMUST00000107976	ENSMUSG00000036062	Phf24	transcript	2.14483	4.89486	-1.1904	0.00946932	0.576138
ENSMUST00000115715	ENSMUSG00000023868	Pde10a	transcript	0.340195	0.765159	-1.1694	0.0290493	1
ENSMUST00000018737	ENSMUSG00000018593	Sparc	transcript	10.8745	24.3649	-1.16386	0.0134917	0.703249
ENSMUST00000110272	ENSMUSG00000021236	Entpd5	transcript	0.428693	0.959796	-1.16278	0.0377325	1
ENSMUST00000169169	ENSMUSG00000091898	Tnnc1	transcript	0.841106	1.88114	-1.16125	0.0452743	1
ENSMUST00000023934	ENSMUSG00000052305	Hbb-bs	transcript	113.252	253.191	-1.16069	0.00595315	0.444637
ENSMUST00000112325	ENSMUSG00000042216	Sgsm1	transcript	0.533412	1.18899	-1.15642	0.031403	1
ENSMUST00000034091	ENSMUSG00000031666	Rbl2	transcript	4.44478	9.87817	-1.15213	0.00232176	0.267175
ENSMUST00000085684	ENSMUSG00000038780	Smurf1	transcript	2.67849	5.91915	-1.14397	0.0148336	0.74089
ENSMUST00000098192	ENSMUSG00000073940	Hbb-bt	transcript	36.3018	80.0689	-1.1412	0.0144054	0.729976
ENSMUST00000113286	ENSMUSG00000031256	Cstf2	transcript	1.1681	2.57348	-1.13956	0.0371993	1
ENSMUST00000006697	ENSMUSG00000006522	Itih3	transcript	6.8119	15.0067	-1.13948	0.0432974	1
ENSMUST00000177138	ENSMUSG00000047284	Neurl4	transcript	1.65632	3.64233	-1.13689	0.0222876	0.9185
ENSMUST00000114545	ENSMUSG00000073096	Lrrc61	transcript	1.02112	2.239	-1.1327	0.0487522	1
ENSMUST00000080926	ENSMUSG00000063524	Eno1	transcript	49.7462	108.699	-1.12768	0.00324644	0.320423
ENSMUST00000064775	ENSMUSG00000024256	Adcyap1	transcript	3.0248	6.60524	-1.12677	0.0175389	0.809605
ENSMUST00000176892	ENSMUSG00000021000	Mia2	transcript	1.59048	3.45566	-1.1195	0.0497066	1
ENSMUST00000076364	ENSMUSG00000058443	Rpl10-ps3	transcript	2.37004	5.14228	-1.11749	0.0412082	1
ENSMUST00000177501	ENSMUSG00000025940	Tmem70	transcript	1.87239	4.05896	-1.11623	0.0452891	1
ENSMUST00000148939	ENSMUSG00000034570	Inpp5j	transcript	0.512374	1.10895	-1.11393	0.0349649	1
ENSMUST00000004681	ENSMUSG00000004565	Pnpla6	transcript	1.64887	3.53826	-1.10156	0.0251132	0.976634
ENSMUST00000173595	ENSMUSG00000067786	Nnat	transcript	1.1273	2.41845	-1.10122	0.0230707	0.934078
ENSMUST00000153460	ENSMUSG00000022037	Clu	transcript	6.87079	14.648	-1.09216	0.0337232	1
ENSMUST00000106781	ENSMUSG00000043572	Pars2	transcript	0.691986	1.47511	-1.09201	0.0350094	1
ENSMUST00000197992	ENSMUSG00000106379	Lhfpl3	transcript	3.59067	7.5394	-1.0702	0.0356481	1
ENSMUST00000178231	ENSMUSG00000035370	Gm49322	transcript	0.66803	1.39958	-1.06701	0.0465225	1
ENSMUST00000060427	ENSMUSG00000053560	Ier2	transcript	2.09279	4.36598	-1.06088	0.0215287	0.899867
ENSMUST00000049972	ENSMUSG00000050711	Scg2	transcript	16.9871	35.4188	-1.06008	0.00152678	0.214962
ENSMUST00000161094	ENSMUSG00000025533	Asl	transcript	0.810201	1.6875	-1.05853	0.0448948	1
ENSMUST00000107975	ENSMUSG00000036062	Phf24	transcript	6.34976	13.1954	-1.05526	0.0153779	0.755679
ENSMUST00000025025	ENSMUSG00000024190	Dusp1	transcript	5.06141	10.4461	-1.04535	0.0137492	0.711762
ENSMUST00000064795	ENSMUSG00000038418	Egr1	transcript	7.17162	14.7974	-1.04497	0.0317628	1
ENSMUST00000078404	ENSMUSG00000056851	Pcbp2	transcript	1.48371	3.04525	-1.03735	0.0471014	1
ENSMUST00000167574	ENSMUSG00000050541	Adra1b	transcript	1.11664	2.27828	-1.02878	0.041504	1
ENSMUST00000185560	ENSMUSG00000026347	Tmem163	transcript	1.74482	3.55862	-1.02824	0.0267991	1
ENSMUST00000046257	ENSMUSG00000057738	Sptan1	transcript	82.5246	167.554	-1.02173	0.0178084	0.814413
ENSMUST00000198029	ENSMUSG00000029471	Camkk2	transcript	1.3076	2.65463	-1.02159	0.0310376	1
ENSMUST00000211713	ENSMUSG00000002771	Grin2d	transcript	0.822067	1.66813	-1.0209	0.038445	1
ENSMUST00000005399	ENSMUSG00000005267	Zfp287	transcript	1.62251	3.26357	-1.00823	0.0286317	1
ENSMUST00000045105	ENSMUSG00000024533	Spire1	transcript	1.42841	2.86947	-1.00638	0.0334931	1
ENSMUST00000119945	ENSMUSG00000034729	Mrps10	transcript	2.02246	4.04896	-1.00144	0.0461073	1
ENSMUST00000032451	ENSMUSG00000030307	Slc6a11	transcript	18.9809	37.4044	-0.978655	0.0316352	1
ENSMUST00000222543	ENSMUSG00000048483	Zdhhc22	transcript	7.048	13.7228	-0.961288	0.0202524	0.868674
ENSMUST00000229652	ENSMUSG00000034429	Zfp707	transcript	0.891947	1.7315	-0.956989	0.0489881	1
ENSMUST00000071093	ENSMUSG00000032890	Rims3	transcript	2.36723	4.57902	-0.951842	0.0462691	1
ENSMUST00000106137	ENSMUSG00000005034	Prkacb	transcript	24.0156	46.4534	-0.951815	0.0402605	1
ENSMUST00000159512	ENSMUSG00000029207	Apbb2	transcript	0.664779	1.28213	-0.947594	0.0325515	1
ENSMUST00000161978	ENSMUSG00000032118	Fez1	transcript	0.861831	1.6513	-0.938129	0.0449357	1
ENSMUST00000095087	ENSMUSG00000039844	Rapgef1	transcript	5.5864	10.6145	-0.92604	0.0376675	1
ENSMUST00000081640	ENSMUSG00000022151	Ttc33	transcript	7.56735	14.3723	-0.925429	0.0321614	1
ENSMUST00000066674	ENSMUSG00000041261	Car8	transcript	1.93658	3.66265	-0.919377	0.0257085	0.986088
ENSMUST00000047275	ENSMUSG00000040605	Bace2	transcript	0.360157	0.675481	-0.907289	0.0403473	1
ENSMUST00000008999	ENSMUSG00000008855	Hdac5	transcript	3.19367	5.93913	-0.895038	0.00900694	0.559831
ENSMUST00000111752	ENSMUSG00000042589	Cux2	transcript	2.61948	4.83841	-0.885251	0.0282066	1
ENSMUST00000177497	ENSMUSG00000021546	Hnrnpk	transcript	13.8018	25.407	-0.880368	0.0137563	0.711762
ENSMUST00000033407	ENSMUSG00000031078	Cttn	transcript	1.84521	3.3946	-0.879459	0.0465821	1
ENSMUST00000023268	ENSMUSG00000022602	Arc	transcript	18.4533	33.7877	-0.872619	0.0457235	1
ENSMUST00000020024	ENSMUSG00000019874	Fabp7	transcript	21.4561	39.2793	-0.872385	0.0133205	0.698746
ENSMUST00000005470	ENSMUSG00000005338	Cadm3	transcript	18.4681	33.4936	-0.858851	0.0336436	1
ENSMUST00000067837	ENSMUSG00000029634	Rnf6	transcript	8.63648	15.5194	-0.84556	0.0444437	1
ENSMUST00000034766	ENSMUSG00000032238	Rora	transcript	11.3034	20.2973	-0.844534	0.047263	1
ENSMUST00000221657	ENSMUSG00000028414	Fktn	transcript	1.64712	2.95333	-0.8424	0.0352484	1
ENSMUST00000168092	ENSMUSG00000089809	Rasgef1b	transcript	3.64006	6.49603	-0.835596	0.0357996	1
ENSMUST00000031276	ENSMUSG00000089809	Rasgef1b	transcript	3.40111	6.05939	-0.833166	0.0401457	1
ENSMUST00000085412	ENSMUSG00000020953	Coch	transcript	3.71521	6.54322	-0.816557	0.0382747	1
ENSMUST00000021338	ENSMUSG00000020955	Ap4s1	transcript	12.4703	21.9043	-0.81271	0.0374967	1
ENSMUST00000203912	ENSMUSG00000030077	Chl1	transcript	8.13981	14.2047	-0.803307	0.0492135	1
ENSMUST00000230114	ENSMUSG00000056851	Pcbp2	transcript	7.93395	13.7922	-0.797743	0.0490249	1
ENSMUST00000076840	ENSMUSG00000048915	Efna5	transcript	2.37427	4.10583	-0.790189	0.0471997	1
ENSMUST00000006851	ENSMUSG00000006673	Qrich1	transcript	5.26395	8.93805	-0.763815	0.0366171	1
ENSMUST00000071898	ENSMUSG00000034022	Cpsf1	transcript	4.39008	7.44578	-0.762178	0.0472706	1
ENSMUST00000119527	ENSMUSG00000038271	Iffo1	transcript	4.67207	7.76041	-0.732073	0.0494547	1
ENSMUST00000115617	ENSMUSG00000031167	Rbm3	transcript	12.6735	21.0266	-0.7304	0.0371565	1
ENSMUST00000087366	ENSMUSG00000025958	Creb1	transcript	5.55709	9.00002	-0.695598	0.0450971	1
ENSMUST00000041543	ENSMUSG00000037428	Vgf	transcript	18.9847	30.6841	-0.692653	0.0203878	0.871213
ENSMUST00000117661	ENSMUSG00000039156	Stim2	transcript	14.2198	8.92924	0.671291	0.0470621	1
ENSMUST00000021506	ENSMUSG00000021091	Serpina3n	transcript	19.0845	11.1648	0.773447	0.0216334	0.900254
ENSMUST00000111450	ENSMUSG00000040836	Gpr161	transcript	14.5595	8.41014	0.791759	0.020987	0.885938
ENSMUST00000018971	ENSMUSG00000053046	Brsk2	transcript	9.27676	5.32118	0.801874	0.0480107	1
ENSMUST00000111252	ENSMUSG00000003464	Pex19	transcript	8.05137	4.58423	0.812553	0.0374598	1
ENSMUST00000216286	ENSMUSG00000036902	Neto2	transcript	8.11324	4.55774	0.83196	0.0454613	1
ENSMUST00000178774	ENSMUSG00000052146	Rps10	transcript	84.8643	47.0137	0.852078	0.0140848	0.722754
ENSMUST00000187994	ENSMUSG00000075602	Ly6a	transcript	11.9062	6.49436	0.874458	0.0402617	1
ENSMUST00000123930	ENSMUSG00000030268	Bcat1	transcript	7.40921	4.00262	0.888375	0.048475	1
ENSMUST00000043269	ENSMUSG00000021546	Hnrnpk	transcript	46.6793	25.0891	0.895718	0.0231395	0.934078
ENSMUST00000107128	ENSMUSG00000030761	Myo7a	transcript	3.29556	1.74224	0.919581	0.0348164	1
ENSMUST00000022460	ENSMUSG00000021903	Galnt15	transcript	1.00063	0.52349	0.934679	0.0436248	1
ENSMUST00000029446	ENSMUSG00000068823	Csde1	transcript	27.2727	14.0607	0.955788	0.0444977	1
ENSMUST00000021880	ENSMUSG00000044258	Ctla2a	transcript	6.06514	3.12064	0.9587	0.0243192	0.955208
ENSMUST00000105992	ENSMUSG00000028580	Pum1	transcript	2.4716	1.24444	0.989945	0.0490335	1
ENSMUST00000045224	ENSMUSG00000038007	Acer2	transcript	3.12827	1.53557	1.02659	0.0107251	0.621493
ENSMUST00000073080	ENSMUSG00000058927	Gm10053	transcript	18.9663	9.27046	1.03272	0.00820302	0.534291
ENSMUST00000051479	ENSMUSG00000040936	Ulk4	transcript	0.811435	0.395783	1.03577	0.0426836	1
ENSMUST00000009039	ENSMUSG00000058600	Rpl30	transcript	44.4603	21.6759	1.03643	0.0339058	1
ENSMUST00000027866	ENSMUSG00000026577	Blzf1	transcript	1.52373	0.739171	1.04363	0.043009	1
ENSMUST00000220311	ENSMUSG00000020640	Itsn2	transcript	6.61773	3.1989	1.04876	0.00375074	0.348596
ENSMUST00000001806	ENSMUSG00000001755	Coasy	transcript	2.17775	1.02914	1.0814	0.0429858	1
ENSMUST00000070200	ENSMUSG00000056220	Pla2g4a	transcript	1.85824	0.87753	1.08241	0.0353194	1
ENSMUST00000129100	ENSMUSG00000025089	Gfra1	transcript	11.0274	5.17701	1.0909	0.0174444	0.80728
ENSMUST00000169036	ENSMUSG00000041180	Hectd2	transcript	2.67381	1.25015	1.09679	0.0482159	1
ENSMUST00000161243	ENSMUSG00000045962	Wnk1	transcript	3.8775	1.80464	1.10341	0.0403974	1
ENSMUST00000085245	ENSMUSG00000048833	Slc39a9	transcript	3.81853	1.76573	1.11275	0.0388468	1
ENSMUST00000061895	ENSMUSG00000023452	Pisd	transcript	18.3772	8.43309	1.12379	0.0359739	1
ENSMUST00000088561	ENSMUSG00000067825	Pex26	transcript	1.55072	0.703789	1.13972	0.0298312	1
ENSMUST00000006103	ENSMUSG00000005949	Ctns	transcript	3.40726	1.52547	1.15936	0.00855142	0.543837
ENSMUST00000057330	ENSMUSG00000018395	Kif3a	transcript	22.091	9.77309	1.17657	0.00113751	0.180337
ENSMUST00000102872	ENSMUSG00000039844	Rapgef1	transcript	2.62448	1.15488	1.18429	0.0309517	1
ENSMUST00000160322	ENSMUSG00000042743	Sgtb	transcript	3.10201	1.36252	1.18693	0.0336379	1
ENSMUST00000090103	ENSMUSG00000000325	Arvcf	transcript	1.9014	0.834451	1.18816	0.0298352	1
ENSMUST00000093365	ENSMUSG00000009079	Ewsr1	transcript	2.86405	1.25569	1.18957	0.039787	1
ENSMUST00000160884	ENSMUSG00000028931	Kcnab2	transcript	85.6744	37.557	1.18978	0.011051	0.633346
ENSMUST00000017435	ENSMUSG00000017291	Taok1	transcript	5.35369	2.33304	1.19832	0.00466024	0.387553
ENSMUST00000033547	ENSMUSG00000016382	Pls3	transcript	3.59992	1.55605	1.21008	0.0410901	1
ENSMUST00000038863	ENSMUSG00000035202	Lars2	transcript	5.9967	2.58922	1.21165	0.00932369	0.57052
ENSMUST00000100705	ENSMUSG00000018648	Dusp14	transcript	2.07212	0.894131	1.21255	0.0405547	1
ENSMUST00000113734	ENSMUSG00000046962	Zbtb21	transcript	0.819049	0.350966	1.22262	0.0210335	0.886369
ENSMUST00000086209	ENSMUSG00000066800	Rnasel	transcript	1.18808	0.505769	1.23209	0.0396743	1
ENSMUST00000167448	ENSMUSG00000042350	Arel1	transcript	7.91029	3.3528	1.23837	0.0140607	0.722754
ENSMUST00000182831	ENSMUSG00000028004	Npy2r	transcript	2.99968	1.27115	1.23867	0.00868978	0.546925
ENSMUST00000055071	ENSMUSG00000079017	Ifi27l2a	transcript	7.08482	2.99123	1.24399	0.0285035	1
ENSMUST00000147995	ENSMUSG00000045752	Tssc4	transcript	0.92556	0.389809	1.24756	0.0395296	1
ENSMUST00000030119	ENSMUSG00000028411	Aptx	transcript	1.77725	0.747033	1.2504	0.0370295	1
ENSMUST00000091471	ENSMUSG00000021779	Thrb	transcript	2.05199	0.858915	1.25643	0.0458789	1
ENSMUST00000231375	ENSMUSG00000074994	Qser1	transcript	2.06151	0.862719	1.25674	0.0213125	0.893536
ENSMUST00000107893	ENSMUSG00000038539	Atf5	transcript	2.72809	1.13868	1.26053	0.0243651	0.955666
ENSMUST00000106003	ENSMUSG00000025508	Rplp2	transcript	9.27561	3.86451	1.26316	0.0090492	0.560487
ENSMUST00000099113	ENSMUSG00000037902	Sirpa	transcript	1.71131	0.710095	1.26902	0.0284598	1
ENSMUST00000164199	ENSMUSG00000025374	Nabp2	transcript	5.8412	2.41418	1.27473	0.023368	0.937644
ENSMUST00000227237	ENSMUSG00000004558	Ndrg2	transcript	63.5836	26.2706	1.27521	0.0172304	0.799917
ENSMUST00000209065	ENSMUSG00000006315	Tmem147	transcript	2.20633	0.893104	1.30475	0.0488812	1
ENSMUST00000165331	ENSMUSG00000052337	Immt	transcript	3.08095	1.24085	1.31205	0.0295585	1
ENSMUST00000048485	ENSMUSG00000042045	Sln	transcript	1.00516	0.400533	1.32743	0.0284112	1
ENSMUST00000192491	ENSMUSG00000037395	Rcor3	transcript	0.600075	0.238823	1.3292	0.045628	1
ENSMUST00000122113	ENSMUSG00000005514	Por	transcript	3.11489	1.23811	1.33104	0.0324762	1
ENSMUST00000088040	ENSMUSG00000067608	Pcna-ps2	transcript	0.626921	0.247912	1.33846	0.0393434	1
ENSMUST00000167946	ENSMUSG00000040118	Cacna2d1	transcript	0.611586	0.241675	1.33949	0.0231102	0.934078
ENSMUST00000120867	ENSMUSG00000015806	Qdpr	transcript	6.41728	2.50801	1.35542	0.049051	1
ENSMUST00000088464	ENSMUSG00000052752	Traf7	transcript	5.13946	1.99354	1.36628	0.00630943	0.459664
ENSMUST00000035279	ENSMUSG00000042328	Hps4	transcript	2.29173	0.882472	1.37682	0.0036846	0.345624
ENSMUST00000031437	ENSMUSG00000029477	Morn3	transcript	0.31622	0.120627	1.39037	0.0348172	1
ENSMUST00000029183	ENSMUSG00000027654	Fam83d	transcript	1.01104	0.377799	1.42015	0.00579062	0.439846
ENSMUST00000213874	ENSMUSG00000032267	Usp28	transcript	0.253941	0.0948685	1.42049	0.0421926	1
ENSMUST00000002908	ENSMUSG00000002831	Plin4	transcript	1.58651	0.589786	1.42759	0.0469214	1
ENSMUST00000208190	ENSMUSG00000059119	Nap1l4	transcript	12.1316	4.47545	1.43867	0.00594124	0.444637
ENSMUST00000173173	ENSMUSG00000048000	Gigyf2	transcript	4.45963	1.63013	1.45193	0.0334099	1
ENSMUST00000120674	ENSMUSG00000022724	Riox2	transcript	1.76716	0.639754	1.46585	0.0443249	1
ENSMUST00000215512	ENSMUSG00000032517	Mobp	transcript	5.27802	1.90808	1.46787	0.0477701	1
ENSMUST00000028300	ENSMUSG00000026932	Nacc2	transcript	2.0129	0.705346	1.51288	0.0336919	1
ENSMUST00000193791	ENSMUSG00000033488	Cryzl2	transcript	0.5435	0.190147	1.51516	0.0379783	1
ENSMUST00000115319	ENSMUSG00000036782	Klhl13	transcript	2.14532	0.749163	1.51784	0.0167634	0.791012
ENSMUST00000112254	ENSMUSG00000001930	Vwf	transcript	6.13529	2.141	1.51885	6.22347e-05	0.0315807
ENSMUST00000065403	ENSMUSG00000053161	Daw1	transcript	0.454455	0.157865	1.52545	0.0196317	0.853376
ENSMUST00000163377	ENSMUSG00000064030	Pym1	transcript	3.18702	1.09836	1.53685	0.0134722	0.703249
ENSMUST00000225972	ENSMUSG00000071180	Smim15	transcript	3.74356	1.28314	1.54473	0.0455692	1
ENSMUST00000169453	ENSMUSG00000003847	Nfat5	transcript	0.962293	0.329487	1.54625	0.0270364	1
ENSMUST00000088072	ENSMUSG00000060771	Tsga10	transcript	0.336216	0.115018	1.54752	0.0370089	1
ENSMUST00000232395	ENSMUSG00000040785	Ttc3	transcript	1.85056	0.630381	1.55366	0.0328111	1
ENSMUST00000195612	ENSMUSG00000063659	Zbtb18	transcript	0.131268	0.044682	1.55475	0.0337886	1
ENSMUST00000114355	ENSMUSG00000044628	Rnf208	transcript	9.33813	3.15769	1.56426	0.00448687	0.381363
ENSMUST00000092836	ENSMUSG00000069792	Wfdc17	transcript	1.03531	0.349193	1.56797	0.0173534	0.804089
ENSMUST00000100244	ENSMUSG00000026833	Olfm1	transcript	25.0268	8.28796	1.59438	0.016828	0.792815
ENSMUST00000024979	ENSMUSG00000020859	Spag9	transcript	0.927828	0.307064	1.59532	0.0196171	0.853252
ENSMUST00000074133	ENSMUSG00000039488	Cntn5	transcript	0.185788	0.0613715	1.59802	0.0471364	1
ENSMUST00000087566	ENSMUSG00000030695	Aldoa	transcript	44.9438	14.8393	1.5987	0.0334805	1
ENSMUST00000174417	ENSMUSG00000055240	Zfp101	transcript	0.605683	0.199611	1.60137	0.0227757	0.927169
ENSMUST00000175889	ENSMUSG00000032827	Ppp1r9a	transcript	4.02386	1.3254	1.60215	0.00793404	0.524192
ENSMUST00000171325	ENSMUSG00000022800	Fyttd1	transcript	1.80536	0.592268	1.60796	0.025632	0.985262
ENSMUST00000216372	ENSMUSG00000031931	Ankrd49	transcript	0.787894	0.258308	1.60891	0.0304945	1
ENSMUST00000202326	ENSMUSG00000029608	Rph3a	transcript	0.34871	0.112924	1.62668	0.0275925	1
ENSMUST00000019945	ENSMUSG00000019809	Pex3	transcript	1.86035	0.600608	1.63108	0.00157145	0.218306
ENSMUST00000050732	ENSMUSG00000051727	Kctd14	transcript	0.461829	0.148182	1.63999	0.0493882	1
ENSMUST00000106988	ENSMUSG00000018411	Mapt	transcript	1.18955	0.381321	1.64134	0.0346614	1
ENSMUST00000076085	ENSMUSG00000035173	Ccdc186	transcript	2.72873	0.874153	1.64227	0.0403712	1
ENSMUST00000173341	ENSMUSG00000060261	Gtf2i	transcript	23.3562	7.42677	1.653	0.00944467	0.575597
ENSMUST00000053734	ENSMUSG00000068452	Duox2	transcript	0.06182	0.0195853	1.6583	0.0455668	1
ENSMUST00000073139	ENSMUSG00000036564	Ndrg4	transcript	5.30069	1.65429	1.67997	0.00655144	0.468881
ENSMUST00000065932	ENSMUSG00000031153	Gripap1	transcript	6.59655	2.04598	1.68892	0.00593849	0.444637
ENSMUST00000080379	ENSMUSG00000060904	Arl1	transcript	0.69812	0.216411	1.68971	0.0215386	0.899867
ENSMUST00000106498	ENSMUSG00000028700	Pomgnt1	transcript	10.7664	3.31276	1.70043	0.00484318	0.393737
ENSMUST00000063091	ENSMUSG00000019843	Fyn	transcript	2.29521	0.704565	1.70382	0.0050069	0.403451
ENSMUST00000141971	ENSMUSG00000022679	Mpv17l	transcript	3.14269	0.962229	1.70755	0.0379659	1
ENSMUST00000144653	ENSMUSG00000022151	Ttc33	transcript	0.366588	0.111901	1.71194	0.0225481	0.922844
ENSMUST00000112346	ENSMUSG00000034780	B3galt1	transcript	2.99672	0.908223	1.72227	0.0103462	0.606755
ENSMUST00000032908	ENSMUSG00000030670	Cyp2r1	transcript	0.503526	0.151877	1.72917	0.0110656	0.63369
ENSMUST00000024766	ENSMUSG00000023971	Rrp36	transcript	0.441595	0.133025	1.73103	0.0340009	1
ENSMUST00000160337	ENSMUSG00000019923	Zwint	transcript	5.22262	1.57118	1.73293	0.0241031	0.951521
ENSMUST00000107257	ENSMUSG00000097239	Gm27029	transcript	1.12251	0.332876	1.75367	0.00854375	0.543823
ENSMUST00000165485	ENSMUSG00000024909	Efemp2	transcript	2.06408	0.611496	1.75508	0.00673605	0.476031
ENSMUST00000057836	ENSMUSG00000049755	Zfp672	transcript	2.21601	0.655265	1.75782	0.00653453	0.468129
ENSMUST00000223700	ENSMUSG00000045201	Lrrc3b	transcript	0.732275	0.215775	1.76286	0.0272208	1
ENSMUST00000159365	ENSMUSG00000045875	Adra1a	transcript	0.718495	0.211095	1.76708	0.0294243	1
ENSMUST00000193899	ENSMUSG00000034755	Pcdh11x	transcript	0.315312	0.0920793	1.77583	0.0229284	0.931307
ENSMUST00000217092	ENSMUSG00000047412	Zbtb44	transcript	0.243327	0.0701658	1.79405	0.0377136	1
ENSMUST00000082424	ENSMUSG00000064373	Selenop	transcript	0.946551	0.270736	1.80579	0.0311649	1
ENSMUST00000163837	ENSMUSG00000031708	Tecr	transcript	1.5797	0.451445	1.80703	0.0144543	0.730433
ENSMUST00000111916	ENSMUSG00000030207	Fam234b	transcript	0.442385	0.126347	1.80791	0.0190415	0.841233
ENSMUST00000057243	ENSMUSG00000048572	Tmem252	transcript	0.868591	0.247647	1.81039	0.0022904	0.265558
ENSMUST00000218885	ENSMUSG00000032763	Ilvbl	transcript	0.923588	0.261666	1.81952	0.0146047	0.734981
ENSMUST00000097633	ENSMUSG00000073609	D2hgdh	transcript	0.922065	0.260916	1.82128	0.0199271	0.86193
ENSMUST00000188414	ENSMUSG00000015112	Slc25a13	transcript	1.53736	0.42983	1.83861	0.015294	0.75329
ENSMUST00000188842	ENSMUSG00000026452	Syt2	transcript	0.371443	0.103317	1.84606	0.0215099	0.899867
ENSMUST00000124665	ENSMUSG00000051855	Mest	transcript	0.353799	0.0981572	1.84977	0.0414667	1
ENSMUST00000113462	ENSMUSG00000033768	Nrxn2	transcript	1.07639	0.297013	1.85761	0.0143086	0.728016
ENSMUST00000200267	ENSMUSG00000083012	Fam220a	transcript	1.58226	0.435144	1.86242	0.00127778	0.19212
ENSMUST00000090024	ENSMUSG00000058690	Ccser2	transcript	12.8985	3.54277	1.86425	7.82048e-05	0.0373502
ENSMUST00000026658	ENSMUSG00000025571	Tnrc6c	transcript	0.425428	0.116845	1.86432	0.0306555	1
ENSMUST00000111370	ENSMUSG00000040687	Madd	transcript	12.6481	3.46574	1.86768	0.0418428	1
ENSMUST00000026247	ENSMUSG00000025221	Kcnip2	transcript	4.85768	1.32997	1.86887	0.00534429	0.418618
ENSMUST00000182029	ENSMUSG00000069601	Ank3	transcript	0.266384	0.0728193	1.87111	0.0128154	0.688564
ENSMUST00000201363	ENSMUSG00000029126	Nsg1	transcript	6.4268	1.75427	1.87323	0.00207734	0.257717
ENSMUST00000063635	ENSMUSG00000029576	Radil	transcript	0.998376	0.272439	1.87365	0.0205737	0.874814
ENSMUST00000113072	ENSMUSG00000011305	Plin5	transcript	0.474346	0.129149	1.8769	0.0277584	1
ENSMUST00000122359	ENSMUSG00000025083	Afap1l2	transcript	0.224393	0.061047	1.87804	0.0253926	0.981016
ENSMUST00000144331	ENSMUSG00000023927	Satb1	transcript	2.23745	0.605396	1.88591	0.0285663	1
ENSMUST00000107478	ENSMUSG00000058145	Adamts17	transcript	0.183825	0.0497005	1.887	0.0414675	1
ENSMUST00000226068	ENSMUSG00000048612	Myof	transcript	0.316775	0.0851937	1.89464	0.020823	0.881303
ENSMUST00000101297	ENSMUSG00000073010	Gm5127	transcript	0.177984	0.0475385	1.90458	0.0328386	1
ENSMUST00000130341	ENSMUSG00000043372	Hexim2	transcript	1.01599	0.271305	1.9049	0.0132051	0.697341
ENSMUST00000115300	ENSMUSG00000028033	Kcnq5	transcript	2.48889	0.66215	1.91027	0.013596	0.707612
ENSMUST00000118412	ENSMUSG00000044117	2900011O08Rik	transcript	1.79738	0.475412	1.91864	0.0241696	0.952846
ENSMUST00000171647	ENSMUSG00000036814	Slc6a20a	transcript	0.064131	0.0169257	1.92181	0.0288915	1
ENSMUST00000171641	ENSMUSG00000028447	Dctn3	transcript	12.445	3.27237	1.92716	0.0141268	0.724404
ENSMUST00000080067	ENSMUSG00000028962	Slc4a2	transcript	7.21513	1.89609	1.928	0.006042	0.448224
ENSMUST00000164100	ENSMUSG00000032186	Tmod2	transcript	15.998	4.19682	1.93052	0.00267207	0.287662
ENSMUST00000087897	ENSMUSG00000037426	Depdc5	transcript	2.03568	0.531995	1.93603	0.00152989	0.214985
ENSMUST00000191462	ENSMUSG00000072704	Smim10l1	transcript	0.319435	0.0834568	1.93642	0.0496177	1
ENSMUST00000205911	ENSMUSG00000035401	Emsy	transcript	0.962997	0.248836	1.95234	0.00254606	0.281035
ENSMUST00000217081	ENSMUSG00000048758	Rpl29	transcript	2.98793	0.765709	1.96428	0.0158859	0.770794
ENSMUST00000035078	ENSMUSG00000032497	Lrrfip2	transcript	0.339943	0.0867347	1.97061	0.00361718	0.341747
ENSMUST00000163392	ENSMUSG00000033111	3830406C13Rik	transcript	1.18874	0.302924	1.9724	0.0344185	1
ENSMUST00000192045	ENSMUSG00000103034	Gm8797	transcript	7.07253	1.80104	1.97339	0.0178476	0.815098
ENSMUST00000170520	ENSMUSG00000021557	Agtpbp1	transcript	0.433945	0.110375	1.9751	0.0424884	1
ENSMUST00000111783	ENSMUSG00000029454	Mapkapk5	transcript	3.19915	0.80586	1.98909	0.002622	0.284265
ENSMUST00000188008	ENSMUSG00000032411	Tfdp2	transcript	0.745239	0.186257	2.00041	0.0100607	0.598662
ENSMUST00000205890	ENSMUSG00000030695	Aldoa	transcript	3.4038	0.839376	2.01976	0.00304357	0.307607
ENSMUST00000128372	ENSMUSG00000020288	Ahsa2	transcript	0.320606	0.0790222	2.02047	0.0365875	1
ENSMUST00000072725	ENSMUSG00000035642	Aamdc	transcript	0.940784	0.228494	2.0417	0.00671906	0.475942
ENSMUST00000169192	ENSMUSG00000005986	Ankrd13d	transcript	3.21075	0.77788	2.04529	0.00650853	0.466974
ENSMUST00000077737	ENSMUSG00000026918	Brd3	transcript	2.84466	0.682372	2.05963	0.0211199	0.887957
ENSMUST00000119394	ENSMUSG00000028608	0610037L13Rik	transcript	1.49304	0.357382	2.06271	0.0344889	1
ENSMUST00000180204	ENSMUSG00000040118	Cacna2d1	transcript	1.24327	0.297144	2.0649	0.015466	0.757604
ENSMUST00000065573	ENSMUSG00000039210	Gpatch2	transcript	1.17752	0.281363	2.06524	0.0339587	1
ENSMUST00000182884	ENSMUSG00000069601	Ank3	transcript	6.28027	1.49603	2.06969	0.00181961	0.237858
ENSMUST00000179478	ENSMUSG00000042079	Hnrnpf	transcript	5.72488	1.35579	2.07811	0.0296692	1
ENSMUST00000200524	ENSMUSG00000028034	Fubp1	transcript	0.509532	0.12053	2.07978	0.00468201	0.387723
ENSMUST00000182797	ENSMUSG00000058690	Ccser2	transcript	0.385611	0.0908293	2.08592	0.00942897	0.575597
ENSMUST00000113543	ENSMUSG00000024799	Tm7sf2	transcript	0.65055	0.153201	2.08623	0.00934296	0.570827
ENSMUST00000106026	ENSMUSG00000078546	Zfp995	transcript	0.154348	0.0362782	2.08902	0.00949212	0.576574
ENSMUST00000010044	ENSMUSG00000009900	Wnt3a	transcript	0.0821227	0.0192428	2.09346	0.0370492	1
ENSMUST00000180045	ENSMUSG00000056486	Chn1	transcript	1.07266	0.251134	2.09466	0.00916352	0.564483
ENSMUST00000106616	ENSMUSG00000041598	Cdc42ep4	transcript	1.86209	0.431548	2.10933	0.0102831	0.604997
ENSMUST00000112698	ENSMUSG00000049606	Zfp644	transcript	1.52882	0.354278	2.10947	0.0482948	1
ENSMUST00000020257	ENSMUSG00000020063	Sirt1	transcript	0.982714	0.226288	2.11861	0.00882026	0.55181
ENSMUST00000110677	ENSMUSG00000038780	Smurf1	transcript	2.98066	0.674179	2.14443	0.0282229	1
ENSMUST00000052829	ENSMUSG00000042788	Fam166b	transcript	0.380754	0.0860155	2.14619	0.0148731	0.741849
ENSMUST00000108542	ENSMUSG00000057054	Inca1	transcript	0.790509	0.17637	2.16417	0.0307853	1
ENSMUST00000193518	ENSMUSG00000027763	Mbnl1	transcript	2.08913	0.464628	2.16875	0.0155	0.757604
ENSMUST00000111254	ENSMUSG00000040310	Alx4	transcript	0.153178	0.0340298	2.17034	0.0189024	0.839073
ENSMUST00000107358	ENSMUSG00000020919	Stat5b	transcript	0.298225	0.0661203	2.17324	0.0377306	1
ENSMUST00000223033	ENSMUSG00000021585	Cast	transcript	0.292928	0.0647212	2.17824	0.0123041	0.674482
ENSMUST00000084782	ENSMUSG00000030881	Arfip2	transcript	3.89579	0.843686	2.20714	0.0129008	0.691627
ENSMUST00000203731	ENSMUSG00000107677	Olfr316	transcript	0.232071	0.0501675	2.20974	0.026566	1
ENSMUST00000232594	ENSMUSG00000038965	Ube2l3	transcript	0.504528	0.108715	2.21438	0.0194063	0.850945
ENSMUST00000099577	ENSMUSG00000033255	Gm5134	transcript	0.059713	0.012866	2.21448	0.0329945	1
ENSMUST00000047970	ENSMUSG00000032842	Abcc10	transcript	0.693843	0.14939	2.21552	0.00783035	0.518278
ENSMUST00000021231	ENSMUSG00000020865	Abcc3	transcript	0.31001	0.0666452	2.21774	0.0380179	1
ENSMUST00000107462	ENSMUSG00000042737	Dpm3	transcript	1.05	0.224091	2.22823	0.0154242	0.756936
ENSMUST00000048685	ENSMUSG00000042210	Abhd14a	transcript	0.381634	0.0812495	2.23176	0.0132846	0.698746
ENSMUST00000112067	ENSMUSG00000029524	Sirt4	transcript	0.33226	0.0699302	2.24833	0.0303237	1
ENSMUST00000049430	ENSMUSG00000038296	Galnt18	transcript	0.165417	0.0338603	2.28844	0.0223505	0.918788
ENSMUST00000109775	ENSMUSG00000068246	Apol9b	transcript	0.156445	0.032017	2.28874	0.0223561	0.918788
ENSMUST00000024999	ENSMUSG00000033200	Tpsg1	transcript	0.0681602	0.0137908	2.30522	0.039518	1
ENSMUST00000096348	ENSMUSG00000025665	Rps6ka6	transcript	0.306492	0.0614543	2.31826	0.0332464	1
ENSMUST00000043794	ENSMUSG00000063646	Jakmip1	transcript	6.02916	1.19832	2.33095	0.000724549	0.136103
ENSMUST00000206887	ENSMUSG00000038695	Josd2	transcript	0.435094	0.0864158	2.33196	0.0127056	0.685772
ENSMUST00000207296	ENSMUSG00000006315	Tmem147	transcript	0.412517	0.0819157	2.33224	0.0371784	1
ENSMUST00000074141	ENSMUSG00000002661	Alkbh7	transcript	1.3025	0.258102	2.33528	0.0150059	0.74542
ENSMUST00000105263	ENSMUSG00000020184	Mdm2	transcript	0.752986	0.149073	2.3366	0.00599866	0.445915
ENSMUST00000021039	ENSMUSG00000020697	Lig3	transcript	0.0706812	0.0139827	2.33769	0.0135154	0.703916
ENSMUST00000041357	ENSMUSG00000037095	Lrg1	transcript	1.90887	0.377602	2.33778	6.6837e-05	0.0332239
ENSMUST00000105735	ENSMUSG00000056300	Zfp981	transcript	0.049412	0.009678	2.35208	0.0254007	0.981016
ENSMUST00000115066	ENSMUSG00000026648	Dclre1c	transcript	0.0681627	0.0133467	2.3525	0.0301345	1
ENSMUST00000186182	ENSMUSG00000030591	Psmd8	transcript	1.22516	0.238402	2.3615	0.00860665	0.544725
ENSMUST00000084895	ENSMUSG00000032812	Arap1	transcript	0.570551	0.110006	2.37478	0.0283987	1
ENSMUST00000232272	ENSMUSG00000022800	Fyttd1	transcript	0.0801398	0.0154153	2.37815	0.0452712	1
ENSMUST00000119707	ENSMUSG00000032657	Fam189b	transcript	0.0616272	0.01181	2.38356	0.0216131	0.900254
ENSMUST00000119488	ENSMUSG00000083012	Fam220a	transcript	5.39191	1.02863	2.39007	0.000106546	0.0440287
ENSMUST00000028356	ENSMUSG00000060703	Cd302	transcript	1.35229	0.257739	2.39143	0.0203512	0.870161
ENSMUST00000092511	ENSMUSG00000069622	Gm10273	transcript	3.74671	0.711511	2.39667	0.000184781	0.0613743
ENSMUST00000147700	ENSMUSG00000042671	Rgs8	transcript	0.339542	0.0641723	2.40357	0.0366226	1
ENSMUST00000100334	ENSMUSG00000006476	Nsmf	transcript	27.7536	5.1667	2.42536	0.0205868	0.874814
ENSMUST00000113512	ENSMUSG00000073643	Wdfy1	transcript	3.22934	0.600674	2.42658	0.00329065	0.322757
ENSMUST00000223293	ENSMUSG00000021606	Ndufs6	transcript	4.31079	0.784202	2.45865	0.00522169	0.41339
ENSMUST00000192020	ENSMUSG00000037318	Traf3ip3	transcript	0.0810085	0.0147117	2.46111	0.0329583	1
ENSMUST00000189068	ENSMUSG00000075602	Ly6a	transcript	0.549274	0.0994483	2.46551	0.0142593	0.727625
ENSMUST00000020928	ENSMUSG00000020604	Arsg	transcript	1.56979	0.283352	2.46991	0.0171392	0.797913
ENSMUST00000113991	ENSMUSG00000045103	Dmd	transcript	1.36186	0.245075	2.47429	0.00112833	0.180226
ENSMUST00000079733	ENSMUSG00000058064	Gm10036	transcript	16.1797	2.87738	2.49136	0.00142502	0.206196
ENSMUST00000150821	ENSMUSG00000026667	Uhmk1	transcript	0.0949878	0.0168467	2.49528	0.0172181	0.799917
ENSMUST00000166920	ENSMUSG00000026921	Egfl7	transcript	0.936228	0.163163	2.52055	0.037241	1
ENSMUST00000170075	ENSMUSG00000002307	Daxx	transcript	0.343718	0.0589327	2.54409	0.0252644	0.977819
ENSMUST00000175981	ENSMUSG00000030788	Rnf141	transcript	0.232901	0.0390838	2.57507	0.00726848	0.499857
ENSMUST00000110156	ENSMUSG00000050558	Prokr2	transcript	0.2087	0.0344892	2.59722	0.021984	0.909503
ENSMUST00000138742	ENSMUSG00000031807	Pgls	transcript	3.48578	0.571486	2.60869	0.020453	0.87298
ENSMUST00000092266	ENSMUSG00000034674	Tdg	transcript	0.118596	0.01939	2.61267	0.0144468	0.730433
ENSMUST00000112846	ENSMUSG00000046709	Mapk10	transcript	1.16589	0.189604	2.62037	0.00380831	0.351808
ENSMUST00000212159	ENSMUSG00000031774	Fam192a	transcript	1.4224	0.229782	2.62999	0.0161899	0.776142
ENSMUST00000050562	ENSMUSG00000050370	Ch25h	transcript	1.22504	0.195149	2.65019	5.93791e-05	0.0307727
ENSMUST00000130214	ENSMUSG00000036356	Csgalnact1	transcript	0.0873495	0.0137302	2.66945	0.0231882	0.935105
ENSMUST00000162529	ENSMUSG00000034908	Sidt2	transcript	0.675659	0.106042	2.67166	0.0411371	1
ENSMUST00000025069	ENSMUSG00000063889	Crem	transcript	0.0800352	0.0125385	2.67427	0.0436891	1
ENSMUST00000180299	ENSMUSG00000037544	Dlgap5	transcript	0.0352407	0.00551317	2.67629	0.0483376	1
ENSMUST00000050785	ENSMUSG00000026822	Lcn2	transcript	1.84074	0.287281	2.67975	0.01246	0.680474
ENSMUST00000077930	ENSMUSG00000071454	Dtnb	transcript	4.68369	0.711633	2.71844	0.00949297	0.576574
ENSMUST00000168266	ENSMUSG00000027067	Ssrp1	transcript	2.47807	0.373111	2.73154	0.011329	0.642749
ENSMUST00000113185	ENSMUSG00000052676	Zmat1	transcript	0.333513	0.0500825	2.73536	0.0168838	0.792889
ENSMUST00000197146	ENSMUSG00000005583	Mef2c	transcript	2.0792	0.311851	2.7371	0.0219933	0.909503
ENSMUST00000191747	ENSMUSG00000027763	Mbnl1	transcript	3.83464	0.570063	2.7499	0.0207657	0.880158
ENSMUST00000172396	ENSMUSG00000005481	Ddx39	transcript	0.302808	0.0448212	2.75615	0.00408301	0.365182
ENSMUST00000031891	ENSMUSG00000029861	Fam131b	transcript	8.0079	1.18498	2.75656	0.000472778	0.107639
ENSMUST00000148071	ENSMUSG00000055313	Pgbd1	transcript	0.0994228	0.014699	2.75786	0.0315741	1
ENSMUST00000170979	ENSMUSG00000036940	Kdm1a	transcript	0.493441	0.072932	2.75825	0.0111462	0.636311
ENSMUST00000185656	ENSMUSG00000005267	Zfp287	transcript	2.17942	0.320451	2.76577	0.0287252	1
ENSMUST00000107060	ENSMUSG00000020929	Eftud2	transcript	0.954746	0.139936	2.77035	0.00234757	0.269297
ENSMUST00000155068	ENSMUSG00000034610	Tut4	transcript	0.516026	0.0756203	2.7706	0.0055899	0.429963
ENSMUST00000198599	ENSMUSG00000037400	Atp11b	transcript	2.86468	0.419048	2.77319	7.36815e-05	0.0361346
ENSMUST00000108293	ENSMUSG00000049488	Tmem67	transcript	0.345551	0.0502458	2.78182	0.00186348	0.243153
ENSMUST00000063463	ENSMUSG00000074735	Gm21994	transcript	0.190429	0.0276052	2.78624	0.0357235	1
ENSMUST00000080431	ENSMUSG00000006641	Slc5a6	transcript	0.799767	0.114802	2.80043	0.0254964	0.982257
ENSMUST00000138037	ENSMUSG00000002325	Irf9	transcript	0.27444	0.0388123	2.8219	0.00950015	0.576574
ENSMUST00000203445	ENSMUSG00000030000	Add2	transcript	0.68722	0.0967993	2.8277	0.0448231	1
ENSMUST00000109078	ENSMUSG00000020389	Cdkl3	transcript	0.644498	0.0904852	2.83242	0.00201434	0.252907
ENSMUST00000159590	ENSMUSG00000040913	Fbxw4	transcript	0.459052	0.064348	2.83469	0.0205372	0.874306
ENSMUST00000106291	ENSMUSG00000078578	Ube2d3	transcript	12.3808	1.72639	2.84228	0.000441261	0.104042
ENSMUST00000121564	ENSMUSG00000050471	Fam118b	transcript	0.122199	0.016958	2.84919	0.034942	1
ENSMUST00000209255	ENSMUSG00000030987	Stim1	transcript	0.296647	0.0407702	2.86316	0.00398201	0.358783
ENSMUST00000101316	ENSMUSG00000054520	Sh3bp2	transcript	0.163403	0.022358	2.86957	0.0496734	1
ENSMUST00000108534	ENSMUSG00000057135	Scimp	transcript	0.0840813	0.0114605	2.87512	0.0113464	0.642749
ENSMUST00000177168	ENSMUSG00000012609	Ttll5	transcript	0.248795	0.033749	2.88204	0.0101203	0.599767
ENSMUST00000060270	ENSMUSG00000048012	Zfp473	transcript	0.0621412	0.00835283	2.89521	0.0192533	0.847008
ENSMUST00000115264	ENSMUSG00000031093	Dock11	transcript	0.16194	0.0214563	2.91598	0.00334643	0.326371
ENSMUST00000119781	ENSMUSG00000060538	Tmem219	transcript	0.163569	0.021602	2.92066	0.0418331	1
ENSMUST00000159840	ENSMUSG00000028931	Kcnab2	transcript	0.0635043	0.00836233	2.92488	0.00885227	0.553286
ENSMUST00000021614	ENSMUSG00000021196	Pfkp	transcript	1.69138	0.220094	2.94201	0.000188125	0.0622023
ENSMUST00000115387	ENSMUSG00000060090	Rp2	transcript	0.948803	0.123229	2.94477	0.00451649	0.381574
ENSMUST00000179765	ENSMUSG00000018537	Pcgf2	transcript	0.290142	0.036923	2.97417	0.0453397	1
ENSMUST00000081380	ENSMUSG00000063975	Slco1a5	transcript	0.249435	0.0315065	2.98494	0.00984056	0.592271
ENSMUST00000223061	ENSMUSG00000020589	Fam49a	transcript	1.94895	0.242647	3.00576	4.25168e-05	0.0248543
ENSMUST00000220648	ENSMUSG00000074865	Zfp934	transcript	0.194214	0.024106	3.01018	0.0154836	0.757604
ENSMUST00000093907	ENSMUSG00000059248	2020-09-09	transcript	1.75846	0.217515	3.01513	0.0290391	1
ENSMUST00000193174	ENSMUSG00000052613	Pcdh15	transcript	0.205823	0.0253232	3.02287	0.0105793	0.614997
ENSMUST00000224182	ENSMUSG00000021546	Hnrnpk	transcript	0.0890185	0.0109295	3.02588	0.017794	0.814413
ENSMUST00000232138	ENSMUSG00000053182	Gm609	transcript	0.0319365	0.00391	3.02997	0.0210244	0.886369
ENSMUST00000223206	ENSMUSG00000021585	Cast	transcript	0.462442	0.0562382	3.03965	0.000212141	0.0668171
ENSMUST00000171108	ENSMUSG00000062115	Rai1	transcript	0.0762832	0.0092765	3.03971	0.00721904	0.498121
ENSMUST00000222713	ENSMUSG00000033102	Cdc14b	transcript	0.136899	0.0165542	3.04785	0.0088795	0.55362
ENSMUST00000100348	ENSMUSG00000004113	Cacna1b	transcript	1.24218	0.148806	3.06137	0.0241314	0.952123
ENSMUST00000106800	ENSMUSG00000020715	Ern1	transcript	0.115105	0.013773	3.06303	0.0304912	1
ENSMUST00000043087	ENSMUSG00000035845	Alg12	transcript	0.332531	0.0396218	3.06912	0.00757106	0.508019
ENSMUST00000147936	ENSMUSG00000051124	Gimap9	transcript	0.0806342	0.00960517	3.06951	0.0449033	1
ENSMUST00000113348	ENSMUSG00000079450	Cldn34c1	transcript	0.0460452	0.005474	3.07238	0.0381779	1
ENSMUST00000215740	ENSMUSG00000039697	Ncoa7	transcript	1.08548	0.127008	3.09534	0.000516533	0.111835
ENSMUST00000050580	ENSMUSG00000063882	Uqcrh	transcript	12.4916	1.45584	3.10104	0.00170802	0.227338
ENSMUST00000169345	ENSMUSG00000009394	Syn2	transcript	0.0425413	0.00495417	3.10215	0.0226238	0.923514
ENSMUST00000166510	ENSMUSG00000078765	U2af1l4	transcript	4.10115	0.47084	3.12272	0.0486964	1
ENSMUST00000233376	ENSMUSG00000004730	Adgre1	transcript	0.317227	0.0361765	3.13239	0.0240276	0.950142
ENSMUST00000112541	ENSMUSG00000008845	Cd163	transcript	0.239094	0.0269395	3.14978	0.0151076	0.748704
ENSMUST00000120818	ENSMUSG00000036377	C530008M17Rik	transcript	0.105471	0.011803	3.15962	0.0335051	1
ENSMUST00000134675	ENSMUSG00000031626	Sorbs2	transcript	0.143196	0.0159467	3.16666	0.0207564	0.880158
ENSMUST00000213448	ENSMUSG00000048758	Rpl29	transcript	13.0842	1.45279	3.17093	0.000205646	0.0659078
ENSMUST00000211007	ENSMUSG00000045969	Ing1	transcript	2.5047	0.271413	3.20608	0.0131225	0.695709
ENSMUST00000194876	ENSMUSG00000028199	Cryz	transcript	0.222596	0.02404	3.21092	0.0301746	1
ENSMUST00000123202	ENSMUSG00000026856	Dolpp1	transcript	0.778689	0.0832733	3.22512	0.00205707	0.256508
ENSMUST00000120748	ENSMUSG00000019888	Mgat4c	transcript	0.0147192	0.00157367	3.22549	0.036483	1
ENSMUST00000054801	ENSMUSG00000046828	Mettl21e	transcript	0.0190618	0.00202933	3.23161	0.0486011	1
ENSMUST00000139753	ENSMUSG00000015766	Eps8	transcript	0.225646	0.0239938	3.23333	0.0273092	1
ENSMUST00000106745	ENSMUSG00000031027	Stk33	transcript	0.264159	0.027211	3.27914	0.0200379	0.862661
ENSMUST00000172618	ENSMUSG00000015120	Ube2i	transcript	1.97536	0.198597	3.3142	0.000191821	0.0627313
ENSMUST00000228960	ENSMUSG00000047921	Trappc9	transcript	0.4639	0.0461297	3.33005	0.00582572	0.440224
ENSMUST00000144529	ENSMUSG00000033880	Lgals3bp	transcript	0.703819	0.0699647	3.33051	0.0195264	0.852564
ENSMUST00000115246	ENSMUSG00000024576	Csnk1a1	transcript	0.109296	0.0108305	3.33507	0.034832	1
ENSMUST00000077941	ENSMUSG00000040687	Madd	transcript	0.00648933	0.0006425	3.3363	0.0231139	0.934078
ENSMUST00000148954	ENSMUSG00000034813	Grip1	transcript	0.694094	0.0686157	3.33852	0.00356063	0.339479
ENSMUST00000183618	ENSMUSG00000098387	Pet117	transcript	2.61698	0.257915	3.34294	0.0228478	0.92855
ENSMUST00000217578	ENSMUSG00000037206	Islr	transcript	0.107403	0.0103702	3.37252	0.0449041	1
ENSMUST00000147454	ENSMUSG00000034813	Grip1	transcript	0.761867	0.073002	3.38353	0.000142854	0.0535314
ENSMUST00000142618	ENSMUSG00000040451	Sgms1	transcript	1.22346	0.115876	3.40031	0.000288751	0.0781466
ENSMUST00000113852	ENSMUSG00000034616	Ssh3	transcript	0.591799	0.0554633	3.4155	0.00581382	0.440224
ENSMUST00000111827	ENSMUSG00000079262	Slco1a6	transcript	0.0251535	0.0023395	3.42649	0.00661378	0.47149
ENSMUST00000179734	ENSMUSG00000095779	Gm2163	transcript	0.0293528	0.0027285	3.42732	0.0478457	1
ENSMUST00000111042	ENSMUSG00000048482	Bdnf	transcript	0.107853	0.009905	3.44477	0.0207024	0.878494
ENSMUST00000170373	ENSMUSG00000024759	Atl3	transcript	0.106835	0.00981	3.44499	0.00512058	0.408483
ENSMUST00000076069	ENSMUSG00000029352	Crybb3	transcript	0.277109	0.0253855	3.44838	0.03441	1
ENSMUST00000118432	ENSMUSG00000031596	Slc7a2	transcript	0.050622	0.00461917	3.45406	0.00714112	0.495082
ENSMUST00000175993	ENSMUSG00000027610	Gss	transcript	0.17649	0.0159958	3.46382	0.00980047	0.590387
ENSMUST00000090040	ENSMUSG00000021798	Ldb3	transcript	0.265255	0.0237982	3.47846	0.0171912	0.799616
ENSMUST00000129488	ENSMUSG00000039219	Arid4b	transcript	0.0638058	0.00572333	3.47876	0.0475863	1
ENSMUST00000121834	ENSMUSG00000027849	Syt6	transcript	0.138046	0.0123495	3.48262	0.00827704	0.536664
ENSMUST00000172409	ENSMUSG00000021262	Evl	transcript	0.086242	0.0076685	3.49137	0.0211003	0.887957
ENSMUST00000217308	ENSMUSG00000074505	Fat3	transcript	5.47743	0.478269	3.51761	0.000311287	0.0812369
ENSMUST00000170895	ENSMUSG00000020444	Guk1	transcript	0.189058	0.0162575	3.53965	0.0328629	1
ENSMUST00000220555	ENSMUSG00000057531	Dtnbp1	transcript	2.18073	0.186258	3.54943	0.000447715	0.104857
ENSMUST00000228295	ENSMUSG00000022099	Dmtn	transcript	4.17226	0.3561	3.55047	0.00016864	0.0581268
ENSMUST00000028172	ENSMUSG00000026829	Gbgt1	transcript	0.316463	0.02684	3.55958	0.00188585	0.243986
ENSMUST00000229464	ENSMUSG00000060284	Sp7	transcript	0.107457	0.00909633	3.56233	0.0254846	0.982257
ENSMUST00000213200	ENSMUSG00000071866	Ppia	transcript	32.2812	2.72728	3.56516	0.00118882	0.184829
ENSMUST00000162746	ENSMUSG00000026580	Selp	transcript	0.17615	0.014678	3.58507	0.00361324	0.341747
ENSMUST00000163516	ENSMUSG00000024589	Nedd4l	transcript	5.07186	0.421181	3.59	0.0175261	0.809523
ENSMUST00000004316	ENSMUSG00000004207	Psap	transcript	83.8164	6.91276	3.5999	3.99439e-07	0.000972927
ENSMUST00000117589	ENSMUSG00000020738	Sumo2	transcript	10.1834	0.839814	3.60001	0.00217888	0.261276
ENSMUST00000210798	ENSMUSG00000032536	Trak1	transcript	0.719122	0.057165	3.65303	4.90664e-05	0.0270399
ENSMUST00000216818	ENSMUSG00000003299	Mrpl4	transcript	0.15267	0.0120002	3.66929	0.0413344	1
ENSMUST00000200691	ENSMUSG00000029193	Cckar	transcript	0.0259623	0.00202117	3.68316	0.0209612	0.885361
ENSMUST00000211654	ENSMUSG00000025503	Taldo1	transcript	3.7446	0.291421	3.68363	0.0136595	0.709904
ENSMUST00000229731	ENSMUSG00000056486	Chn1	transcript	7.59396	0.585462	3.6972	0.000250218	0.0740241
ENSMUST00000176258	ENSMUSG00000039166	Akap7	transcript	1.33477	0.102009	3.70982	0.00121783	0.187346
ENSMUST00000131445	ENSMUSG00000014329	Bicc1	transcript	0.098409	0.0074465	3.72416	0.00143493	0.206404
ENSMUST00000111330	ENSMUSG00000027247	Arhgap1	transcript	0.888287	0.0668625	3.73176	0.000242892	0.0730394
ENSMUST00000095752	ENSMUSG00000071337	Tia1	transcript	2.10353	0.150731	3.80276	0.00705069	0.491142
ENSMUST00000105652	ENSMUSG00000028937	Acot7	transcript	0.243824	0.0171223	3.83189	0.0278235	1
ENSMUST00000105262	ENSMUSG00000034813	Grip1	transcript	0.532347	0.0369535	3.84858	0.000160509	0.0566603
ENSMUST00000212404	ENSMUSG00000010154	Spire2	transcript	0.129456	0.008964	3.85218	0.00269044	0.287842
ENSMUST00000027874	ENSMUSG00000026582	Sele	transcript	0.1868	0.0126525	3.884	0.000178435	0.0605854
ENSMUST00000118117	ENSMUSG00000027849	Syt6	transcript	0.229139	0.0153602	3.89896	0.0038516	0.353976
ENSMUST00000171425	ENSMUSG00000074361	C5ar2	transcript	0.0543212	0.00362117	3.90699	0.0234733	0.939344
ENSMUST00000107646	ENSMUSG00000028412	Slc44a1	transcript	0.541959	0.0360325	3.91081	0.00429721	0.373585
ENSMUST00000229952	ENSMUSG00000024059	Clip4	transcript	1.2808	0.0850552	3.9125	0.00675018	0.476569
ENSMUST00000031082	ENSMUSG00000029186	Pi4k2b	transcript	0.0776032	0.00505767	3.93957	0.0336813	1
ENSMUST00000177779	ENSMUSG00000004207	Psap	transcript	33.1931	2.14803	3.94979	5.85577e-08	0.000291844
ENSMUST00000164410	ENSMUSG00000052749	Trim30b	transcript	0.0301213	0.00194133	3.95567	0.0147657	0.738509
ENSMUST00000106290	ENSMUSG00000033880	Lgals3bp	transcript	0.196315	0.0125835	3.96357	0.0050765	0.406407
ENSMUST00000043873	ENSMUSG00000064057	Scgb3a1	transcript	1.32525	0.0844393	3.97221	4.16565e-05	0.0247473
ENSMUST00000078099	ENSMUSG00000044122	Proca1	transcript	0.11865	0.00738767	4.00545	0.0226362	0.923514
ENSMUST00000162049	ENSMUSG00000023032	Slc4a8	transcript	0.0365565	0.00225717	4.01754	0.0125845	0.682683
ENSMUST00000224693	ENSMUSG00000021488	Nsd1	transcript	0.290847	0.0176595	4.04174	0.00191707	0.24475
ENSMUST00000224801	ENSMUSG00000021508	Cxcl14	transcript	9.31937	0.557842	4.0623	7.56459e-05	0.0368347
ENSMUST00000106767	ENSMUSG00000078607	1810010H24Rik	transcript	0.220688	0.0131792	4.06568	0.000443034	0.104095
ENSMUST00000091523	ENSMUSG00000071291	Zfp58	transcript	0.08428	0.0050205	4.06929	0.0406863	1
ENSMUST00000106342	ENSMUSG00000030689	Ino80e	transcript	0.266307	0.0156195	4.09167	0.00348795	0.334477
ENSMUST00000121471	ENSMUSG00000020023	Tmcc3	transcript	1.07858	0.0627842	4.10258	0.0137628	0.711762
ENSMUST00000066277	ENSMUSG00000010025	Aldh3a2	transcript	1.60755	0.0926398	4.11708	0.000744354	0.138545
ENSMUST00000190070	ENSMUSG00000026484	Rnf2	transcript	0.0594707	0.003419	4.12053	0.00807676	0.529314
ENSMUST00000055022	ENSMUSG00000002871	Tpra1	transcript	0.939617	0.0540092	4.1208	0.00165727	0.224757
ENSMUST00000044217	ENSMUSG00000063450	Syne2	transcript	0.00276683	0.000151833	4.18768	0.0397294	1
ENSMUST00000109837	ENSMUSG00000020474	Polm	transcript	0.251702	0.0137812	4.19095	0.0258606	0.9904
ENSMUST00000099930	ENSMUSG00000075224	Lrrc55	transcript	0.760876	0.0414948	4.19666	0.0409578	1
ENSMUST00000168038	ENSMUSG00000027956	Tmem144	transcript	0.420059	0.0228012	4.20341	0.000887481	0.154773
ENSMUST00000053079	ENSMUSG00000009073	Nf2	transcript	0.568283	0.0307918	4.20599	0.000346251	0.0887764
ENSMUST00000135618	ENSMUSG00000052142	Rasal3	transcript	0.110155	0.00595483	4.20933	0.015319	0.75329
ENSMUST00000054895	ENSMUSG00000029699	Ssc4d	transcript	0.268338	0.014375	4.22242	0.0058109	0.440224
ENSMUST00000179238	ENSMUSG00000004207	Psap	transcript	204.166	10.9162	4.22521	0.00663298	0.47149
ENSMUST00000079391	ENSMUSG00000029761	Cald1	transcript	0.0181833	0.000954167	4.25223	0.0394763	1
ENSMUST00000153400	ENSMUSG00000090231	Cfb	transcript	0.144011	0.00737833	4.28675	0.00679685	0.477098
ENSMUST00000232540	ENSMUSG00000022768	Ccdc116	transcript	0.111433	0.005679	4.29439	0.00261211	0.284036
ENSMUST00000179074	ENSMUSG00000024069	Slc30a6	transcript	0.738289	0.0376065	4.29513	0.00212121	0.258443
ENSMUST00000161070	ENSMUSG00000030092	Cntn6	transcript	0.0988578	0.0049915	4.30781	0.00506767	0.406407
ENSMUST00000146640	ENSMUSG00000020256	Aldh1l2	transcript	0.0407952	0.00205067	4.31423	0.0431903	1
ENSMUST00000108843	ENSMUSG00000020515	Cnot8	transcript	3.17972	0.158534	4.32603	0.000220848	0.0683807
ENSMUST00000122058	ENSMUSG00000024186	Rgs11	transcript	0.763575	0.0377942	4.33653	0.00409602	0.365898
ENSMUST00000021698	ENSMUSG00000021270	Hsp90aa1	transcript	213.041	10.4873	4.34442	3.37199e-05	0.0234665
ENSMUST00000122038	ENSMUSG00000026019	Wdr12	transcript	0.06333	0.00301617	4.3921	0.00461172	0.384689
ENSMUST00000191854	ENSMUSG00000052613	Pcdh15	transcript	0.505922	0.0240937	4.39219	0.000142649	0.0535314
ENSMUST00000105645	ENSMUSG00000047613	A430005L14Rik	transcript	0.0703242	0.00324167	4.43921	0.00874632	0.549064
ENSMUST00000202003	ENSMUSG00000041147	Brca2	transcript	0.0779922	0.00351117	4.47331	0.0489741	1
ENSMUST00000113717	ENSMUSG00000057738	Sptan1	transcript	27.1804	1.20731	4.4927	0.0195453	0.852564
ENSMUST00000132079	ENSMUSG00000020859	Spag9	transcript	0.08442	0.003592	4.55473	0.0204841	0.873795
ENSMUST00000113137	ENSMUSG00000090145	Ugt1a6b	transcript	0.117584	0.00498083	4.56116	0.00722793	0.498263
ENSMUST00000140900	ENSMUSG00000004788	Eif2b2	transcript	0.488079	0.02036	4.58331	0.000840897	0.150973
ENSMUST00000188894	ENSMUSG00000026193	Fn1	transcript	0.204332	0.00831417	4.6192	0.000144614	0.0539146
ENSMUST00000030488	ENSMUSG00000028716	Pdzk1ip1	transcript	0.114871	0.0045535	4.65689	0.010106	0.599767
ENSMUST00000020985	ENSMUSG00000020656	Grhl1	transcript	0.256091	0.0100202	4.67568	0.0194488	0.851505
ENSMUST00000042729	ENSMUSG00000040998	Npnt	transcript	0.211177	0.00810633	4.70326	0.01647	0.784718
ENSMUST00000110128	ENSMUSG00000057531	Dtnbp1	transcript	1.03015	0.0392222	4.71504	0.000132543	0.0507078
ENSMUST00000121200	ENSMUSG00000058056	Palld	transcript	0.170581	0.006111	4.80291	0.00469584	0.387723
ENSMUST00000156474	ENSMUSG00000029475	Kdm2b	transcript	0.153057	0.00542783	4.81755	0.00740876	0.502201
ENSMUST00000110938	ENSMUSG00000026610	Esrrg	transcript	0.00713633	0.000251167	4.82847	0.0492013	1
ENSMUST00000169108	ENSMUSG00000022565	Plec	transcript	0.0429067	0.00149383	4.84411	0.00340276	0.329425
ENSMUST00000070699	ENSMUSG00000056536	Pign	transcript	0.0559993	0.00193767	4.85302	0.00508898	0.406407
ENSMUST00000233612	ENSMUSG00000002768	Mea1	transcript	2.42858	0.083447	4.86311	0.00442216	0.377055
ENSMUST00000229923	ENSMUSG00000026839	Upp2	transcript	0.0885087	0.00295767	4.90329	0.000995899	0.166909
ENSMUST00000076016	ENSMUSG00000064127	Med14	transcript	0.335737	0.0110977	4.919	0.000182988	0.0613361
ENSMUST00000155833	ENSMUSG00000025855	Prkar1b	transcript	0.131035	0.004293	4.93182	0.04471	1
ENSMUST00000098032	ENSMUSG00000058966	Fam57b	transcript	0.0397078	0.00130017	4.93266	0.0366313	1
ENSMUST00000111115	ENSMUSG00000022051	Bnip3l	transcript	17.0994	0.558253	4.93688	2.46866e-05	0.0190696
ENSMUST00000070997	ENSMUSG00000035441	Myo1d	transcript	0.122983	0.0039805	4.94937	0.00629356	0.459424
ENSMUST00000024974	ENSMUSG00000024158	Hagh	transcript	11.5003	0.366244	4.97272	0.010043	0.598171
ENSMUST00000112194	ENSMUSG00000079317	Trappc2	transcript	0.265939	0.00818867	5.02132	0.0160189	0.772563
ENSMUST00000127387	ENSMUSG00000022037	Clu	transcript	0.345787	0.0106187	5.02521	0.0120316	0.665032
ENSMUST00000100489	ENSMUSG00000001847	Rac1	transcript	1.39647	0.0402825	5.11549	0.00164818	0.224693
ENSMUST00000115410	ENSMUSG00000024534	Sncaip	transcript	0.0818477	0.00234183	5.12723	0.0144827	0.730855
ENSMUST00000119760	ENSMUSG00000049493	Pls1	transcript	0.157412	0.004428	5.15175	0.00586714	0.441528
ENSMUST00000111701	ENSMUSG00000030255	Sspn	transcript	0.0369262	0.00102517	5.17071	0.0475825	1
ENSMUST00000218487	ENSMUSG00000051235	Gen1	transcript	0.0266243	0.000732167	5.18443	0.037669	1
ENSMUST00000136954	ENSMUSG00000023873	1700010I14Rik	transcript	0.186161	0.005061	5.20098	0.000452764	0.105701
ENSMUST00000144662	ENSMUSG00000024691	Fam111a	transcript	0.0924487	0.00249017	5.21434	0.00811296	0.530358
ENSMUST00000151066	ENSMUSG00000055762	Eef1d	transcript	1.7911	0.0479438	5.22336	0.0290615	1
ENSMUST00000151152	ENSMUSG00000058248	Kcnh1	transcript	0.0463563	0.00123483	5.23038	0.0351932	1
ENSMUST00000189738	ENSMUSG00000064302	Clasp1	transcript	0.0327288	0.000853667	5.26075	0.00429829	0.373585
ENSMUST00000209032	ENSMUSG00000035227	Spcs2	transcript	0.83516	0.021703	5.26609	0.000232747	0.0711601
ENSMUST00000114386	ENSMUSG00000006476	Nsmf	transcript	5.22614	0.134785	5.27701	0.0113789	0.643296
ENSMUST00000159323	ENSMUSG00000032000	Birc3	transcript	0.119921	0.00305433	5.29508	0.0298118	1
ENSMUST00000118875	ENSMUSG00000057666	Gapdh	transcript	3.3821	0.0841978	5.32799	0.000675237	0.130935
ENSMUST00000110506	ENSMUSG00000005803	Sqor	transcript	0.0227892	0.000566	5.3314	0.0188918	0.839073
ENSMUST00000113278	ENSMUSG00000026817	Ak1	transcript	0.199669	0.00491917	5.34305	0.00212017	0.258443
ENSMUST00000153880	ENSMUSG00000040697	Dnajc16	transcript	0.191557	0.004587	5.38408	0.00660282	0.47149
ENSMUST00000033847	ENSMUSG00000031467	Agpat5	transcript	0.0658843	0.00153567	5.423	0.0272311	1
ENSMUST00000162872	ENSMUSG00000030092	Cntn6	transcript	0.0966995	0.00224867	5.42637	0.0234199	0.938233
ENSMUST00000108255	ENSMUSG00000037652	Phc3	transcript	0.062296	0.00141567	5.45959	0.0267012	1
ENSMUST00000075453	ENSMUSG00000041453	Rpl21	transcript	8.46044	0.190546	5.47252	0.00457007	0.38424
ENSMUST00000084366	ENSMUSG00000028559	Osbpl9	transcript	0.19861	0.004441	5.48291	0.00360264	0.341747
ENSMUST00000143275	ENSMUSG00000043079	Synpo	transcript	0.0183985	0.0004095	5.48958	0.00151451	0.213646
ENSMUST00000072177	ENSMUSG00000009772	Nuak2	transcript	0.0681682	0.00151033	5.49616	0.0110761	0.633794
ENSMUST00000170310	ENSMUSG00000007656	Arpp19	transcript	6.4336	0.141219	5.50962	0.00211559	0.258443
ENSMUST00000171562	ENSMUSG00000022565	Plec	transcript	0.0909288	0.00188	5.59593	0.00390726	0.35538
ENSMUST00000024846	ENSMUSG00000024048	Myl12a	transcript	1.81301	0.0357257	5.66529	0.000472033	0.107639
ENSMUST00000210256	ENSMUSG00000053626	Tll1	transcript	0.144032	0.002798	5.68585	0.0174987	0.808772
ENSMUST00000201437	ENSMUSG00000054252	Fgfr3	transcript	0.876173	0.0170032	5.68734	0.000478837	0.10766
ENSMUST00000197808	ENSMUSG00000028273	Pdlim5	transcript	0.132257	0.00255317	5.69491	0.0155229	0.758126
ENSMUST00000148731	ENSMUSG00000020151	Ptprr	transcript	0.584494	0.0111978	5.7059	0.00240585	0.271716
ENSMUST00000108042	ENSMUSG00000073889	Il11ra1	transcript	0.16259	0.002984	5.76785	0.00387049	0.354366
ENSMUST00000082057	ENSMUSG00000060261	Gtf2i	transcript	0.164885	0.00288567	5.83641	0.000687055	0.132194
ENSMUST00000101410	ENSMUSG00000073077	Gm7173	transcript	0.0905978	0.00158267	5.83905	0.00440541	0.376065
ENSMUST00000102950	ENSMUSG00000020435	Osbp2	transcript	0.568068	0.009671	5.87626	1.0237e-05	0.0111647
ENSMUST00000111228	ENSMUSG00000026547	Tagln2	transcript	0.111044	0.001816	5.93423	0.0206648	0.877408
ENSMUST00000049207	ENSMUSG00000039427	Alg1	transcript	0.124568	0.0020125	5.9518	0.00970467	0.585582
ENSMUST00000026194	ENSMUSG00000025188	Hps1	transcript	0.0949467	0.0014985	5.98553	0.00171762	0.227997
ENSMUST00000108702	ENSMUSG00000018217	Pmp22	transcript	1.0549	0.016365	6.01035	0.0128869	0.691389
ENSMUST00000138191	ENSMUSG00000022037	Clu	transcript	37.4296	0.575511	6.02319	6.15146e-05	0.0314581
ENSMUST00000065196	ENSMUSG00000032511	Scn5a	transcript	0.156899	0.002352	6.05981	0.00628522	0.459273
ENSMUST00000145227	ENSMUSG00000018411	Mapt	transcript	5.56388	0.0824497	6.07643	0.000281	0.0774059
ENSMUST00000165878	ENSMUSG00000004207	Psap	transcript	18.4965	0.260914	6.14753	3.3225e-10	3.46831e-06
ENSMUST00000037333	ENSMUSG00000034165	Ccnd3	transcript	0.179241	0.00249333	6.16768	0.000257405	0.0749367
ENSMUST00000027579	ENSMUSG00000026341	Actr3	transcript	3.3211	0.0408998	6.34342	0.000106649	0.0440287
ENSMUST00000201083	ENSMUSG00000029659	Medag	transcript	0.341139	0.00416767	6.35498	0.00252989	0.280097
ENSMUST00000052250	ENSMUSG00000045333	Zfp423	transcript	0.0275518	0.0003335	6.36832	0.0375064	1
ENSMUST00000108121	ENSMUSG00000051444	Bbs12	transcript	0.0545883	0.000658667	6.3729	0.0296011	1
ENSMUST00000080673	ENSMUSG00000057378	Ryr3	transcript	1.22199	0.0137717	6.47139	0.0439494	1
ENSMUST00000113956	ENSMUSG00000022952	Runx1	transcript	0.0232107	0.000249167	6.54153	0.0191076	0.843645
ENSMUST00000127655	ENSMUSG00000030769	Slc5a11	transcript	0.0908382	0.000973167	6.54447	0.0436777	1
ENSMUST00000114616	ENSMUSG00000029687	Ezh2	transcript	0.0969683	0.00103783	6.54587	0.0242442	0.953483
ENSMUST00000160963	ENSMUSG00000029925	Tbxas1	transcript	0.181951	0.001944	6.54838	0.00178355	0.234402
ENSMUST00000165392	ENSMUSG00000032641	Gpr19	transcript	0.812067	0.00861867	6.55799	4.95353e-06	0.00682952
ENSMUST00000137400	ENSMUSG00000024608	Rps14	transcript	4.94741	0.0484478	6.6741	9.88934e-05	0.0432813
ENSMUST00000227404	ENSMUSG00000021848	Otx2	transcript	0.225034	0.00213867	6.71729	0.00570037	0.435253
ENSMUST00000095347	ENSMUSG00000024335	Brd2	transcript	0.567676	0.00512833	6.79043	1.96503e-05	0.0165045
ENSMUST00000112255	ENSMUSG00000031381	Piga	transcript	0.24574	0.002176	6.81931	0.000933897	0.160068
ENSMUST00000054917	ENSMUSG00000028906	Epb41	transcript	0.088064	0.0007225	6.92941	0.000154088	0.0549839
ENSMUST00000105271	ENSMUSG00000020151	Ptprr	transcript	0.607171	0.00496417	6.93441	0.00159315	0.219237
ENSMUST00000170718	ENSMUSG00000026587	Astn1	transcript	2.28894	0.0182088	6.9739	2.42811e-07	0.00068241
ENSMUST00000164179	ENSMUSG00000059498	Fcgr3	transcript	0.169913	0.00132833	6.99904	0.00747441	0.50579
ENSMUST00000214592	ENSMUSG00000032530	Lyzl4	transcript	0.110245	0.000846	7.02584	0.0462231	1
ENSMUST00000075144	ENSMUSG00000025969	Nrp2	transcript	0.212854	0.00161317	7.04382	0.00425919	0.373324
ENSMUST00000123908	ENSMUSG00000026991	Pkp4	transcript	5.6761	0.0412485	7.10441	0.0103215	0.606273
ENSMUST00000114144	ENSMUSG00000051243	Islr2	transcript	0.370466	0.00264833	7.12811	0.000103341	0.0432813
ENSMUST00000099932	ENSMUSG00000075225	Ccdc162	transcript	0.0547503	0.000347833	7.29833	0.0293698	1
ENSMUST00000118155	ENSMUSG00000020738	Sumo2	transcript	12.8778	0.0688122	7.54801	0.000244465	0.0732112
ENSMUST00000191445	ENSMUSG00000064302	Clasp1	transcript	0.147558	0.000718667	7.68174	3.0908e-05	0.0223365
ENSMUST00000115830	ENSMUSG00000024277	Mapre2	transcript	3.73325	0.0176068	7.72815	7.45405e-07	0.00151501
ENSMUST00000091268	ENSMUSG00000026933	Camsap1	transcript	4.53601	0.0193077	7.87611	0.00860137	0.544725
ENSMUST00000022137	ENSMUSG00000021636	Marveld2	transcript	0.0506622	0.0001995	7.98838	0.00505671	0.406048
ENSMUST00000111551	ENSMUSG00000039958	Etfbkmt	transcript	0.257918	0.000985667	8.0316	0.000113036	0.0456668
ENSMUST00000111828	ENSMUSG00000037697	Ddhd1	transcript	0.128213	0.000477333	8.06933	4.67567e-05	0.026081
ENSMUST00000047446	ENSMUSG00000022696	Sidt1	transcript	2.51545	0.0088395	8.15264	0.00148361	0.210915
ENSMUST00000100660	ENSMUSG00000022419	Deptor	transcript	0.308533	0.000869167	8.47158	0.0120578	0.665975
ENSMUST00000124340	ENSMUSG00000058454	Dhcr7	transcript	0.236364	0.0005945	8.63512	0.00843823	0.541642
ENSMUST00000117556	ENSMUSG00000063455	D630045J12Rik	transcript	0.638272	0.00154217	8.69307	1.19356e-05	0.0124594
ENSMUST00000164382	ENSMUSG00000045246	Kcng4	transcript	0.0400375	9.46667e-05	8.72428	0.0313398	1
ENSMUST00000151678	ENSMUSG00000003518	Dusp3	transcript	2.62943	0.00567933	8.85481	1.27069e-05	0.0127866
ENSMUST00000163856	ENSMUSG00000051147	Nat2	transcript	0.470817	0.00101367	8.85944	1.45105e-05	0.0137703
ENSMUST00000219956	ENSMUSG00000060716	Plekhh1	transcript	0.451451	0.0009105	8.95369	1.60824e-05	0.0148646
ENSMUST00000127417	ENSMUSG00000028556	Dock7	transcript	1.24868	0.00244917	8.9939	3.59907e-07	0.000939254
ENSMUST00000220271	ENSMUSG00000020674	Pxdn	transcript	0.613836	0.00117617	9.02762	0.000844191	0.151193
ENSMUST00000111286	ENSMUSG00000006411	Nectin4	transcript	0.221902	0.0004115	9.07481	0.00174539	0.230215
ENSMUST00000198389	ENSMUSG00000027708	Dcun1d1	transcript	0.607313	0.00102683	9.20809	0.00156933	0.218306
ENSMUST00000108589	ENSMUSG00000020886	Dlg4	transcript	10.0184	0.0168833	9.21284	1.66025e-05	0.0149775
ENSMUST00000120618	ENSMUSG00000029227	Fip1l1	transcript	0.166785	0.000217333	9.58387	0.0256748	0.986088
ENSMUST00000042561	ENSMUSG00000038178	Slc43a2	transcript	1.08537	0.00133367	9.66858	6.69331e-08	0.000291844
ENSMUST00000108175	ENSMUSG00000036931	Nfkbid	transcript	0.0826432	9.85e-05	9.71256	0.0259468	0.992142
ENSMUST00000097650	ENSMUSG00000026305	Lrrfip1	transcript	1.26586	0.0012505	9.9834	0.000368956	0.0926736
ENSMUST00000208119	ENSMUSG00000070436	Serpinh1	transcript	0.322896	0.000318	9.98783	0.00603917	0.448224
ENSMUST00000022691	ENSMUSG00000022096	Hr	transcript	0.0485865	4.75e-05	9.99841	0.023541	0.939994
ENSMUST00000218140	ENSMUSG00000041670	Rims1	transcript	2.01409	0.0018215	10.1108	0.000147491	0.0540255
ENSMUST00000061322	ENSMUSG00000048416	Mlf1	transcript	0.459968	0.0004	10.1673	0.000167049	0.0581266
ENSMUST00000126126	ENSMUSG00000029725	Ppp1r35	transcript	1.14277	0.000973833	10.1966	2.45254e-06	0.00389591
ENSMUST00000145760	ENSMUSG00000035696	Rnf38	transcript	0.144493	0.000121	10.2218	0.0104095	0.608513
ENSMUST00000160826	ENSMUSG00000098650	Gm28048	transcript	4.79855	0.003216	10.5431	6.31922e-08	0.000291844
ENSMUST00000118733	ENSMUSG00000031543	Ank1	transcript	0.25078	0.000124667	10.9741	9.68859e-07	0.00176122
ENSMUST00000168545	ENSMUSG00000031659	Adcy7	transcript	0.143203	6.25e-05	11.1619	0.00166544	0.224948
ENSMUST00000221974	ENSMUSG00000039242	B3galnt2	transcript	0.256242	0.0001	11.3233	0.000100336	0.0432813
ENSMUST00000225780	ENSMUSG00000015176	Nolc1	transcript	0.129656	2.96667e-05	12.0936	0.000100573	0.0432813
ENSMUST00000075695	ENSMUSG00000020859	Spag9	transcript	1.91262	0.000406667	12.1994	5.40708e-06	0.00731678
ENSMUST00000050010	ENSMUSG00000026696	Vamp4	transcript	1.8914	0.000361833	12.3518	9.92943e-05	0.0432813
ENSMUST00000208605	ENSMUSG00000055407	Map6	transcript	0.165458	2.75e-05	12.5547	0.00321818	0.31951
ENSMUST00000160172	ENSMUSG00000022553	Maf1	transcript	1.89226	0.000258833	12.8358	0.000151777	0.0546337
ENSMUST00000186788	ENSMUSG00000032560	Dnajc13	transcript	3.78495	0.00034	13.4425	1.5665e-07	0.000528272
ENSMUST00000208151	ENSMUSG00000057378	Ryr3	transcript	1.43045	0.0001115	13.6471	9.18868e-08	0.000353387
ENSMUST00000119581	ENSMUSG00000032625	Thsd7a	transcript	1.11732	4.06667e-05	14.7458	0.000132057	0.0507078
ENSMUST00000204053	ENSMUSG00000052861	Dnah6	transcript	0.932698	0	Inf	6.27635e-16	4.58626e-11
ENSMUST00000071667	ENSMUSG00000040749	Siah1b	transcript	1.28956	0	Inf	4.44689e-08	0.000249956
ENSMUST00000068452	ENSMUSG00000036550	Cnot1	transcript	6.37813	0	Inf	7.82249e-08	0.000317558
ENSMUST00000075836	ENSMUSG00000028556	Dock7	transcript	2.81524	0	Inf	1.73507e-07	0.000528272
ENSMUST00000110188	ENSMUSG00000027333	Smox	transcript	0.540083	0	Inf	3.96171e-07	0.000972927
ENSMUST00000156437	ENSMUSG00000044017	Adgrd1	transcript	0.249604	0	Inf	5.25921e-07	0.00123968
ENSMUST00000097543	ENSMUSG00000023150	Ivns1abp	transcript	1.83449	0	Inf	7.45459e-07	0.00151501
ENSMUST00000103227	ENSMUSG00000027361	Gabpb1	transcript	0.889667	0	Inf	4.04794e-06	0.00591582
ENSMUST00000098151	ENSMUSG00000045083	Lingo2	transcript	0.68471	0	Inf	7.23865e-06	0.00881571
ENSMUST00000196090	ENSMUSG00000067242	Lgi1	transcript	0.819083	0	Inf	9.39977e-06	0.0108413
ENSMUST00000162170	ENSMUSG00000030329	Pianp	transcript	1.06551	0	Inf	1.31575e-05	0.0129925
ENSMUST00000087253	ENSMUSG00000025272	Tro	transcript	3.45987	0	Inf	1.85749e-05	0.0162184
ENSMUST00000049004	ENSMUSG00000039062	Anpep	transcript	0.235366	0	Inf	3.26652e-05	0.0229511
ENSMUST00000225537	ENSMUSG00000050423	Ppp1r3g	transcript	0.208479	0	Inf	3.59392e-05	0.0240279
ENSMUST00000084749	ENSMUSG00000040183	Ankrd6	transcript	0.336844	0	Inf	3.93419e-05	0.0240279
ENSMUST00000226478	ENSMUSG00000052516	Robo2	transcript	0.258077	0	Inf	4.01465e-05	0.0240458
ENSMUST00000122053	ENSMUSG00000034656	Cacna1a	transcript	0.097001	0	Inf	4.38549e-05	0.0250356
ENSMUST00000163742	ENSMUSG00000024534	Sncaip	transcript	0.202984	0	Inf	5.56281e-05	0.0292436
ENSMUST00000109299	ENSMUSG00000017664	Slc35c2	transcript	1.9251	0	Inf	5.83531e-05	0.030457
ENSMUST00000102924	ENSMUSG00000039853	Trim14	transcript	0.0667258	0	Inf	9.99878e-05	0.0432813
ENSMUST00000121949	ENSMUSG00000031657	Heatr3	transcript	0.608931	0	Inf	0.000101728	0.0432813
ENSMUST00000189972	ENSMUSG00000006344	Ggt5	transcript	0.17802	0	Inf	0.000103654	0.0432813
ENSMUST00000194046	ENSMUSG00000037872	Ackr1	transcript	0.493781	0	Inf	0.00010799	0.0443318
ENSMUST00000139038	ENSMUSG00000058835	Abi1	transcript	0.575484	0	Inf	0.000124443	0.0483685
ENSMUST00000141497	ENSMUSG00000027652	Ralgapb	transcript	2.35159	0	Inf	0.000164467	0.0577787
ENSMUST00000223627	ENSMUSG00000000365	Rnf17	transcript	0.201475	0	Inf	0.000168099	0.0581268
ENSMUST00000171634	ENSMUSG00000022565	Plec	transcript	0.429383	0	Inf	0.000172352	0.0588509
ENSMUST00000028740	ENSMUSG00000090100	Ttbk2	transcript	0.956344	0	Inf	0.000218496	0.0679403
ENSMUST00000117468	ENSMUSG00000022604	Cep97	transcript	0.378714	0	Inf	0.000232455	0.0711601
ENSMUST00000171774	ENSMUSG00000003233	Dvl3	transcript	0.435967	0	Inf	0.000274886	0.0769595
ENSMUST00000081695	ENSMUSG00000054199	Gon4l	transcript	0.95522	0	Inf	0.000283031	0.0774059
ENSMUST00000121344	ENSMUSG00000022686	B3gnt5	transcript	0.0888808	0	Inf	0.000295969	0.0792199
ENSMUST00000031256	ENSMUSG00000029313	Aff1	transcript	0.113832	0	Inf	0.000297259	0.0792392
ENSMUST00000112467	ENSMUSG00000079339	Ifit1bl1	transcript	0.462823	0	Inf	0.000347768	0.0888535
ENSMUST00000167673	ENSMUSG00000054293	P2ry10b	transcript	0.0976958	0	Inf	0.000391052	0.0965371
ENSMUST00000142329	ENSMUSG00000034156	Tspoap1	transcript	1.63418	0	Inf	0.000408616	0.0995249
ENSMUST00000173349	ENSMUSG00000067148	Polr1c	transcript	0.268467	0	Inf	0.000411949	0.0996754
ENSMUST00000064718	ENSMUSG00000037652	Phc3	transcript	0.277218	0	Inf	0.000440182	0.104042
ENSMUST00000086032	ENSMUSG00000026577	Blzf1	transcript	0.174916	0	Inf	0.000463212	0.107454
ENSMUST00000212308	ENSMUSG00000031858	Mau2	transcript	0.254295	0	Inf	0.000465428	0.107454
ENSMUST00000086165	ENSMUSG00000054453	Sytl5	transcript	0.339366	0	Inf	0.000473365	0.107639
ENSMUST00000055159	ENSMUSG00000043157	Arl11	transcript	0.0898	0	Inf	0.000476826	0.107639
ENSMUST00000130901	ENSMUSG00000050944	Efcab5	transcript	0.215745	0	Inf	0.000487076	0.108843
ENSMUST00000174387	ENSMUSG00000032376	Usp3	transcript	0.39962	0	Inf	0.000511975	0.111342
ENSMUST00000106211	ENSMUSG00000037072	Selenof	transcript	2.3686	0	Inf	0.00053742	0.114826
ENSMUST00000119041	ENSMUSG00000030452	Nipa2	transcript	0.901308	0	Inf	0.000553127	0.116815
ENSMUST00000208626	ENSMUSG00000109511	Nup62	transcript	1.00161	0	Inf	0.000596089	0.122077
ENSMUST00000211343	ENSMUSG00000030824	Nucb1	transcript	0.494591	0	Inf	0.00060745	0.122886
ENSMUST00000176398	ENSMUSG00000025916	Ppp1r42	transcript	0.187886	0	Inf	0.000621547	0.124432
ENSMUST00000167804	ENSMUSG00000061374	Fiz1	transcript	0.12317	0	Inf	0.000632943	0.125815
ENSMUST00000232777	ENSMUSG00000024053	Emilin2	transcript	0.148699	0	Inf	0.000652913	0.128254
ENSMUST00000113509	ENSMUSG00000030091	Nup210	transcript	0.346555	0	Inf	0.000654363	0.128254
ENSMUST00000081921	ENSMUSG00000028730	Cfap57	transcript	0.152711	0	Inf	0.000656436	0.128254
ENSMUST00000212616	ENSMUSG00000046707	Csnk2a2	transcript	0.154176	0	Inf	0.000675531	0.130935
ENSMUST00000168352	ENSMUSG00000028184	Adgrl2	transcript	1.07859	0	Inf	0.000697638	0.13345
ENSMUST00000102935	ENSMUSG00000026972	Arrdc1	transcript	0.345313	0	Inf	0.000745132	0.138545
ENSMUST00000206026	ENSMUSG00000042502	Cd2bp2	transcript	0.765863	0	Inf	0.000760071	0.140186
ENSMUST00000080316	ENSMUSG00000014075	Tctex1d2	transcript	0.3014	0	Inf	0.000820664	0.148803
ENSMUST00000100332	ENSMUSG00000078627	2020-03-10	transcript	0.0497427	0	Inf	0.000854974	0.152377
ENSMUST00000032512	ENSMUSG00000030361	Klrb1a	transcript	0.045822	0	Inf	0.000872752	0.153672
ENSMUST00000060501	ENSMUSG00000044303	Cdkn2a	transcript	0.0743357	0	Inf	0.000879464	0.154481
ENSMUST00000128150	ENSMUSG00000002031	Ift46	transcript	0.211791	0	Inf	0.000938609	0.160068
ENSMUST00000169232	ENSMUSG00000050447	Lypd6	transcript	0.48151	0	Inf	0.000939744	0.160068
ENSMUST00000006061	ENSMUSG00000005907	Pex1	transcript	0.154	0	Inf	0.000950824	0.161275
ENSMUST00000029057	ENSMUSG00000027544	Nfatc2	transcript	0.201348	0	Inf	0.000995844	0.166909
ENSMUST00000134882	ENSMUSG00000026933	Camsap1	transcript	0.452279	0	Inf	0.0010438	0.173347
ENSMUST00000028063	ENSMUSG00000026730	Pter	transcript	0.128849	0	Inf	0.00111235	0.179725
ENSMUST00000172638	ENSMUSG00000029913	Prdm5	transcript	0.799899	0	Inf	0.00115908	0.18247
ENSMUST00000077190	ENSMUSG00000032564	Cpne4	transcript	0.349932	0	Inf	0.0012895	0.193484
ENSMUST00000221014	ENSMUSG00000002808	Epdr1	transcript	0.245989	0	Inf	0.00155222	0.217286
ENSMUST00000108318	ENSMUSG00000040738	Ints8	transcript	0.337994	0	Inf	0.00157143	0.218306
ENSMUST00000164334	ENSMUSG00000000631	Myo18a	transcript	0.194516	0	Inf	0.001592	0.219237
ENSMUST00000097546	ENSMUSG00000006010	Odr4	transcript	0.306806	0	Inf	0.00164299	0.224405
ENSMUST00000187190	ENSMUSG00000030491	Tdrd12	transcript	0.0372363	0	Inf	0.00165522	0.224757
ENSMUST00000163287	ENSMUSG00000025159	Mms19	transcript	0.317454	0	Inf	0.00168649	0.226119
ENSMUST00000092433	ENSMUSG00000069601	Ank3	transcript	0.0696622	0	Inf	0.00170606	0.227338
ENSMUST00000154727	ENSMUSG00000040624	Plekhg1	transcript	0.178061	0	Inf	0.00176142	0.231911
ENSMUST00000109394	ENSMUSG00000031885	Cbfb	transcript	0.377045	0	Inf	0.00186678	0.243153
ENSMUST00000159531	ENSMUSG00000023010	Tmbim6	transcript	0.348689	0	Inf	0.00188986	0.243986
ENSMUST00000233187	ENSMUSG00000024067	Dpy30	transcript	0.301068	0	Inf	0.00197105	0.248755
ENSMUST00000167436	ENSMUSG00000060938	Rpl26	transcript	1.43216	0	Inf	0.0020474	0.256178
ENSMUST00000001439	ENSMUSG00000001403	Ube2c	transcript	0.0163157	0	Inf	0.0021986	0.261655
ENSMUST00000160682	ENSMUSG00000084786	Ubl5	transcript	1.58369	0	Inf	0.00221166	0.262781
ENSMUST00000129511	ENSMUSG00000028389	Zfp37	transcript	0.178087	0	Inf	0.00228356	0.265558
ENSMUST00000122055	ENSMUSG00000044709	Gemin7	transcript	1.20851	0	Inf	0.00229108	0.265558
ENSMUST00000159230	ENSMUSG00000040918	Slc19a2	transcript	0.224345	0	Inf	0.00230219	0.265719
ENSMUST00000188389	ENSMUSG00000042046	Dstyk	transcript	0.0946463	0	Inf	0.00230547	0.265719
ENSMUST00000177172	ENSMUSG00000024613	Tcof1	transcript	0.112448	0	Inf	0.00244215	0.274966
ENSMUST00000109218	ENSMUSG00000039463	Slc9a8	transcript	0.101389	0	Inf	0.00246061	0.276193
ENSMUST00000105810	ENSMUSG00000043621	Ubxn10	transcript	0.223511	0	Inf	0.00247944	0.277134
ENSMUST00000177667	ENSMUSG00000025226	Fbxl15	transcript	0.55536	0	Inf	0.00249942	0.277987
ENSMUST00000110226	ENSMUSG00000027322	Siglec1	transcript	0.0708533	0	Inf	0.00257428	0.283294
ENSMUST00000069595	ENSMUSG00000055850	Rnf181	transcript	0.365016	0	Inf	0.00258653	0.283643
ENSMUST00000105998	ENSMUSG00000028776	Tinagl1	transcript	0.354699	0	Inf	0.00264222	0.285707
ENSMUST00000113612	ENSMUSG00000026856	Dolpp1	transcript	0.346232	0	Inf	0.00266371	0.287508
ENSMUST00000099444	ENSMUSG00000021461	Fancc	transcript	0.287706	0	Inf	0.00268925	0.287842
ENSMUST00000106903	ENSMUSG00000001901	Kcnh6	transcript	0.102777	0	Inf	0.00275468	0.292285
ENSMUST00000022637	ENSMUSG00000022053	Ebf2	transcript	0.0637435	0	Inf	0.00275997	0.292285
ENSMUST00000073242	ENSMUSG00000012819	Cdh23	transcript	0.062076	0	Inf	0.00283885	0.297192
ENSMUST00000183869	ENSMUSG00000026773	Pfkfb3	transcript	0.0853748	0	Inf	0.00294037	0.303472
ENSMUST00000201960	ENSMUSG00000036473	Tbc1d24	transcript	0.130424	0	Inf	0.00317046	0.316428
ENSMUST00000029753	ENSMUSG00000028108	Ecm1	transcript	0.135965	0	Inf	0.00319891	0.31833
ENSMUST00000101617	ENSMUSG00000068699	Flnc	transcript	0.0293775	0	Inf	0.00323967	0.320423
ENSMUST00000109055	ENSMUSG00000078903	Gm14391	transcript	0.58719	0	Inf	0.00340345	0.329425
ENSMUST00000106499	ENSMUSG00000059923	Grb2	transcript	0.235734	0	Inf	0.00356334	0.339479
ENSMUST00000178822	ENSMUSG00000018449	Rpain	transcript	0.202763	0	Inf	0.00362923	0.341747
ENSMUST00000092884	ENSMUSG00000000631	Myo18a	transcript	0.106863	0	Inf	0.00369739	0.346324
ENSMUST00000118580	ENSMUSG00000042594	Sh2b3	transcript	0.223111	0	Inf	0.003824	0.352606
ENSMUST00000108437	ENSMUSG00000038224	Serpinf2	transcript	0.100469	0	Inf	0.00382659	0.352606
ENSMUST00000169220	ENSMUSG00000034116	Vav1	transcript	0.172785	0	Inf	0.00387479	0.354366
ENSMUST00000171456	ENSMUSG00000031659	Adcy7	transcript	0.039885	0	Inf	0.00397185	0.358783
ENSMUST00000219317	ENSMUSG00000025351	Cd63	transcript	0.191811	0	Inf	0.00401198	0.360594
ENSMUST00000010745	ENSMUSG00000010601	Apol7a	transcript	0.0803635	0	Inf	0.00406261	0.363802
ENSMUST00000190213	ENSMUSG00000026029	Casp8	transcript	0.138373	0	Inf	0.00412508	0.367255
ENSMUST00000038564	ENSMUSG00000028207	Asph	transcript	0.427273	0	Inf	0.00420704	0.370829
ENSMUST00000115029	ENSMUSG00000037447	Arid5a	transcript	0.111967	0	Inf	0.00429926	0.373585
ENSMUST00000120927	ENSMUSG00000021228	Acot3	transcript	0.260103	0	Inf	0.00434606	0.375384
ENSMUST00000189837	ENSMUSG00000032712	Resf1	transcript	0.086755	0	Inf	0.00440087	0.376065
ENSMUST00000203401	ENSMUSG00000029860	Zyx	transcript	0.114688	0	Inf	0.00457623	0.38424
ENSMUST00000135242	ENSMUSG00000019843	Fyn	transcript	0.092618	0	Inf	0.00470564	0.388093
ENSMUST00000108473	ENSMUSG00000030409	Dmpk	transcript	0.17209	0	Inf	0.00480794	0.392105
ENSMUST00000187392	ENSMUSG00000031585	Gtf2e2	transcript	0.171683	0	Inf	0.0049938	0.403212
ENSMUST00000062652	ENSMUSG00000018678	Sp2	transcript	0.188568	0	Inf	0.0050078	0.403451
ENSMUST00000186917	ENSMUSG00000041757	Plekha6	transcript	0.0822397	0	Inf	0.00521862	0.41339
ENSMUST00000117638	ENSMUSG00000062518	Zfp534	transcript	0.0205992	0	Inf	0.00528809	0.417291
ENSMUST00000224656	ENSMUSG00000021785	Ngly1	transcript	0.183263	0	Inf	0.00534234	0.418618
ENSMUST00000122452	ENSMUSG00000031698	Mylk3	transcript	0.0905822	0	Inf	0.00535074	0.418618
ENSMUST00000140711	ENSMUSG00000063506	Arhgap22	transcript	0.105572	0	Inf	0.00538939	0.420741
ENSMUST00000223877	ENSMUSG00000053216	Btn2a2	transcript	0.0928203	0	Inf	0.00540445	0.421466
ENSMUST00000108592	ENSMUSG00000018567	Gabarap	transcript	0.24832	0	Inf	0.00546736	0.424572
ENSMUST00000114040	ENSMUSG00000052861	Dnah6	transcript	0.00419817	0	Inf	0.00548969	0.425841
ENSMUST00000114715	ENSMUSG00000026707	Nsun6	transcript	0.11561	0	Inf	0.00563152	0.432254
ENSMUST00000217656	ENSMUSG00000034485	Uaca	transcript	0.107026	0	Inf	0.00564472	0.43236
ENSMUST00000197809	ENSMUSG00000029440	Psmd9	transcript	0.126241	0	Inf	0.00583849	0.440279
ENSMUST00000181974	ENSMUSG00000069601	Ank3	transcript	0.04894	0	Inf	0.00606063	0.448241
ENSMUST00000023622	ENSMUSG00000022906	Parp9	transcript	0.118404	0	Inf	0.00618695	0.455036
ENSMUST00000186442	ENSMUSG00000090272	Mndal	transcript	0.229997	0	Inf	0.00627121	0.459168
ENSMUST00000135643	ENSMUSG00000049160	Tex50	transcript	0.0258617	0	Inf	0.00637785	0.462803
ENSMUST00000221645	ENSMUSG00000021668	Polk	transcript	0.105462	0	Inf	0.00645768	0.465587
ENSMUST00000000327	ENSMUSG00000000318	Clec10a	transcript	0.039259	0	Inf	0.00646082	0.465587
ENSMUST00000167215	ENSMUSG00000005986	Ankrd13d	transcript	0.134932	0	Inf	0.00656	0.469034
ENSMUST00000044089	ENSMUSG00000038997	Asb17	transcript	0.0174237	0	Inf	0.0070663	0.491293
ENSMUST00000233929	ENSMUSG00000023947	Nfkbie	transcript	0.0688178	0	Inf	0.00718581	0.497707
ENSMUST00000102607	ENSMUSG00000028830	AU040320	transcript	0.0815535	0	Inf	0.00721056	0.498121
ENSMUST00000164302	ENSMUSG00000038305	Spats2l	transcript	0.161671	0	Inf	0.00750522	0.506026
ENSMUST00000144874	ENSMUSG00000033021	Gmppa	transcript	0.245201	0	Inf	0.00754742	0.507364
ENSMUST00000137458	ENSMUSG00000052142	Rasal3	transcript	0.025884	0	Inf	0.00758708	0.508437
ENSMUST00000098123	ENSMUSG00000073878	Gm13304	transcript	0.365689	0	Inf	0.0077002	0.513644
ENSMUST00000140737	ENSMUSG00000006476	Nsmf	transcript	0.050341	0	Inf	0.00777054	0.515943
ENSMUST00000170758	ENSMUSG00000024247	Pkdcc	transcript	0.111108	0	Inf	0.00797744	0.526108
ENSMUST00000127828	ENSMUSG00000048120	Entpd1	transcript	0.167284	0	Inf	0.00813989	0.531545
ENSMUST00000161598	ENSMUSG00000002679	Med6	transcript	0.163946	0	Inf	0.0084734	0.542516
ENSMUST00000112937	ENSMUSG00000032456	Nmnat3	transcript	0.153949	0	Inf	0.00864648	0.545139
ENSMUST00000196315	ENSMUSG00000029454	Mapkapk5	transcript	0.119914	0	Inf	0.0086778	0.546642
ENSMUST00000207002	ENSMUSG00000057101	Zfp180	transcript	0.082527	0	Inf	0.00875951	0.549421
ENSMUST00000182489	ENSMUSG00000029422	Rsrc2	transcript	0.178209	0	Inf	0.00913495	0.563736
ENSMUST00000166804	ENSMUSG00000052151	Plpp2	transcript	0.18697	0	Inf	0.0091696	0.564483
ENSMUST00000164166	ENSMUSG00000001416	Cct3	transcript	0.154593	0	Inf	0.00924098	0.567443
ENSMUST00000193792	ENSMUSG00000025816	Sec61a2	transcript	0.133899	0	Inf	0.0099411	0.596165
ENSMUST00000176655	ENSMUSG00000030340	Scnn1a	transcript	0.0783145	0	Inf	0.0102428	0.603935
ENSMUST00000048608	ENSMUSG00000038685	Rtel1	transcript	0.0664048	0	Inf	0.0102491	0.603935
ENSMUST00000125280	ENSMUSG00000030471	Zdhhc13	transcript	0.156431	0	Inf	0.0104209	0.608694
ENSMUST00000112673	ENSMUSG00000024867	Pip5k1b	transcript	0.112786	0	Inf	0.0106754	0.619103
ENSMUST00000110949	ENSMUSG00000041219	Arhgap11a	transcript	0.0152992	0	Inf	0.011036	0.633346
ENSMUST00000110866	ENSMUSG00000031442	Mcf2l	transcript	0.0249655	0	Inf	0.0111339	0.636106
ENSMUST00000169665	ENSMUSG00000025509	Pnpla2	transcript	0.250102	0	Inf	0.0118385	0.657974
ENSMUST00000163775	ENSMUSG00000046688	Tifa	transcript	0.0739793	0	Inf	0.0118642	0.658771
ENSMUST00000123345	ENSMUSG00000016940	Kctd2	transcript	0.13445	0	Inf	0.0121229	0.667675
ENSMUST00000162702	ENSMUSG00000036395	Glb1l2	transcript	0.089473	0	Inf	0.0122006	0.670822
ENSMUST00000200946	ENSMUSG00000029203	Ube2k	transcript	0.125188	0	Inf	0.0125323	0.682002
ENSMUST00000102957	ENSMUSG00000071005	Ccl19	transcript	0.078147	0	Inf	0.0126164	0.683908
ENSMUST00000111989	ENSMUSG00000070594	Gm4788	transcript	0.0115545	0	Inf	0.0127393	0.686526
ENSMUST00000173429	ENSMUSG00000039607	Rbms3	transcript	0.14657	0	Inf	0.0127399	0.686526
ENSMUST00000198128	ENSMUSG00000001025	S100a6	transcript	0.0684613	0	Inf	0.0127928	0.688364
ENSMUST00000142635	ENSMUSG00000029755	Dlx5	transcript	0.0856322	0	Inf	0.0128124	0.688564
ENSMUST00000148349	ENSMUSG00000029752	Asns	transcript	0.130244	0	Inf	0.0130906	0.695709
ENSMUST00000109823	ENSMUSG00000041798	Gck	transcript	0.0949023	0	Inf	0.0131188	0.695709
ENSMUST00000149476	ENSMUSG00000025007	Aldh18a1	transcript	0.166354	0	Inf	0.0139175	0.717701
ENSMUST00000209517	ENSMUSG00000040428	Plekha4	transcript	0.080375	0	Inf	0.0139403	0.718087
ENSMUST00000194750	ENSMUSG00000037395	Rcor3	transcript	0.129788	0	Inf	0.0141919	0.725878
ENSMUST00000222282	ENSMUSG00000021458	2010111I01Rik	transcript	0.144216	0	Inf	0.014382	0.729976
ENSMUST00000221367	ENSMUSG00000021079	Timm9	transcript	0.265361	0	Inf	0.0144983	0.73114
ENSMUST00000126114	ENSMUSG00000057054	Inca1	transcript	0.0911192	0	Inf	0.0149904	0.74542
ENSMUST00000174416	ENSMUSG00000078886	Gm2026	transcript	0.209515	0	Inf	0.0150329	0.745748
ENSMUST00000146312	ENSMUSG00000037286	Stag1	transcript	0.215241	0	Inf	0.0151308	0.748704
ENSMUST00000132442	ENSMUSG00000045374	Wdr81	transcript	0.0626945	0	Inf	0.0152955	0.75329
ENSMUST00000118234	ENSMUSG00000067825	Pex26	transcript	0.0514868	0	Inf	0.0152989	0.75329
ENSMUST00000167106	ENSMUSG00000031639	Tlr3	transcript	0.0511618	0	Inf	0.0157985	0.768592
ENSMUST00000111381	ENSMUSG00000040687	Madd	transcript	0.0189178	0	Inf	0.0158221	0.76872
ENSMUST00000119483	ENSMUSG00000039376	Synpo2l	transcript	0.0161915	0	Inf	0.015856	0.769853
ENSMUST00000033051	ENSMUSG00000070369	Itgad	transcript	0.0239058	0	Inf	0.0160299	0.772563
ENSMUST00000152378	ENSMUSG00000048617	Rtbdn	transcript	0.0226852	0	Inf	0.0162162	0.776142
ENSMUST00000217572	ENSMUSG00000068817	Olfr1140	transcript	0.017917	0	Inf	0.0164945	0.784718
ENSMUST00000170448	ENSMUSG00000027568	Ntsr1	transcript	0.0739618	0	Inf	0.0165058	0.784718
ENSMUST00000182432	ENSMUSG00000055044	Pdlim1	transcript	0.146997	0	Inf	0.0165244	0.785089
ENSMUST00000123179	ENSMUSG00000066107	Gm12666	transcript	0.0664422	0	Inf	0.0168801	0.792889
ENSMUST00000183811	ENSMUSG00000072674	Plac9b	transcript	0.277177	0	Inf	0.0169032	0.793139
ENSMUST00000121129	ENSMUSG00000022604	Cep97	transcript	0.100769	0	Inf	0.0170923	0.797913
ENSMUST00000136839	ENSMUSG00000052033	Pfdn4	transcript	0.433713	0	Inf	0.0172772	0.801572
ENSMUST00000097759	ENSMUSG00000039410	Prdm16	transcript	0.0211657	0	Inf	0.0173655	0.804141
ENSMUST00000177648	ENSMUSG00000047109	Cldn14	transcript	0.0471253	0	Inf	0.017684	0.814243
ENSMUST00000121249	ENSMUSG00000025081	Tdrd1	transcript	0.0383352	0	Inf	0.0177615	0.814413
ENSMUST00000033096	ENSMUSG00000030824	Nucb1	transcript	0.090619	0	Inf	0.0179128	0.816548
ENSMUST00000145851	ENSMUSG00000027309	4930402H24Rik	transcript	0.121049	0	Inf	0.0183506	0.82875
ENSMUST00000136659	ENSMUSG00000019843	Fyn	transcript	0.0993788	0	Inf	0.0184851	0.829822
ENSMUST00000129081	ENSMUSG00000024807	Syvn1	transcript	0.224706	0	Inf	0.0184879	0.829822
ENSMUST00000143101	ENSMUSG00000004285	Atp6v1f	transcript	0.176843	0	Inf	0.0189237	0.839073
ENSMUST00000127297	ENSMUSG00000024236	Svil	transcript	0.02933	0	Inf	0.0190075	0.840902
ENSMUST00000203938	ENSMUSG00000035158	Mitf	transcript	0.0884493	0	Inf	0.019011	0.840902
ENSMUST00000211043	ENSMUSG00000031483	Erlin2	transcript	0.0745217	0	Inf	0.0191345	0.844323
ENSMUST00000079184	ENSMUSG00000059657	Stfa2l1	transcript	0.13078	0	Inf	0.0193137	0.848643
ENSMUST00000096096	ENSMUSG00000024989	Cep55	transcript	0.0380928	0	Inf	0.0198021	0.858233
ENSMUST00000061239	ENSMUSG00000022436	Sh3bp1	transcript	0.0937802	0	Inf	0.0199826	0.862499
ENSMUST00000142311	ENSMUSG00000005774	Rfx5	transcript	0.0947293	0	Inf	0.0200578	0.862661
ENSMUST00000186794	ENSMUSG00000038079	Tmem237	transcript	0.0153705	0	Inf	0.0201092	0.864365
ENSMUST00000150967	ENSMUSG00000026222	Sp100	transcript	0.06224	0	Inf	0.0201473	0.865492
ENSMUST00000120852	ENSMUSG00000038695	Josd2	transcript	0.118484	0	Inf	0.0202889	0.869529
ENSMUST00000190675	ENSMUSG00000031585	Gtf2e2	transcript	0.125947	0	Inf	0.020853	0.881303
ENSMUST00000113542	ENSMUSG00000062110	Scfd2	transcript	0.035222	0	Inf	0.0210334	0.886369
ENSMUST00000127825	ENSMUSG00000036553	Sh3tc1	transcript	0.0429235	0	Inf	0.0211083	0.887957
ENSMUST00000057180	ENSMUSG00000044150	Bclaf3	transcript	0.0697838	0	Inf	0.0213289	0.893663
ENSMUST00000204807	ENSMUSG00000003031	Cdkn1b	transcript	0.0964978	0	Inf	0.0219266	0.908805
ENSMUST00000129843	ENSMUSG00000010505	Myt1	transcript	0.042068	0	Inf	0.0219539	0.909417
ENSMUST00000107198	ENSMUSG00000028487	Bnc2	transcript	0.0419702	0	Inf	0.0225166	0.92227
ENSMUST00000105973	ENSMUSG00000031097	Tnni2	transcript	0.0661702	0	Inf	0.0231116	0.934078
ENSMUST00000102962	ENSMUSG00000028444	Cntfr	transcript	0.0555668	0	Inf	0.0231152	0.934078
ENSMUST00000199054	ENSMUSG00000029716	Tfr2	transcript	0.0532713	0	Inf	0.023345	0.937644
ENSMUST00000203487	ENSMUSG00000053007	Creb5	transcript	0.0342552	0	Inf	0.0235366	0.939994
ENSMUST00000153441	ENSMUSG00000001034	Mapk7	transcript	0.0740293	0	Inf	0.0235698	0.940125
ENSMUST00000021646	ENSMUSG00000021223	Papln	transcript	0.0193072	0	Inf	0.0235734	0.940125
ENSMUST00000225845	ENSMUSG00000054931	Zkscan4	transcript	0.105616	0	Inf	0.0238178	0.94403
ENSMUST00000219352	ENSMUSG00000019923	Zwint	transcript	0.102075	0	Inf	0.024075	0.950922
ENSMUST00000135846	ENSMUSG00000037370	Enpp1	transcript	0.0385253	0	Inf	0.0242099	0.95316
ENSMUST00000152515	ENSMUSG00000037143	Cfap61	transcript	0.122914	0	Inf	0.0243403	0.955208
ENSMUST00000207748	ENSMUSG00000033685	Ucp2	transcript	0.123378	0	Inf	0.026788	1
ENSMUST00000153081	ENSMUSG00000038618	Rassf7	transcript	0.0697173	0	Inf	0.0267984	1
ENSMUST00000187170	ENSMUSG00000070871	Ccnyl1	transcript	0.0941305	0	Inf	0.0268966	1
ENSMUST00000020450	ENSMUSG00000020229	Slc5a4a	transcript	0.0115985	0	Inf	0.0270054	1
ENSMUST00000207939	ENSMUSG00000011658	Fuz	transcript	0.253494	0	Inf	0.0270677	1
ENSMUST00000207659	ENSMUSG00000109324	Prmt1	transcript	0.157463	0	Inf	0.027073	1
ENSMUST00000224390	ENSMUSG00000071180	Smim15	transcript	0.110114	0	Inf	0.0276001	1
ENSMUST00000233437	ENSMUSG00000023963	Cyp39a1	transcript	0.0596913	0	Inf	0.0279137	1
ENSMUST00000199615	ENSMUSG00000028017	Egf	transcript	0.0414605	0	Inf	0.0279201	1
ENSMUST00000209199	ENSMUSG00000025494	Sigirr	transcript	0.063009	0	Inf	0.0281168	1
ENSMUST00000221608	ENSMUSG00000020949	Fkbp3	transcript	0.26862	0	Inf	0.0288339	1
ENSMUST00000192426	ENSMUSG00000040612	Ildr2	transcript	0.0553695	0	Inf	0.0289936	1
ENSMUST00000207334	ENSMUSG00000003545	Fosb	transcript	0.0378867	0	Inf	0.0292172	1
ENSMUST00000186358	ENSMUSG00000047407	Tgif1	transcript	0.0945363	0	Inf	0.0292236	1
ENSMUST00000131676	ENSMUSG00000078898	Zfp968	transcript	0.10724	0	Inf	0.0292291	1
ENSMUST00000162787	ENSMUSG00000028559	Osbpl9	transcript	0.0588245	0	Inf	0.0293347	1
ENSMUST00000224126	ENSMUSG00000060012	Kif13b	transcript	0.206297	0	Inf	0.0298118	1
ENSMUST00000203265	ENSMUSG00000029810	Tmem176b	transcript	0.18989	0	Inf	0.030041	1
ENSMUST00000115424	ENSMUSG00000015653	Steap2	transcript	0.0423598	0	Inf	0.0300479	1
ENSMUST00000022328	ENSMUSG00000021798	Ldb3	transcript	0.0548837	0	Inf	0.030308	1
ENSMUST00000106099	ENSMUSG00000043872	Zmym1	transcript	0.0452363	0	Inf	0.0309894	1
ENSMUST00000145995	ENSMUSG00000050558	Prokr2	transcript	0.0888973	0	Inf	0.031056	1
ENSMUST00000214275	ENSMUSG00000023262	Acy1	transcript	0.105016	0	Inf	0.0311735	1
ENSMUST00000170723	ENSMUSG00000023918	Adgrf4	transcript	0.0489938	0	Inf	0.0311803	1
ENSMUST00000121736	ENSMUSG00000039753	Fbxl5	transcript	0.0635392	0	Inf	0.0311873	1
ENSMUST00000160244	ENSMUSG00000004151	Etv1	transcript	0.0314137	0	Inf	0.031354	1
ENSMUST00000171821	ENSMUSG00000002205	Vrk3	transcript	0.0786563	0	Inf	0.0314123	1
ENSMUST00000151706	ENSMUSG00000001827	Folr1	transcript	0.0390178	0	Inf	0.0316229	1
ENSMUST00000164779	ENSMUSG00000022471	Xrcc6	transcript	0.151306	0	Inf	0.0321662	1
ENSMUST00000164541	ENSMUSG00000042842	Serpinb6b	transcript	0.0767158	0	Inf	0.0322621	1
ENSMUST00000206779	ENSMUSG00000030607	Acan	transcript	0.0499108	0	Inf	0.0326442	1
ENSMUST00000051705	ENSMUSG00000039639	Kcne1	transcript	0.0118472	0	Inf	0.0328202	1
ENSMUST00000015499	ENSMUSG00000015355	Cd48	transcript	0.068937	0	Inf	0.0328414	1
ENSMUST00000108600	ENSMUSG00000055541	Lair1	transcript	0.0827697	0	Inf	0.0332223	1
ENSMUST00000107744	ENSMUSG00000039774	Galnt12	transcript	0.0570057	0	Inf	0.0334259	1
ENSMUST00000012798	ENSMUSG00000039013	Siglecf	transcript	0.051045	0	Inf	0.0335823	1
ENSMUST00000206371	ENSMUSG00000004609	Cd33	transcript	0.0690465	0	Inf	0.0347085	1
ENSMUST00000161812	ENSMUSG00000022150	Dab2	transcript	0.0428722	0	Inf	0.0347713	1
ENSMUST00000199997	ENSMUSG00000028128	F3	transcript	0.104664	0	Inf	0.0348864	1
ENSMUST00000106309	ENSMUSG00000032978	Guca2b	transcript	0.0307798	0	Inf	0.0355038	1
ENSMUST00000206911	ENSMUSG00000006269	Atp6v1b1	transcript	0.0186648	0	Inf	0.0360546	1
ENSMUST00000130103	ENSMUSG00000038503	Mesd	transcript	0.119089	0	Inf	0.0361267	1
ENSMUST00000221129	ENSMUSG00000020566	Atp6v1c2	transcript	0.0855213	0	Inf	0.0363363	1
ENSMUST00000122999	ENSMUSG00000030409	Dmpk	transcript	0.119271	0	Inf	0.0364484	1
ENSMUST00000052176	ENSMUSG00000044092	C130050O18Rik	transcript	0.040701	0	Inf	0.0371696	1
ENSMUST00000032518	ENSMUSG00000030364	Clec2h	transcript	0.0112023	0	Inf	0.0375137	1
ENSMUST00000015361	ENSMUSG00000015217	Hmgb3	transcript	0.076224	0	Inf	0.0376307	1
ENSMUST00000220763	ENSMUSG00000020547	Bzw2	transcript	0.14932	0	Inf	0.0379544	1
ENSMUST00000138560	ENSMUSG00000022960	Donson	transcript	0.0693505	0	Inf	0.0379625	1
ENSMUST00000227737	ENSMUSG00000022892	App	transcript	0.0376303	0	Inf	0.0389478	1
ENSMUST00000123228	ENSMUSG00000019647	Sema6a	transcript	0.0430787	0	Inf	0.0393138	1
ENSMUST00000155535	ENSMUSG00000027583	Zbtb46	transcript	0.0401262	0	Inf	0.0405516	1
ENSMUST00000117110	ENSMUSG00000051037	Zfp455	transcript	0.0419637	0	Inf	0.0406595	1
ENSMUST00000113526	ENSMUSG00000024784	Gpha2	transcript	0.0380567	0	Inf	0.0407152	1
ENSMUST00000190369	ENSMUSG00000037032	Apbb1	transcript	0.060105	0	Inf	0.040753	1
ENSMUST00000167816	ENSMUSG00000040877	Wdr25	transcript	0.0388177	0	Inf	0.0408642	1
ENSMUST00000229828	ENSMUSG00000042406	Atf4	transcript	0.08634	0	Inf	0.041354	1
ENSMUST00000176190	ENSMUSG00000032570	Atp2c1	transcript	0.0721118	0	Inf	0.04164	1
ENSMUST00000023434	ENSMUSG00000022753	Tmem30c	transcript	0.0180215	0	Inf	0.042004	1
ENSMUST00000079464	ENSMUSG00000026202	Tuba4a	transcript	0.0260715	0	Inf	0.0421588	1
ENSMUST00000130139	ENSMUSG00000057143	Trim12c	transcript	0.0433323	0	Inf	0.0422309	1
ENSMUST00000217060	ENSMUSG00000002825	Qtrt1	transcript	0.14002	0	Inf	0.0424503	1
ENSMUST00000046993	ENSMUSG00000052273	Dnah3	transcript	0.00303367	0	Inf	0.0435239	1
ENSMUST00000233417	ENSMUSG00000117098	AC154187.2	transcript	0.160742	0	Inf	0.0437646	1
ENSMUST00000031277	ENSMUSG00000029334	Prkg2	transcript	0.040428	0	Inf	0.0438576	1
ENSMUST00000213657	ENSMUSG00000046650	Olfr1440	transcript	0.0039875	0	Inf	0.0438777	1
ENSMUST00000081819	ENSMUSG00000040405	Havcr1	transcript	0.0144288	0	Inf	0.0440032	1
ENSMUST00000210901	ENSMUSG00000033355	Rtp4	transcript	0.083376	0	Inf	0.0440128	1
ENSMUST00000123369	ENSMUSG00000020884	Asgr1	transcript	0.174186	0	Inf	0.0442948	1
ENSMUST00000198080	ENSMUSG00000074344	Tmigd3	transcript	0.0581927	0	Inf	0.044665	1
ENSMUST00000211567	ENSMUSG00000031740	Mmp2	transcript	0.0714925	0	Inf	0.0448442	1
ENSMUST00000208749	ENSMUSG00000070436	Serpinh1	transcript	0.112912	0	Inf	0.0459842	1
ENSMUST00000209017	ENSMUSG00000060601	Nr1h2	transcript	0.0768468	0	Inf	0.0477796	1
ENSMUST00000138538	ENSMUSG00000020728	Cep112	transcript	0.0536405	0	Inf	0.0479937	1
ENSMUST00000004892	ENSMUSG00000004771	Rab11a	transcript	0.152533	0	Inf	0.0481151	1
ENSMUST00000132038	ENSMUSG00000002602	Axl	transcript	0.0817052	0	Inf	0.0487769	1
ENSMUST00000064420	ENSMUSG00000052525	Spdya	transcript	0.0252307	0	Inf	0.0487827	1
ENSMUST00000205166	ENSMUSG00000030016	Zfp638	transcript	0.0597495	0	Inf	0.0488975	1
ENSMUST00000143758	ENSMUSG00000005107	Slc2a9	transcript	0.0760405	0	Inf	0.0493441	1
ENSMUST00000132172	ENSMUSG00000006476	Nsmf	transcript	0.0689533	0	Inf	0.0496708	1
ENSMUST00000215664	ENSMUSG00000044534	Ackr2	transcript	0.136604	0	Inf	0.0498866	1
ENSMUST00000196679	ENSMUSG00000027882	Stxbp3	transcript	0.0651953	0	Inf	0.0499283	1
ENSMUST00000110572	ENSMUSG00000033411	Ctdspl2	transcript	0	5.43398	#NAME?	1.42322e-10	2.21087e-06
ENSMUST00000149105	ENSMUSG00000002342	Tmem161a	transcript	0	0.661821	#NAME?	1.53266e-07	0.000528272
ENSMUST00000111740	ENSMUSG00000027087	Itgav	transcript	0	3.02049	#NAME?	1.60312e-07	0.000528272
ENSMUST00000075118	ENSMUSG00000020439	Smtn	transcript	0	0.456601	#NAME?	1.71302e-07	0.000528272
ENSMUST00000118952	ENSMUSG00000036779	Papd5	transcript	0	1.70678	#NAME?	6.57584e-07	0.00150159
ENSMUST00000179306	ENSMUSG00000098530	Gm28051	transcript	0	2.26995	#NAME?	7.46392e-07	0.00151501
ENSMUST00000168533	ENSMUSG00000033327	Tnxb	transcript	0	0.205258	#NAME?	7.72425e-07	0.00152548
ENSMUST00000132437	ENSMUSG00000009995	Taz	transcript	0	2.13162	#NAME?	9.61823e-07	0.00176122
ENSMUST00000113535	ENSMUSG00000029227	Fip1l1	transcript	0	1.66387	#NAME?	2.25611e-06	0.00374925
ENSMUST00000193560	ENSMUSG00000032599	Ip6k2	transcript	0	1.79741	#NAME?	2.264e-06	0.00374925
ENSMUST00000189017	ENSMUSG00000070047	Fat1	transcript	0	0.215893	#NAME?	2.3089e-06	0.00374925
ENSMUST00000188939	ENSMUSG00000033499	Larp4b	transcript	0	0.924181	#NAME?	4.44364e-06	0.00636678
ENSMUST00000182722	ENSMUSG00000066800	Rnasel	transcript	0	0.264134	#NAME?	4.77472e-06	0.00670959
ENSMUST00000018700	ENSMUSG00000020886	Dlg4	transcript	0	19.7146	#NAME?	5.61549e-06	0.00746064
ENSMUST00000169926	ENSMUSG00000001627	Ifrd1	transcript	0	0.349282	#NAME?	6.32682e-06	0.0082556
ENSMUST00000070193	ENSMUSG00000021363	Mak	transcript	0	0.1761	#NAME?	8.03798e-06	0.00947341
ENSMUST00000111020	ENSMUSG00000029713	Gnb2	transcript	0	14.1945	#NAME?	9.8909e-06	0.0111192
ENSMUST00000212319	ENSMUSG00000015027	Galns	transcript	0	0.65678	#NAME?	1.10995e-05	0.0117545
ENSMUST00000187307	ENSMUSG00000045690	Wdr89	transcript	0	0.0952608	#NAME?	1.42719e-05	0.0137395
ENSMUST00000113936	ENSMUSG00000030035	Wbp1	transcript	0	0.857291	#NAME?	1.429e-05	0.0137395
ENSMUST00000171024	ENSMUSG00000048647	Exd1	transcript	0	0.183309	#NAME?	2.15944e-05	0.0175327
ENSMUST00000113851	ENSMUSG00000034744	Nagk	transcript	0	4.73923	#NAME?	2.21517e-05	0.0177876
ENSMUST00000113750	ENSMUSG00000026173	Plcd4	transcript	0	0.361094	#NAME?	2.29827e-05	0.0182542
ENSMUST00000054440	ENSMUSG00000030922	Lyrm1	transcript	0	0.432005	#NAME?	3.11792e-05	0.0223365
ENSMUST00000183461	ENSMUSG00000026933	Camsap1	transcript	0	1.00398	#NAME?	3.2059e-05	0.0227438
ENSMUST00000159074	ENSMUSG00000029634	Rnf6	transcript	0	0.252334	#NAME?	3.68113e-05	0.0240279
ENSMUST00000055083	ENSMUSG00000045471	Hcrt	transcript	0	7.32833	#NAME?	3.80942e-05	0.0240279
ENSMUST00000176059	ENSMUSG00000093769	Hist2h3c1	transcript	0	0.572783	#NAME?	3.81114e-05	0.0240279
ENSMUST00000111316	ENSMUSG00000040506	Ambra1	transcript	0	0.75296	#NAME?	3.97202e-05	0.0240279
ENSMUST00000129143	ENSMUSG00000027333	Smox	transcript	0	3.73965	#NAME?	5.55017e-05	0.0292436
ENSMUST00000022355	ENSMUSG00000021816	Ppp3cb	transcript	0	0.641467	#NAME?	8.97618e-05	0.0409942
ENSMUST00000176557	ENSMUSG00000032336	Nptn	transcript	0	25.1494	#NAME?	9.89555e-05	0.0432813
ENSMUST00000190186	ENSMUSG00000041757	Plekha6	transcript	0	0.432186	#NAME?	0.000101682	0.0432813
ENSMUST00000145402	ENSMUSG00000023861	Mpc1	transcript	0	1.99871	#NAME?	0.000111078	0.0453447
ENSMUST00000184643	ENSMUSG00000026565	Pou2f1	transcript	0	0.215718	#NAME?	0.000113453	0.0456668
ENSMUST00000029499	ENSMUSG00000027894	Slc6a17	transcript	0	3.90857	#NAME?	0.000114367	0.0456668
ENSMUST00000172715	ENSMUSG00000060261	Gtf2i	transcript	0	4.46031	#NAME?	0.000147739	0.0540255
ENSMUST00000034880	ENSMUSG00000032327	Stra6	transcript	0	0.327194	#NAME?	0.000166395	0.0581266
ENSMUST00000118853	ENSMUSG00000027955	Fam198b	transcript	0	0.179306	#NAME?	0.00017909	0.0605854
ENSMUST00000086083	ENSMUSG00000029478	Ncor2	transcript	0	1.59766	#NAME?	0.000184344	0.0613743
ENSMUST00000031606	ENSMUSG00000029602	Rasal1	transcript	0	3.62426	#NAME?	0.000192301	0.0627313
ENSMUST00000098036	ENSMUSG00000030720	Cln3	transcript	0	0.759093	#NAME?	0.000201786	0.0649555
ENSMUST00000090925	ENSMUSG00000026987	Baz2b	transcript	0	1.22955	#NAME?	0.000208306	0.0661798
ENSMUST00000116408	ENSMUSG00000022475	Hdac7	transcript	0	0.259083	#NAME?	0.000237002	0.0718598
ENSMUST00000189347	ENSMUSG00000026104	Stat1	transcript	0	0.380161	#NAME?	0.000249287	0.0740241
ENSMUST00000050480	ENSMUSG00000046753	Ccdc66	transcript	0	0.182682	#NAME?	0.00025348	0.0743077
ENSMUST00000137363	ENSMUSG00000049550	Clip1	transcript	0	1.55637	#NAME?	0.000258594	0.074984
ENSMUST00000232918	ENSMUSG00000069743	Zfp820	transcript	0	0.12412	#NAME?	0.000261962	0.0750669
ENSMUST00000203580	ENSMUSG00000052144	Ppp4r2	transcript	0	0.175973	#NAME?	0.000272163	0.076955
ENSMUST00000055224	ENSMUSG00000045095	Magi1	transcript	0	0.89066	#NAME?	0.000272763	0.076955
ENSMUST00000172808	ENSMUSG00000002985	Apoe	transcript	0	13.4286	#NAME?	0.000275996	0.0769755
ENSMUST00000092822	ENSMUSG00000059439	Bcas3	transcript	0	0.444853	#NAME?	0.000293947	0.0792199
ENSMUST00000185956	ENSMUSG00000027523	Gnas	transcript	0	1.57395	#NAME?	0.000295537	0.0792199
ENSMUST00000174837	ENSMUSG00000033249	Hsf4	transcript	0	0.757247	#NAME?	0.000301682	0.079583
ENSMUST00000111285	ENSMUSG00000040123	Zmym5	transcript	0	1.07368	#NAME?	0.000303568	0.0797925
ENSMUST00000186907	ENSMUSG00000027523	Gnas	transcript	0	1.40872	#NAME?	0.000323916	0.0839333
ENSMUST00000135998	ENSMUSG00000035642	Aamdc	transcript	0	0.266825	#NAME?	0.000340882	0.0877074
ENSMUST00000117713	ENSMUSG00000004071	Cdip1	transcript	0	2.31839	#NAME?	0.000364782	0.0923053
ENSMUST00000109090	ENSMUSG00000020387	Jade2	transcript	0	0.128501	#NAME?	0.000372944	0.093328
ENSMUST00000087876	ENSMUSG00000027523	Gnas	transcript	0	1.08164	#NAME?	0.000397588	0.0974917
ENSMUST00000178133	ENSMUSG00000094932	Gm2007	transcript	0	0.752983	#NAME?	0.000426508	0.102811
ENSMUST00000094120	ENSMUSG00000045482	Trrap	transcript	0	0.312895	#NAME?	0.000431582	0.102811
ENSMUST00000209085	ENSMUSG00000024921	Smarca2	transcript	0	1.90033	#NAME?	0.000431944	0.102811
ENSMUST00000150204	ENSMUSG00000033379	Atp6v0b	transcript	0	3.44149	#NAME?	0.000467628	0.107454
ENSMUST00000120272	ENSMUSG00000028175	Depdc1a	transcript	0	0.0245062	#NAME?	0.000477271	0.107639
ENSMUST00000108419	ENSMUSG00000017288	Vps53	transcript	0	1.41407	#NAME?	0.000493481	0.108963
ENSMUST00000021195	ENSMUSG00000020838	Slc6a4	transcript	0	1.03545	#NAME?	0.00052413	0.112314
ENSMUST00000105340	ENSMUSG00000020167	Tcf3	transcript	0	0.213713	#NAME?	0.000566379	0.118247
ENSMUST00000212169	ENSMUSG00000101860	Mindy4b-ps	transcript	0	0.131517	#NAME?	0.000579191	0.120235
ENSMUST00000159340	ENSMUSG00000003199	Mpnd	transcript	0	1.80496	#NAME?	0.000588015	0.121035
ENSMUST00000147726	ENSMUSG00000051169	Rpusd3	transcript	0	0.334014	#NAME?	0.000600533	0.122077
ENSMUST00000070481	ENSMUSG00000046794	Ppp1r3b	transcript	0	0.15165	#NAME?	0.000617536	0.123969
ENSMUST00000222475	ENSMUSG00000021156	Zmynd11	transcript	0	1.62146	#NAME?	0.000625554	0.124892
ENSMUST00000163530	ENSMUSG00000028107	Tars2	transcript	0	0.966794	#NAME?	0.000648239	0.128254
ENSMUST00000110635	ENSMUSG00000021156	Zmynd11	transcript	0	0.615022	#NAME?	0.000654282	0.128254
ENSMUST00000213114	ENSMUSG00000032193	Ldlr	transcript	0	0.45857	#NAME?	0.000666201	0.129815
ENSMUST00000211220	ENSMUSG00000030834	Abcc6	transcript	0	0.0831185	#NAME?	0.000687458	0.132194
ENSMUST00000052652	ENSMUSG00000056148	Rdh9	transcript	0	0.0910142	#NAME?	0.000691302	0.132585
ENSMUST00000173091	ENSMUSG00000024953	Prdx5	transcript	0	0.452249	#NAME?	0.000701649	0.133518
ENSMUST00000101144	ENSMUSG00000021007	Spata7	transcript	0	1.10703	#NAME?	0.000779306	0.143079
ENSMUST00000108460	ENSMUSG00000030400	Ercc2	transcript	0	0.485501	#NAME?	0.000865048	0.153424
ENSMUST00000120405	ENSMUSG00000001520	Nrip2	transcript	0	0.325309	#NAME?	0.00093847	0.160068
ENSMUST00000197642	ENSMUSG00000078671	Chd2	transcript	0	0.209976	#NAME?	0.00104267	0.173347
ENSMUST00000197617	ENSMUSG00000028995	Fam126a	transcript	0	0.0901158	#NAME?	0.00109293	0.178264
ENSMUST00000106957	ENSMUSG00000061086	Myl4	transcript	0	0.445692	#NAME?	0.00112312	0.180226
ENSMUST00000160715	ENSMUSG00000021187	Tc2n	transcript	0	0.135102	#NAME?	0.00113772	0.180337
ENSMUST00000220737	ENSMUSG00000021477	Ctsl	transcript	0	0.490273	#NAME?	0.00116946	0.182986
ENSMUST00000225438	ENSMUSG00000029381	Shroom3	transcript	0	0.0701267	#NAME?	0.00117901	0.184086
ENSMUST00000219223	ENSMUSG00000051331	Cacna1c	transcript	0	0.0981138	#NAME?	0.00118302	0.184319
ENSMUST00000168338	ENSMUSG00000060950	Trmt61a	transcript	0	0.532068	#NAME?	0.00120509	0.185777
ENSMUST00000232867	ENSMUSG00000037805	Rpl10a	transcript	0	0.75986	#NAME?	0.00125119	0.190982
ENSMUST00000110610	ENSMUSG00000031575	Ash2l	transcript	0	0.518987	#NAME?	0.00125125	0.190982
ENSMUST00000196165	ENSMUSG00000040473	Cfap69	transcript	0	0.275321	#NAME?	0.0012605	0.191169
ENSMUST00000003741	ENSMUSG00000003644	Rps6ka1	transcript	0	0.374052	#NAME?	0.00132451	0.197118
ENSMUST00000048430	ENSMUSG00000038192	Cer1	transcript	0	0.0289677	#NAME?	0.00135182	0.199153
ENSMUST00000111846	ENSMUSG00000051747	Ttn	transcript	0	0.0104218	#NAME?	0.00135603	0.199372
ENSMUST00000127935	ENSMUSG00000005611	Mrvi1	transcript	0	0.046766	#NAME?	0.00137419	0.201231
ENSMUST00000136236	ENSMUSG00000032897	Nfyc	transcript	0	0.77406	#NAME?	0.00140264	0.204171
ENSMUST00000049912	ENSMUSG00000002983	Relb	transcript	0	0.51113	#NAME?	0.00142063	0.206106
ENSMUST00000133447	ENSMUSG00000025597	Klhl4	transcript	0	0.345912	#NAME?	0.00142961	0.206404
ENSMUST00000133843	ENSMUSG00000110040	Gm49369	transcript	0	1.24597	#NAME?	0.00149838	0.21219
ENSMUST00000108886	ENSMUSG00000020400	Tnip1	transcript	0	0.213026	#NAME?	0.00153537	0.215341
ENSMUST00000183223	ENSMUSG00000040225	Prrc2c	transcript	0	0.181565	#NAME?	0.00158891	0.219237
ENSMUST00000106356	ENSMUSG00000042675	Ypel3	transcript	0	1.25539	#NAME?	0.00165819	0.224757
ENSMUST00000146828	ENSMUSG00000029686	Cul1	transcript	0	0.100923	#NAME?	0.00169105	0.226132
ENSMUST00000163326	ENSMUSG00000020788	Atp2a3	transcript	0	0.107964	#NAME?	0.00172259	0.22803
ENSMUST00000167322	ENSMUSG00000021185	Dglucy	transcript	0	0.311262	#NAME?	0.00173609	0.229402
ENSMUST00000167240	ENSMUSG00000032946	Rasgrp2	transcript	0	0.371592	#NAME?	0.0018065	0.236992
ENSMUST00000233054	ENSMUSG00000024096	Ralbp1	transcript	0	0.130868	#NAME?	0.00181587	0.237795
ENSMUST00000138884	ENSMUSG00000021852	Slc35f4	transcript	0	0.425913	#NAME?	0.00189385	0.244057
ENSMUST00000111606	ENSMUSG00000025081	Tdrd1	transcript	0	0.06207	#NAME?	0.00189849	0.244057
ENSMUST00000171030	ENSMUSG00000061689	Dlgap4	transcript	0	0.648108	#NAME?	0.00193822	0.246741
ENSMUST00000103160	ENSMUSG00000027455	Nsfl1c	transcript	0	0.622336	#NAME?	0.00195475	0.247804
ENSMUST00000168378	ENSMUSG00000036473	Tbc1d24	transcript	0	0.175392	#NAME?	0.00196997	0.248755
ENSMUST00000182396	ENSMUSG00000034801	Sos2	transcript	0	0.199163	#NAME?	0.00207267	0.257574
ENSMUST00000202816	ENSMUSG00000037355	Uvssa	transcript	0	0.097644	#NAME?	0.00216274	0.261216
ENSMUST00000232858	ENSMUSG00000038347	Tcte2	transcript	0	0.218416	#NAME?	0.0021853	0.261276
ENSMUST00000180023	ENSMUSG00000051497	Kcnj16	transcript	0	0.203349	#NAME?	0.00222465	0.263468
ENSMUST00000182547	ENSMUSG00000032826	Ank2	transcript	0	0.285764	#NAME?	0.00223631	0.264149
ENSMUST00000225315	ENSMUSG00000063142	Kcnma1	transcript	0	0.0850313	#NAME?	0.00224847	0.264149
ENSMUST00000163215	ENSMUSG00000039059	Hrh3	transcript	0	0.111851	#NAME?	0.00228128	0.265558
ENSMUST00000165886	ENSMUSG00000042350	Arel1	transcript	0	0.185195	#NAME?	0.00234166	0.269041
ENSMUST00000131776	ENSMUSG00000028610	Dmrtb1	transcript	0	0.225736	#NAME?	0.00239091	0.271716
ENSMUST00000178526	ENSMUSG00000030638	Sh3gl3	transcript	0	0.188192	#NAME?	0.00240497	0.271716
ENSMUST00000230261	ENSMUSG00000033006	Sox10	transcript	0	0.376061	#NAME?	0.00249018	0.277382
ENSMUST00000100640	ENSMUSG00000022351	Sqle	transcript	0	0.242646	#NAME?	0.00251083	0.278409
ENSMUST00000003066	ENSMUSG00000002985	Apoe	transcript	0	0.551469	#NAME?	0.0026199	0.284265
ENSMUST00000232643	ENSMUSG00000022962	Gart	transcript	0	0.234556	#NAME?	0.00271842	0.289986
ENSMUST00000141137	ENSMUSG00000038011	Dnah10	transcript	0	0.0459083	#NAME?	0.00281492	0.29596
ENSMUST00000199457	ENSMUSG00000023707	Ogfod2	transcript	0	0.134162	#NAME?	0.00286064	0.298192
ENSMUST00000211085	ENSMUSG00000003420	Fcgrt	transcript	0	0.329321	#NAME?	0.00289497	0.300485
ENSMUST00000105494	ENSMUSG00000044770	Scml4	transcript	0	0.138199	#NAME?	0.00292031	0.302256
ENSMUST00000031093	ENSMUSG00000029193	Cckar	transcript	0	0.208428	#NAME?	0.00298328	0.305164
ENSMUST00000025337	ENSMUSG00000024456	Diaph1	transcript	0	0.108426	#NAME?	0.00299872	0.305164
ENSMUST00000027985	ENSMUSG00000026674	Ddr2	transcript	0	0.0854977	#NAME?	0.00300769	0.305164
ENSMUST00000223831	ENSMUSG00000021327	Zkscan3	transcript	0	0.267233	#NAME?	0.00301178	0.305164
ENSMUST00000164077	ENSMUSG00000020212	Mdm1	transcript	0	0.103648	#NAME?	0.00301212	0.305164
ENSMUST00000005072	ENSMUSG00000004947	Dtx2	transcript	0	0.231427	#NAME?	0.00305033	0.307865
ENSMUST00000225471	ENSMUSG00000063142	Kcnma1	transcript	0	0.0827427	#NAME?	0.00308934	0.310942
ENSMUST00000176587	ENSMUSG00000021147	Wdr37	transcript	0	0.174577	#NAME?	0.00313484	0.314657
ENSMUST00000159386	ENSMUSG00000032280	Tle3	transcript	0	0.129434	#NAME?	0.00313925	0.314665
ENSMUST00000162060	ENSMUSG00000027833	Shox2	transcript	0	0.180408	#NAME?	0.00316421	0.3163
ENSMUST00000186451	ENSMUSG00000037428	Vgf	transcript	0	0.249513	#NAME?	0.00324255	0.320423
ENSMUST00000153317	ENSMUSG00000057363	Uxs1	transcript	0	0.409709	#NAME?	0.00324294	0.320423
ENSMUST00000226438	ENSMUSG00000022270	Retreg1	transcript	0	0.185484	#NAME?	0.00329836	0.32308
ENSMUST00000210202	ENSMUSG00000056155	Nanos3	transcript	0	0.172683	#NAME?	0.00334849	0.326371
ENSMUST00000185459	ENSMUSG00000032359	Ctsh	transcript	0	0.127655	#NAME?	0.00334982	0.326371
ENSMUST00000109702	ENSMUSG00000059842	Zfp341	transcript	0	0.159112	#NAME?	0.0034108	0.329675
ENSMUST00000084433	ENSMUSG00000038007	Acer2	transcript	0	0.124493	#NAME?	0.00347477	0.33409
ENSMUST00000161814	ENSMUSG00000026489	Coq8a	transcript	0	0.239077	#NAME?	0.00358494	0.341092
ENSMUST00000038004	ENSMUSG00000035831	Krt25	transcript	0	0.0826055	#NAME?	0.00374486	0.348596
ENSMUST00000114077	ENSMUSG00000070871	Ccnyl1	transcript	0	0.0160812	#NAME?	0.00389566	0.35538
ENSMUST00000190653	ENSMUSG00000037236	Matr3	transcript	0	0.115957	#NAME?	0.00391341	0.35538
ENSMUST00000186022	ENSMUSG00000079557	2020-03-02	transcript	0	0.0891993	#NAME?	0.00397017	0.358783
ENSMUST00000072646	ENSMUSG00000021280	Exoc3l4	transcript	0	0.0757858	#NAME?	0.00400583	0.360485
ENSMUST00000189163	ENSMUSG00000099703	Gm28285	transcript	0	0.111396	#NAME?	0.00414472	0.367506
ENSMUST00000022702	ENSMUSG00000022106	Rcbtb2	transcript	0	0.159832	#NAME?	0.00424796	0.373324
ENSMUST00000170352	ENSMUSG00000055320	Tead1	transcript	0	0.177179	#NAME?	0.00431499	0.373585
ENSMUST00000197241	ENSMUSG00000032497	Lrrfip2	transcript	0	0.136137	#NAME?	0.004315	0.373585
ENSMUST00000175898	ENSMUSG00000038805	Six3	transcript	0	0.193958	#NAME?	0.00435884	0.375601
ENSMUST00000196285	ENSMUSG00000019179	Mdh2	transcript	0	0.207734	#NAME?	0.00437089	0.375821
ENSMUST00000197988	ENSMUSG00000042390	Gatad2b	transcript	0	0.116004	#NAME?	0.00440254	0.376065
ENSMUST00000041609	ENSMUSG00000022401	Xpnpep3	transcript	0	0.0667525	#NAME?	0.00447417	0.381045
ENSMUST00000150476	ENSMUSG00000030741	Spns1	transcript	0	0.116528	#NAME?	0.00451416	0.381574
ENSMUST00000119173	ENSMUSG00000035506	Slc12a8	transcript	0	0.1106	#NAME?	0.00460591	0.384643
ENSMUST00000143518	ENSMUSG00000038080	Kdm1b	transcript	0	0.137121	#NAME?	0.00469261	0.387723
ENSMUST00000003404	ENSMUSG00000003316	Glg1	transcript	0	0.126326	#NAME?	0.00473532	0.389546
ENSMUST00000077080	ENSMUSG00000029534	St7	transcript	0	0.0917623	#NAME?	0.00479426	0.391426
ENSMUST00000209505	ENSMUSG00000061079	Zfp143	transcript	0	0.0817953	#NAME?	0.00527336	0.416578
ENSMUST00000138758	ENSMUSG00000027309	4930402H24Rik	transcript	0	0.148364	#NAME?	0.00533779	0.418618
ENSMUST00000074734	ENSMUSG00000038775	Vill	transcript	0	0.165398	#NAME?	0.00534375	0.418618
ENSMUST00000127687	ENSMUSG00000089951	Gm14435	transcript	0	0.337093	#NAME?	0.00534726	0.418618
ENSMUST00000131507	ENSMUSG00000003528	Slc25a1	transcript	0	0.131603	#NAME?	0.00542529	0.422269
ENSMUST00000101547	ENSMUSG00000074865	Zfp934	transcript	0	0.182967	#NAME?	0.00551521	0.426537
ENSMUST00000001867	ENSMUSG00000001815	Evx2	transcript	0	0.0538852	#NAME?	0.0057402	0.437227
ENSMUST00000141614	ENSMUSG00000020744	Slc25a19	transcript	0	0.147094	#NAME?	0.00593525	0.444637
ENSMUST00000030524	ENSMUSG00000041193	Pla2g5	transcript	0	0.0807173	#NAME?	0.00599715	0.445915
ENSMUST00000170204	ENSMUSG00000039661	Dusp26	transcript	0	0.213785	#NAME?	0.00605194	0.448241
ENSMUST00000121676	ENSMUSG00000025934	Gsta3	transcript	0	0.134799	#NAME?	0.00620857	0.455495
ENSMUST00000132430	ENSMUSG00000043987	Cep164	transcript	0	0.178419	#NAME?	0.00624177	0.457471
ENSMUST00000145302	ENSMUSG00000062393	Dgkk	transcript	0	0.0532093	#NAME?	0.00638924	0.463169
ENSMUST00000220156	ENSMUSG00000019917	2020-09-10	transcript	0	0.125916	#NAME?	0.00645444	0.465587
ENSMUST00000110069	ENSMUSG00000021185	Dglucy	transcript	0	0.106503	#NAME?	0.00651203	0.466974
ENSMUST00000177694	ENSMUSG00000020063	Sirt1	transcript	0	0.0988425	#NAME?	0.00660817	0.47149
ENSMUST00000224152	ENSMUSG00000019487	Trip10	transcript	0	0.103232	#NAME?	0.00672771	0.475942
ENSMUST00000146967	ENSMUSG00000028339	Col15a1	transcript	0	0.118304	#NAME?	0.00672827	0.475942
ENSMUST00000140292	ENSMUSG00000024426	Atat1	transcript	0	0.109905	#NAME?	0.00677904	0.477098
ENSMUST00000112404	ENSMUSG00000031298	Adgrg2	transcript	0	0.074732	#NAME?	0.00695773	0.486522
ENSMUST00000098163	ENSMUSG00000039967	Zfp292	transcript	0	0.00807917	#NAME?	0.0069815	0.487717
ENSMUST00000153390	ENSMUSG00000062995	Ica1	transcript	0	0.2686	#NAME?	0.007214	0.498121
ENSMUST00000074387	ENSMUSG00000073888	Ccl27a	transcript	0	0.190354	#NAME?	0.00728256	0.499857
ENSMUST00000172694	ENSMUSG00000027684	Mecom	transcript	0	0.0758122	#NAME?	0.00728711	0.499857
ENSMUST00000200589	ENSMUSG00000039103	Nexn	transcript	0	0.0982762	#NAME?	0.00731209	0.499857
ENSMUST00000113182	ENSMUSG00000030254	Rad18	transcript	0	0.139709	#NAME?	0.0073126	0.499857
ENSMUST00000052258	ENSMUSG00000029596	Sdsl	transcript	0	0.271113	#NAME?	0.00735357	0.50125
ENSMUST00000059836	ENSMUSG00000050382	Kif7	transcript	0	0.0344285	#NAME?	0.00747615	0.50579
ENSMUST00000021824	ENSMUSG00000021392	Nol8	transcript	0	0.07723	#NAME?	0.00748284	0.50579
ENSMUST00000178445	ENSMUSG00000031723	Txnl4b	transcript	0	0.098341	#NAME?	0.0074894	0.50579
ENSMUST00000133898	ENSMUSG00000027238	Frmd5	transcript	0	0.0902607	#NAME?	0.0075076	0.506026
ENSMUST00000101251	ENSMUSG00000031262	Cenpi	transcript	0	0.0313472	#NAME?	0.00759803	0.508437
ENSMUST00000130417	ENSMUSG00000029192	Tbc1d14	transcript	0	0.119841	#NAME?	0.0077652	0.515943
ENSMUST00000096355	ENSMUSG00000071713	Csf2rb	transcript	0	0.0660167	#NAME?	0.00795539	0.525127
ENSMUST00000174661	ENSMUSG00000028023	Pitx2	transcript	0	0.158892	#NAME?	0.00821702	0.534291
ENSMUST00000024035	ENSMUSG00000023267	Gabrr2	transcript	0	0.169727	#NAME?	0.00821851	0.534291
ENSMUST00000117267	ENSMUSG00000078880	Gm14308	transcript	0	0.118376	#NAME?	0.00842956	0.541642
ENSMUST00000229679	ENSMUSG00000022546	Gpt	transcript	0	0.165462	#NAME?	0.00872585	0.54825
ENSMUST00000049703	ENSMUSG00000090202	4930503B20Rik	transcript	0	0.0386825	#NAME?	0.00911954	0.563299
ENSMUST00000123715	ENSMUSG00000024457	Trim26	transcript	0	0.202893	#NAME?	0.00930861	0.570269
ENSMUST00000178324	ENSMUSG00000031478	Nek3	transcript	0	0.141453	#NAME?	0.00953966	0.578492
ENSMUST00000106913	ENSMUSG00000030966	Trim21	transcript	0	0.0957763	#NAME?	0.00963732	0.58248
ENSMUST00000204027	ENSMUSG00000049112	Oxtr	transcript	0	0.0367387	#NAME?	0.00985214	0.592271
ENSMUST00000069000	ENSMUSG00000032392	Parp16	transcript	0	0.0621932	#NAME?	0.00985605	0.592271
ENSMUST00000095456	ENSMUSG00000031442	Mcf2l	transcript	0	0.0237185	#NAME?	0.0099924	0.596614
ENSMUST00000214205	ENSMUSG00000060621	Nkpd1	transcript	0	0.117359	#NAME?	0.00999596	0.596614
ENSMUST00000229050	ENSMUSG00000058290	Espl1	transcript	0	0.040037	#NAME?	0.0103297	0.606273
ENSMUST00000120394	ENSMUSG00000115293	Gm49333	transcript	0	0.0699763	#NAME?	0.0104034	0.608513
ENSMUST00000018714	ENSMUSG00000018570	2810408A11Rik	transcript	0	0.0863933	#NAME?	0.0108076	0.624295
ENSMUST00000167143	ENSMUSG00000040592	Cd79b	transcript	0	0.103279	#NAME?	0.0108259	0.624602
ENSMUST00000063021	ENSMUSG00000001089	Luzp1	transcript	0	0.0617858	#NAME?	0.0110426	0.633346
ENSMUST00000004330	ENSMUSG00000004221	Ikbkg	transcript	0	0.0335118	#NAME?	0.0110435	0.633346
ENSMUST00000118882	ENSMUSG00000044681	Cnpy1	transcript	0	0.0349998	#NAME?	0.0112204	0.639046
ENSMUST00000040231	ENSMUSG00000022510	Trp63	transcript	0	0.0529193	#NAME?	0.0114611	0.645215
ENSMUST00000111460	ENSMUSG00000033417	Cacul1	transcript	0	0.0403833	#NAME?	0.0115477	0.648589
ENSMUST00000041106	ENSMUSG00000036913	Trim67	transcript	0	0.0436157	#NAME?	0.0116662	0.652235
ENSMUST00000067020	ENSMUSG00000054160	Nkx2-4	transcript	0	0.143513	#NAME?	0.011715	0.653965
ENSMUST00000174068	ENSMUSG00000038518	Jarid2	transcript	0	0.11249	#NAME?	0.0119157	0.660625
ENSMUST00000203803	ENSMUSG00000033788	Dysf	transcript	0	0.0203638	#NAME?	0.0119811	0.663204
ENSMUST00000155031	ENSMUSG00000043284	Tmem11	transcript	0	0.077058	#NAME?	0.012099	0.667245
ENSMUST00000210503	ENSMUSG00000002781	Tmem143	transcript	0	0.157143	#NAME?	0.0122694	0.673588
ENSMUST00000038932	ENSMUSG00000032921	Odf4	transcript	0	0.0517988	#NAME?	0.0124192	0.678755
ENSMUST00000154864	ENSMUSG00000025626	Phf6	transcript	0	0.0772923	#NAME?	0.0124872	0.680944
ENSMUST00000113120	ENSMUSG00000050071	Bex1	transcript	0	0.323975	#NAME?	0.0125533	0.682002
ENSMUST00000177495	ENSMUSG00000025154	Arhgap19	transcript	0	0.0671927	#NAME?	0.0127071	0.685772
ENSMUST00000134554	ENSMUSG00000058794	Nfe2	transcript	0	0.0463238	#NAME?	0.0130274	0.694851
ENSMUST00000228782	ENSMUSG00000003882	Il7r	transcript	0	0.033271	#NAME?	0.0130275	0.694851
ENSMUST00000113773	ENSMUSG00000000157	Itgb2l	transcript	0	0.0512075	#NAME?	0.0130617	0.695659
ENSMUST00000019999	ENSMUSG00000019852	Arfgef3	transcript	0	0.0405053	#NAME?	0.0131293	0.695709
ENSMUST00000113651	ENSMUSG00000037685	Atp8a1	transcript	0	0.264813	#NAME?	0.0131498	0.696291
ENSMUST00000111085	ENSMUSG00000027168	Pax6	transcript	0	0.0751842	#NAME?	0.0131711	0.696914
ENSMUST00000129040	ENSMUSG00000033615	Cplx1	transcript	0	0.279498	#NAME?	0.0132304	0.697518
ENSMUST00000027213	ENSMUSG00000026047	Kdelc1	transcript	0	0.129514	#NAME?	0.0132493	0.697518
ENSMUST00000164648	ENSMUSG00000030199	Etv6	transcript	0	0.0890178	#NAME?	0.0133877	0.701265
ENSMUST00000184646	ENSMUSG00000018698	Lhx1	transcript	0	0.0618258	#NAME?	0.0134929	0.703249
ENSMUST00000140382	ENSMUSG00000028494	Plin2	transcript	0	0.0717708	#NAME?	0.0136173	0.708213
ENSMUST00000085992	ENSMUSG00000026564	Dusp27	transcript	0	0.007673	#NAME?	0.0136912	0.711049
ENSMUST00000207675	ENSMUSG00000039382	Wdr45	transcript	0	0.155572	#NAME?	0.0137687	0.711762
ENSMUST00000109568	ENSMUSG00000061689	Dlgap4	transcript	0	0.0661498	#NAME?	0.0141553	0.724846
ENSMUST00000072997	ENSMUSG00000027478	Dnmt3b	transcript	0	0.026521	#NAME?	0.0142052	0.725878
ENSMUST00000193361	ENSMUSG00000052613	Pcdh15	transcript	0	0.0150998	#NAME?	0.0143507	0.729233
ENSMUST00000111318	ENSMUSG00000013593	Ndufs2	transcript	0	0.135704	#NAME?	0.0144483	0.730433
ENSMUST00000174097	ENSMUSG00000063646	Jakmip1	transcript	0	0.110823	#NAME?	0.0146406	0.735774
ENSMUST00000081182	ENSMUSG00000028693	Nasp	transcript	0	0.135795	#NAME?	0.0147259	0.737527
ENSMUST00000021033	ENSMUSG00000018841	Rad51d	transcript	0	0.0855278	#NAME?	0.0151561	0.748962
ENSMUST00000079896	ENSMUSG00000025521	Tmem192	transcript	0	0.218679	#NAME?	0.0154627	0.757604
ENSMUST00000109536	ENSMUSG00000027643	Ghrh	transcript	0	0.409661	#NAME?	0.0154993	0.757604
ENSMUST00000040872	ENSMUSG00000027412	Lpin3	transcript	0	0.055476	#NAME?	0.0155608	0.758545
ENSMUST00000110504	ENSMUSG00000022205	Sub1	transcript	0	0.149518	#NAME?	0.0159545	0.772563
ENSMUST00000203940	ENSMUSG00000052144	Ppp4r2	transcript	0	0.0799292	#NAME?	0.016054	0.772563
ENSMUST00000028533	ENSMUSG00000027120	Fshb	transcript	0	0.0343048	#NAME?	0.0162249	0.776142
ENSMUST00000129434	ENSMUSG00000018287	Spag7	transcript	0	0.195505	#NAME?	0.0164567	0.784718
ENSMUST00000233717	ENSMUSG00000064147	Rab44	transcript	0	0.0134735	#NAME?	0.0164827	0.784718
ENSMUST00000233249	ENSMUSG00000036196	Slc26a8	transcript	0	0.0546177	#NAME?	0.0164855	0.784718
ENSMUST00000156918	ENSMUSG00000048537	Phldb1	transcript	0	0.056238	#NAME?	0.0167319	0.791012
ENSMUST00000168514	ENSMUSG00000038599	Capn8	transcript	0	0.0113545	#NAME?	0.0167591	0.791012
ENSMUST00000213700	ENSMUSG00000003410	Elavl3	transcript	0	0.249803	#NAME?	0.0167746	0.791012
ENSMUST00000139799	ENSMUSG00000073792	Alg6	transcript	0	0.146957	#NAME?	0.0171072	0.797913
ENSMUST00000106246	ENSMUSG00000046093	Hpcal4	transcript	0	0.116404	#NAME?	0.0174629	0.807627
ENSMUST00000114655	ENSMUSG00000000838	Fmr1	transcript	0	0.0200297	#NAME?	0.0175842	0.811148
ENSMUST00000184866	ENSMUSG00000095180	Rhox5	transcript	0	0.0412627	#NAME?	0.0176831	0.814243
ENSMUST00000182181	ENSMUSG00000028004	Npy2r	transcript	0	0.0712255	#NAME?	0.017748	0.814413
ENSMUST00000214295	ENSMUSG00000032254	Kif23	transcript	0	0.0255687	#NAME?	0.0177895	0.814413
ENSMUST00000028467	ENSMUSG00000027073	Prg2	transcript	0	0.0733418	#NAME?	0.0178409	0.815098
ENSMUST00000203374	ENSMUSG00000001518	Itfg2	transcript	0	0.125394	#NAME?	0.01789	0.816017
ENSMUST00000118483	ENSMUSG00000024830	Rps6kb2	transcript	0	0.131239	#NAME?	0.01811	0.822586
ENSMUST00000063496	ENSMUSG00000027506	Tpd52	transcript	0	0.131056	#NAME?	0.0181781	0.824014
ENSMUST00000205374	ENSMUSG00000052296	Ppp6r1	transcript	0	0.123907	#NAME?	0.0184497	0.829822
ENSMUST00000212651	ENSMUSG00000042870	Tom1	transcript	0	0.183713	#NAME?	0.0184806	0.829822
ENSMUST00000167299	ENSMUSG00000030769	Slc5a11	transcript	0	0.0917012	#NAME?	0.0186516	0.833705
ENSMUST00000137061	ENSMUSG00000046311	Zfp62	transcript	0	0.157965	#NAME?	0.018735	0.83578
ENSMUST00000219588	ENSMUSG00000032763	Ilvbl	transcript	0	0.0860645	#NAME?	0.0187815	0.836253
ENSMUST00000094056	ENSMUSG00000022621	Rabl2	transcript	0	0.126485	#NAME?	0.0187854	0.836253
ENSMUST00000163961	ENSMUSG00000082101	Slfn14	transcript	0	0.02818	#NAME?	0.0190381	0.841233
ENSMUST00000173957	ENSMUSG00000039431	Mtmr7	transcript	0	0.106789	#NAME?	0.0193334	0.848997
ENSMUST00000065302	ENSMUSG00000064128	Cenpj	transcript	0	0.0376055	#NAME?	0.0195003	0.852564
ENSMUST00000103214	ENSMUSG00000027376	Prom2	transcript	0	0.0221253	#NAME?	0.0197096	0.855237
ENSMUST00000074230	ENSMUSG00000044626	Liph	transcript	0	0.0543402	#NAME?	0.0199346	0.86193
ENSMUST00000210086	ENSMUSG00000038300	Pth2	transcript	0	0.20567	#NAME?	0.0199598	0.862499
ENSMUST00000066514	ENSMUSG00000031767	Nudt7	transcript	0	0.121897	#NAME?	0.019984	0.862499
ENSMUST00000204138	ENSMUSG00000030268	Bcat1	transcript	0	0.0890145	#NAME?	0.0200075	0.862528
ENSMUST00000139876	ENSMUSG00000028545	Bend5	transcript	0	0.0980792	#NAME?	0.0200233	0.862661
ENSMUST00000034014	ENSMUSG00000031603	Fgf20	transcript	0	0.067433	#NAME?	0.0205209	0.874306
ENSMUST00000051308	ENSMUSG00000038244	Mical2	transcript	0	0.0703692	#NAME?	0.0208447	0.881303
ENSMUST00000017255	ENSMUSG00000020913	Krt24	transcript	0	0.0151838	#NAME?	0.0211134	0.887957
ENSMUST00000165134	ENSMUSG00000020986	Sec23a	transcript	0	0.0596418	#NAME?	0.0217819	0.904859
ENSMUST00000106462	ENSMUSG00000028689	Ccdc163	transcript	0	0.146385	#NAME?	0.0223538	0.918788
ENSMUST00000105665	ENSMUSG00000039759	Thap3	transcript	0	0.0944308	#NAME?	0.0233246	0.937502
ENSMUST00000225950	ENSMUSG00000055254	Ntrk2	transcript	0	0.0587247	#NAME?	0.023383	0.937644
ENSMUST00000199423	ENSMUSG00000039103	Nexn	transcript	0	0.0775752	#NAME?	0.0237237	0.943726
ENSMUST00000131027	ENSMUSG00000059857	Ntng1	transcript	0	0.106316	#NAME?	0.0237289	0.943726
ENSMUST00000109964	ENSMUSG00000037025	Foxa2	transcript	0	0.075226	#NAME?	0.0237344	0.943726
ENSMUST00000089296	ENSMUSG00000070421	Olfr658	transcript	0	0.0541975	#NAME?	0.0237378	0.943726
ENSMUST00000174118	ENSMUSG00000079608	Stard6	transcript	0	0.033283	#NAME?	0.023816	0.94403
ENSMUST00000217117	ENSMUSG00000032497	Lrrfip2	transcript	0	0.104524	#NAME?	0.0238359	0.94403
ENSMUST00000131893	ENSMUSG00000058594	Fbxo18	transcript	0	0.0919475	#NAME?	0.0239736	0.948972
ENSMUST00000172499	ENSMUSG00000007030	Vwa7	transcript	0	0.0198793	#NAME?	0.0240422	0.950142
ENSMUST00000108377	ENSMUSG00000039795	Zfand1	transcript	0	0.0916342	#NAME?	0.0241907	0.952916
ENSMUST00000169948	ENSMUSG00000029397	Rchy1	transcript	0	0.0992368	#NAME?	0.0247731	0.96773
ENSMUST00000094951	ENSMUSG00000064329	Scn1a	transcript	0	0.0234767	#NAME?	0.0247786	0.96773
ENSMUST00000105490	ENSMUSG00000038151	Prdm1	transcript	0	0.0258322	#NAME?	0.0248637	0.969499
ENSMUST00000227244	ENSMUSG00000101578	Vmn1r206	transcript	0	0.006526	#NAME?	0.025166	0.976634
ENSMUST00000004994	ENSMUSG00000004872	Pax3	transcript	0	0.048904	#NAME?	0.0253307	0.979864
ENSMUST00000137601	ENSMUSG00000022272	Myo10	transcript	0	0.0527038	#NAME?	0.0257345	0.986088
ENSMUST00000195968	ENSMUSG00000043953	Ccrl2	transcript	0	0.0658392	#NAME?	0.026071	0.995075
ENSMUST00000169934	ENSMUSG00000021239	Vsx2	transcript	0	0.0457107	#NAME?	0.0261963	0.997232
ENSMUST00000038154	ENSMUSG00000037161	Mgarp	transcript	0	0.120531	#NAME?	0.0262019	0.997232
ENSMUST00000011407	ENSMUSG00000011263	Exoc3l2	transcript	0	0.0604938	#NAME?	0.0265159	1
ENSMUST00000130175	ENSMUSG00000078350	Smim1	transcript	0	0.0525312	#NAME?	0.0270577	1
ENSMUST00000113506	ENSMUSG00000029233	Srd5a3	transcript	0	0.0132393	#NAME?	0.0272569	1
ENSMUST00000200821	ENSMUSG00000029153	Ociad2	transcript	0	0.155827	#NAME?	0.0273161	1
ENSMUST00000231979	ENSMUSG00000032727	Mier3	transcript	0	0.239014	#NAME?	0.0274985	1
ENSMUST00000183130	ENSMUSG00000098176	Ccdc166	transcript	0	0.0569663	#NAME?	0.0281273	1
ENSMUST00000143139	ENSMUSG00000025155	Dus1l	transcript	0	0.0933585	#NAME?	0.0281508	1
ENSMUST00000111083	ENSMUSG00000027168	Pax6	transcript	0	0.054048	#NAME?	0.0283069	1
ENSMUST00000062037	ENSMUSG00000074491	Clec4g	transcript	0	0.0243777	#NAME?	0.0290323	1
ENSMUST00000135806	ENSMUSG00000058925	Ccdc192	transcript	0	0.167366	#NAME?	0.0291894	1
ENSMUST00000107926	ENSMUSG00000028459	Cd72	transcript	0	0.0631975	#NAME?	0.029251	1
ENSMUST00000113268	ENSMUSG00000033577	Myo6	transcript	0	0.0173718	#NAME?	0.0294698	1
ENSMUST00000103148	ENSMUSG00000018537	Pcgf2	transcript	0	0.0947463	#NAME?	0.0294764	1
ENSMUST00000046673	ENSMUSG00000052062	Pard3b	transcript	0	0.0400395	#NAME?	0.0294832	1
ENSMUST00000035538	ENSMUSG00000037989	Wnk2	transcript	0	0.0204413	#NAME?	0.0294894	1
ENSMUST00000209892	ENSMUSG00000025510	Cd151	transcript	0	0.187296	#NAME?	0.029536	1
ENSMUST00000076952	ENSMUSG00000062510	Nsl1	transcript	0	0.0366553	#NAME?	0.0298675	1
ENSMUST00000217318	ENSMUSG00000005131	4930550C14Rik	transcript	0	0.0620808	#NAME?	0.0310036	1
ENSMUST00000203568	ENSMUSG00000046679	C87436	transcript	0	0.094041	#NAME?	0.0312526	1
ENSMUST00000163730	ENSMUSG00000020594	Pum2	transcript	0	0.062987	#NAME?	0.0313248	1
ENSMUST00000187524	ENSMUSG00000045411	2410002F23Rik	transcript	0	0.189842	#NAME?	0.0314081	1
ENSMUST00000172191	ENSMUSG00000091650	Apol11a	transcript	0	0.0231952	#NAME?	0.0319055	1
ENSMUST00000175992	ENSMUSG00000028776	Tinagl1	transcript	0	0.0637368	#NAME?	0.0320071	1
ENSMUST00000111586	ENSMUSG00000029433	Diablo	transcript	0	0.0911365	#NAME?	0.0321491	1
ENSMUST00000151493	ENSMUSG00000017760	Ctsa	transcript	0	0.150877	#NAME?	0.0322084	1
ENSMUST00000063570	ENSMUSG00000051969	Tlr11	transcript	0	0.0106302	#NAME?	0.0322975	1
ENSMUST00000139706	ENSMUSG00000025140	Pycr1	transcript	0	0.11062	#NAME?	0.0323279	1
ENSMUST00000153617	ENSMUSG00000010311	Optc	transcript	0	0.0214057	#NAME?	0.0325014	1
ENSMUST00000172886	ENSMUSG00000015222	Map2	transcript	0	0.122979	#NAME?	0.0326477	1
ENSMUST00000109088	ENSMUSG00000027523	Gnas	transcript	0	0.0360485	#NAME?	0.0331394	1
ENSMUST00000080493	ENSMUSG00000027523	Gnas	transcript	0	0.0363063	#NAME?	0.0331429	1
ENSMUST00000183136	ENSMUSG00000058589	Anks1b	transcript	0	0.0656775	#NAME?	0.0332631	1
ENSMUST00000138465	ENSMUSG00000051048	P4ha3	transcript	0	0.0647755	#NAME?	0.0340341	1
ENSMUST00000022095	ENSMUSG00000021604	Irx4	transcript	0	0.0261757	#NAME?	0.034179	1
ENSMUST00000187985	ENSMUSG00000031506	Ptpn7	transcript	0	0.0323587	#NAME?	0.0342024	1
ENSMUST00000171613	ENSMUSG00000023964	Calcr	transcript	0	0.0346493	#NAME?	0.0342453	1
ENSMUST00000156865	ENSMUSG00000064329	Scn1a	transcript	0	0.0464865	#NAME?	0.0342523	1
ENSMUST00000108262	ENSMUSG00000051860	Samd7	transcript	0	0.0098435	#NAME?	0.034292	1
ENSMUST00000150636	ENSMUSG00000023007	Prpf40b	transcript	0	0.137166	#NAME?	0.0343191	1
ENSMUST00000115396	ENSMUSG00000029517	Ankrd7	transcript	0	0.0281957	#NAME?	0.0343459	1
ENSMUST00000186173	ENSMUSG00000026200	Glb1l	transcript	0	0.0659928	#NAME?	0.0344568	1
ENSMUST00000024721	ENSMUSG00000023926	Rhag	transcript	0	0.0331517	#NAME?	0.0352772	1
[truncated: 53 more rows]
