# Supplementary material for: Construction and analysis of circular RNA-associated competing endogenous RNA network in the hippocampus of aged mice for the occurrence of postoperative cognitive dysfunction
Source: Front Aging Neurosci. 2023 Mar 27;15:1098510. doi: 10.3389/fnagi.2023.1098510 (PMC10084838; doi:10.3389/fnagi.2023.1098510)
Supplement: Supplementary file 2 [file Table_2.xlsx]

## Sheet: GO_Enrichment_result_ALL
GO_accession	Description	Term_type	Over_represented_pValue	Corrected_pValue	CAD_item	CAD_list	Bg_item	Bg_list	Gene_ids	Gene_names
GO:0048522	positive regulation of cellular process	biological_process	1.0063e-07	0.0018859	66	146	5074	22036	ENSMUSG00000001506,ENSMUSG00000029110,ENSMUSG00000003518,ENSMUSG00000017664,ENSMUSG00000098650,ENSMUSG00000009995,ENSMUSG00000066800,ENSMUSG00000064057,ENSMUSG00000037697,ENSMUSG00000052516,ENSMUSG00000024277,ENSMUSG00000015176,ENSMUSG00000050423,ENSMUSG00000007880,ENSMUSG00000037727,ENSMUSG00000028364,ENSMUSG00000067242,ENSMUSG00000028034,ENSMUSG00000029634,ENSMUSG00000032599,ENSMUSG00000036550,…	Col1a1|Rnf4|Dusp3|Slc35c2|Gm28048|Taz|Rnasel|Scgb3a1|Ddhd1|Robo2|Mapre2|Nolc1|Ppp1r3g|Arid1a|Avp|Tnc|Lgi1|Fubp1|Rnf6|Ip6k2|Cnot1|Ank1|Psap|Clasp1|Elavl4|Pou2f1|Ppp3cb|Actr3|Fam53b|Ifrd1|Gabpb1|Spag9|Cadps2|Larp4b|Trak1|Islr2|Rab7|Itgav|Bnip3l|Abi1|Hsp90aa1|Hcrt|Il33|Ing1|Lrg1|Oxt|Ap2m1|Etv5|Ankrd6|Lrsam1|Clu|Dlg4|Flcn|Trh|Tmem161a|P2ry12|Ambra1|Nptn|Triobp|Cip2a|Ano1|Dock7|Wwox|Rps2|Lingo2|Cxcl14|
GO:0048518	positive regulation of biological process	biological_process	1.9688e-07	0.0018859	70	146	5654	22036	ENSMUSG00000002342,ENSMUSG00000020886,ENSMUSG00000005892,ENSMUSG00000032633,ENSMUSG00000036353,ENSMUSG00000033088,ENSMUSG00000033031,ENSMUSG00000040506,ENSMUSG00000032336,ENSMUSG00000031075,ENSMUSG00000028556,ENSMUSG00000004637,ENSMUSG00000044533,ENSMUSG00000045083,ENSMUSG00000021508,ENSMUSG00000058835,ENSMUSG00000022051,ENSMUSG00000045471,ENSMUSG00000021270,ENSMUSG00000024810,ENSMUSG00000037095,…	Tmem161a|Dlg4|Trh|Flcn|P2ry12|Triobp|Cip2a|Ambra1|Nptn|Ano1|Dock7|Wwox|Rps2|Lingo2|Cxcl14|Abi1|Bnip3l|Hcrt|Hsp90aa1|Il33|Lrg1|Ing1|Lrsam1|Ankrd6|Oxt|Ap2m1|Etv5|Clu|Smtn|Rnf6|Ip6k2|Psap|Ank1|Cnot1|Elavl4|Clasp1|Pou2f1|Ppp3cb|Actr3|Fam53b|Ifrd1|Ctdspl2|Cadps2|Larp4b|Spag9|Gabpb1|Pmch|Islr2|Rab7|Trak1|Itgav|Col1a1|Rnf4|Slc6a3|Slc35c2|Dusp3|Scgb3a1|Rnasel|Gm28048|Taz|Robo2|Mapre2|Ddhd1|Ppp1r3g|Arid1a…
GO:0051128	regulation of cellular component organization	biological_process	1.7579e-06	0.011226	39	146	2303	22036	ENSMUSG00000051243,ENSMUSG00000045083,ENSMUSG00000032536,ENSMUSG00000027087,ENSMUSG00000036779,ENSMUSG00000025272,ENSMUSG00000001627,ENSMUSG00000026341,ENSMUSG00000036353,ENSMUSG00000031543,ENSMUSG00000036550,ENSMUSG00000028546,ENSMUSG00000028906,ENSMUSG00000024534,ENSMUSG00000033088,ENSMUSG00000032336,ENSMUSG00000064302,ENSMUSG00000032633,ENSMUSG00000020886,ENSMUSG00000029634,ENSMUSG00000032599,…	Islr2|Lingo2|Trak1|Itgav|Papd5|Tro|Ifrd1|Actr3|P2ry12|Ank1|Cnot1|Elavl4|Epb41|Sncaip|Triobp|Nptn|Clasp1|Flcn|Dlg4|Rnf6|Ip6k2|Clu|Lgi1|Avp|Scgb3a1|Lrsam1|Mapre2|Robo2|Ap2m1|Ddhd1|Etv5|Vamp4|Oxt|Rnf4|Dusp3|Camsap1|Cacna1a|Col1a1|Hsp90aa1|
GO:0005185	neurohypophyseal hormone activity	molecular_function	9.4314e-06	0.045172	2	146	2	22036	ENSMUSG00000027301,ENSMUSG00000037727	Oxt|Avp|
GO:0005102	receptor binding	molecular_function	1.5399e-05	0.059004	27	146	1703	22036	ENSMUSG00000045471,ENSMUSG00000021270,ENSMUSG00000029634,ENSMUSG00000020886,ENSMUSG00000005892,ENSMUSG00000004460,ENSMUSG00000021609,ENSMUSG00000032336,ENSMUSG00000004207,ENSMUSG00000036550,ENSMUSG00000029110,ENSMUSG00000024810,ENSMUSG00000018501,ENSMUSG00000027301,ENSMUSG00000022841,ENSMUSG00000035383,ENSMUSG00000026565,ENSMUSG00000037095,ENSMUSG00000064057,ENSMUSG00000021508,ENSMUSG00000067242,…	Hcrt|Hsp90aa1|Rnf6|Dlg4|Trh|Dnajb11|Slc6a3|Nptn|Psap|Cnot1|Rnf4|Il33|Ncor1|Oxt|Ap2m1|Pmch|Pou2f1|Lrg1|Scgb3a1|Cxcl14|Lgi1|Itgav|Avp|Clu|Vwf|Arid1a|Trak1|
GO:0071840	cellular component organization or biogenesis	biological_process	2.1896e-05	0.069914	68	146	5935	22036	ENSMUSG00000093769,ENSMUSG00000058835,ENSMUSG00000022051,ENSMUSG00000032560,ENSMUSG00000021270,ENSMUSG00000022037,ENSMUSG00000018501,ENSMUSG00000026792,ENSMUSG00000027301,ENSMUSG00000026696,ENSMUSG00000013089,ENSMUSG00000022841,ENSMUSG00000036353,ENSMUSG00000033088,ENSMUSG00000033327,ENSMUSG00000040506,ENSMUSG00000037400,ENSMUSG00000032336,ENSMUSG00000024335,ENSMUSG00000020886,ENSMUSG00000032633,…	Hist2h3c1|Abi1|Bnip3l|Dnajc13|Hsp90aa1|Clu|Ncor1|Lrsam1|Oxt|Vamp4|Etv5|Ap2m1|P2ry12|Triobp|Tnxb|Ambra1|Atp11b|Nptn|Brd2|Dlg4|Flcn|Ccser2|Vwf|Rps2|Lingo2|Papd5|Heatr3|Dock7|Rnf4|Dusp3|Cacna1a|Camsap1|Col1a1|Arid1a|Nolc1|Lgi1|Tnc|Blcap|Avp|Scgb3a1|Rnasel|Taz|Mak|Robo2|Mapre2|Ddhd1|Rps14|Ank1|Cnot1|Ryr3|Epb41|Sncaip|Elavl4|Clasp1|Smtn|Rnf6|Ip6k2|Fat1|Islr2|Rab7|Trak1|Itgav|Tro|Actr3|Ifrd1|Cadps2|Efr…
GO:0050789	regulation of biological process	biological_process	2.7096e-05	0.074159	105	146	11953	22036	ENSMUSG00000022841,ENSMUSG00000013089,ENSMUSG00000027301,ENSMUSG00000026696,ENSMUSG00000026792,ENSMUSG00000040183,ENSMUSG00000018501,ENSMUSG00000045969,ENSMUSG00000037095,ENSMUSG00000083012,ENSMUSG00000022037,ENSMUSG00000032560,ENSMUSG00000021270,ENSMUSG00000045471,ENSMUSG00000022051,ENSMUSG00000058835,ENSMUSG00000093769,ENSMUSG00000024810,ENSMUSG00000026173,ENSMUSG00000029725,ENSMUSG00000004637,…	Ap2m1|Etv5|Oxt|Vamp4|Lrsam1|Ankrd6|Ncor1|Ing1|Lrg1|Fam220a|Clu|Dnajc13|Hsp90aa1|Hcrt|Bnip3l|Abi1|Hist2h3c1|Il33|Plcd4|Ppp1r35|Wwox|Dock7|Gpr19|Ackr1|Ano1|Ivns1abp|Cxcl14|Papd5|Lingo2|Dynll2|Rps2|Wtap|Trh|Flcn|Dlg4|Tmem161a|Brd2|Nptn|Ambra1|Cip2a|Dnajb11|Tnxb|Triobp|Adgrd1|Anpep|Zfp316|P2ry12|Ddhd1|Rangap1|Mapre2|Mak|Robo2|Gm28048|Rnasel|Taz|Scgb3a1|Avp|Fubp1|Tnc|Lgi1|Nolc1|Arid1a|Ppp1r3g|Col1a1|C…
GO:0048519	negative regulation of biological process	biological_process	3.9362e-05	0.076217	56	146	4746	22036	ENSMUSG00000007880,ENSMUSG00000083012,ENSMUSG00000022037,ENSMUSG00000037727,ENSMUSG00000028364,ENSMUSG00000098650,ENSMUSG00000066800,ENSMUSG00000045969,ENSMUSG00000027301,ENSMUSG00000022391,ENSMUSG00000040183,ENSMUSG00000018501,ENSMUSG00000026792,ENSMUSG00000052516,ENSMUSG00000029110,ENSMUSG00000024810,ENSMUSG00000048647,ENSMUSG00000003518,ENSMUSG00000017664,ENSMUSG00000021609,ENSMUSG00000093769,…	Arid1a|Fam220a|Clu|Avp|Tnc|Gm28048|Rnasel|Ing1|Oxt|Rangap1|Ankrd6|Ncor1|Lrsam1|Robo2|Rnf4|Il33|Exd1|Dusp3|Slc35c2|Slc6a3|Hist2h3c1|Bnip3l|Col1a1|Camsap1|Hcrt|Cacna1a|Rab7|Ivns1abp|Tro|Itgav|Cxcl14|Papd5|Ifrd1|Gtf2i|Ppp3cb|Pou2f1|Actr3|Pmch|Wwox|Ctdspl2|Anpep|Ryr3|Cnot1|Trim14|Rps14|P2ry12|Clasp1|Ambra1|Dnajb11|Flcn|Trh|Dlg4|Rnf6|Tmem161a|Peg10|Ip6k2|
GO:0060341	regulation of cellular localization	biological_process	3.9994e-05	0.076217	22	146	1129	22036	ENSMUSG00000015176,ENSMUSG00000037727,ENSMUSG00000098650,ENSMUSG00000021816,ENSMUSG00000031075,ENSMUSG00000026341,ENSMUSG00000026696,ENSMUSG00000022391,ENSMUSG00000027301,ENSMUSG00000022841,ENSMUSG00000017978,ENSMUSG00000033411,ENSMUSG00000024810,ENSMUSG00000036353,ENSMUSG00000064302,ENSMUSG00000024534,ENSMUSG00000032633,ENSMUSG00000005892,ENSMUSG00000032560,ENSMUSG00000021270,ENSMUSG00000034656,…	Nolc1|Avp|Gm28048|Ppp3cb|Ano1|Actr3|Vamp4|Rangap1|Oxt|Ap2m1|Cadps2|Ctdspl2|Il33|P2ry12|Clasp1|Sncaip|Flcn|Trh|Dnajc13|Hsp90aa1|Cacna1a|Hcrt|
GO:0065007	biological regulation	biological_process	4.2171e-05	0.076217	108	146	12488	22036	ENSMUSG00000029713,ENSMUSG00000026933,ENSMUSG00000034656,ENSMUSG00000001506,ENSMUSG00000079509,ENSMUSG00000029110,ENSMUSG00000048647,ENSMUSG00000021609,ENSMUSG00000017664,ENSMUSG00000044734,ENSMUSG00000003518,ENSMUSG00000064057,ENSMUSG00000066800,ENSMUSG00000098650,ENSMUSG00000009995,ENSMUSG00000024277,ENSMUSG00000021363,ENSMUSG00000052516,ENSMUSG00000037697,ENSMUSG00000022391,ENSMUSG00000007880,…	Gnb2|Camsap1|Cacna1a|Col1a1|Zfx|Rnf4|Exd1|Slc6a3|Slc35c2|Serpinb1a|Dusp3|Scgb3a1|Rnasel|Gm28048|Taz|Mapre2|Mak|Robo2|Ddhd1|Rangap1|Arid1a|Ppp1r3g|Nolc1|Tnc|Fubp1|Lgi1|Avp|Smtn|Rnf6|Ip6k2|Peg10|Rps14|Psap|Ryr3|Trim14|Ank1|Cnot1|Elavl4|Sncaip|Epb41|Clasp1|Fam53b|Ifrd1|Gtf2i|Actr3|Pou2f1|Ppp3cb|Larp4b|Ctdspl2|Cadps2|Pmch|Gabpb1|Spag9|Rab7|Islr2|Trak1|Itgav|Tro|Bnip3l|Abi1|Hcrt|Hsp90aa1|Dnajc13|Il33|…
GO:0016043	cellular component organization	biological_process	4.4334e-05	0.076217	66	146	5773	22036	ENSMUSG00000024608,ENSMUSG00000057378,ENSMUSG00000036550,ENSMUSG00000031543,ENSMUSG00000028546,ENSMUSG00000028906,ENSMUSG00000024534,ENSMUSG00000064302,ENSMUSG00000020439,ENSMUSG00000029634,ENSMUSG00000032599,ENSMUSG00000070047,ENSMUSG00000079477,ENSMUSG00000051243,ENSMUSG00000032536,ENSMUSG00000027087,ENSMUSG00000025272,ENSMUSG00000001627,ENSMUSG00000026341,ENSMUSG00000017978,ENSMUSG00000015002,…	Rps14|Ryr3|Cnot1|Ank1|Elavl4|Epb41|Sncaip|Clasp1|Smtn|Rnf6|Ip6k2|Fat1|Rab7|Islr2|Trak1|Itgav|Tro|Ifrd1|Actr3|Cadps2|Efr3a|Spag9|Rnf4|Dusp3|Camsap1|Cacna1a|Col1a1|Arid1a|Nolc1|Lgi1|Tnc|Blcap|Avp|Scgb3a1|Taz|Mapre2|Robo2|Mak|Ddhd1|P2ry12|Tnxb|Triobp|Brd2|Atp11b|Nptn|Ambra1|Flcn|Dlg4|Ccser2|Vwf|Lingo2|Rps2|Papd5|Dock7|Hist2h3c1|Bnip3l|Abi1|Dnajc13|Hsp90aa1|Clu|Ncor1|Lrsam1|Etv5|Ap2m1|Vamp4|Oxt|
GO:0050794	regulation of cellular process	biological_process	5.1511e-05	0.076217	100	146	11257	22036	ENSMUSG00000036353,ENSMUSG00000044017,ENSMUSG00000046658,ENSMUSG00000033327,ENSMUSG00000033031,ENSMUSG00000004460,ENSMUSG00000033088,ENSMUSG00000032336,ENSMUSG00000024335,ENSMUSG00000040506,ENSMUSG00000002342,ENSMUSG00000032633,ENSMUSG00000005892,ENSMUSG00000020886,ENSMUSG00000060475,ENSMUSG00000045083,ENSMUSG00000044533,ENSMUSG00000021508,ENSMUSG00000036779,ENSMUSG00000023150,ENSMUSG00000037872,…	P2ry12|Adgrd1|Zfp316|Tnxb|Cip2a|Dnajb11|Triobp|Nptn|Brd2|Ambra1|Tmem161a|Flcn|Trh|Dlg4|Wtap|Lingo2|Rps2|Cxcl14|Papd5|Ivns1abp|Ackr1|Ano1|Wwox|Dock7|Gpr19|Il33|Plcd4|Ppp1r35|Hist2h3c1|Abi1|Bnip3l|Hcrt|Hsp90aa1|Dnajc13|Fam220a|Clu|Lrg1|Ing1|Ankrd6|Lrsam1|Ncor1|Etv5|Ap2m1|Vamp4|Oxt|Psap|Rps14|Ryr3|Trim14|Ank1|Cnot1|Elavl4|Sncaip|Epb41|Clasp1|Rnf6|Ip6k2|Peg10|Rab7|Islr2|Trak1|Itgav|Tro|Ifrd1|Gtf2i|Fa…
GO:0044085	cellular component biogenesis	biological_process	5.1874e-05	0.076217	38	146	2694	22036	ENSMUSG00000029110,ENSMUSG00000003518,ENSMUSG00000093769,ENSMUSG00000021270,ENSMUSG00000001506,ENSMUSG00000034656,ENSMUSG00000026933,ENSMUSG00000022037,ENSMUSG00000067242,ENSMUSG00000009995,ENSMUSG00000066800,ENSMUSG00000027301,ENSMUSG00000026696,ENSMUSG00000022841,ENSMUSG00000018501,ENSMUSG00000026792,ENSMUSG00000024277,ENSMUSG00000036550,ENSMUSG00000057378,ENSMUSG00000036353,ENSMUSG00000024608,…	Rnf4|Dusp3|Hist2h3c1|Hsp90aa1|Col1a1|Cacna1a|Camsap1|Clu|Lgi1|Taz|Rnasel|Oxt|Vamp4|Ap2m1|Ncor1|Lrsam1|Mapre2|Cnot1|Ryr3|P2ry12|Rps14|Clasp1|Ambra1|Brd2|Epb41|Sncaip|Tnxb|Dlg4|Flcn|Rps2|Lingo2|Vwf|Rab7|Itgav|Heatr3|Actr3|Spag9|Cadps2|
GO:0044765	single-organism transport	biological_process	5.5697e-05	0.076217	48	146	3764	22036	ENSMUSG00000038178,ENSMUSG00000021363,ENSMUSG00000026792,ENSMUSG00000018501,ENSMUSG00000026696,ENSMUSG00000027301,ENSMUSG00000022391,ENSMUSG00000022841,ENSMUSG00000098650,ENSMUSG00000045969,ENSMUSG00000066800,ENSMUSG00000037610,ENSMUSG00000037606,ENSMUSG00000037727,ENSMUSG00000022037,ENSMUSG00000015176,ENSMUSG00000034656,ENSMUSG00000045471,ENSMUSG00000021270,ENSMUSG00000032560,ENSMUSG00000027894,…	Slc43a2|Mak|Lrsam1|Ncor1|Vamp4|Oxt|Rangap1|Ap2m1|Gm28048|Ing1|Rnasel|Kcnmb2|Osbpl5|Avp|Clu|Nolc1|Cacna1a|Hcrt|Hsp90aa1|Dnajc13|Slc6a17|Bnip3l|Slc6a3|Slc35c2|Plcd4|Il33|Ctdspl2|Cadps2|Mpc1|Spag9|Ano1|Ppp3cb|Actr3|Heatr3|Itgav|Rab7|Osbp2|Trak1|Ip6k2|Dlg4|Trh|Sncaip|Clasp1|Atp11b|P2ry12|Ank1|Anpep|Ryr3|
GO:0051641	cellular localization	biological_process	6.6793e-05	0.079148	40	146	2844	22036	ENSMUSG00000005892,ENSMUSG00000032633,ENSMUSG00000020886,ENSMUSG00000064302,ENSMUSG00000028906,ENSMUSG00000024534,ENSMUSG00000057378,ENSMUSG00000031543,ENSMUSG00000036353,ENSMUSG00000020859,ENSMUSG00000015002,ENSMUSG00000023861,ENSMUSG00000033411,ENSMUSG00000017978,ENSMUSG00000031657,ENSMUSG00000026341,ENSMUSG00000031075,ENSMUSG00000021816,ENSMUSG00000027087,ENSMUSG00000032536,ENSMUSG00000079477,…	Trh|Flcn|Dlg4|Clasp1|Epb41|Sncaip|Ryr3|Ank1|P2ry12|Spag9|Efr3a|Mpc1|Ctdspl2|Cadps2|Heatr3|Actr3|Ano1|Ppp3cb|Itgav|Trak1|Rab7|Col1a1|Hsp90aa1|Dnajc13|Hcrt|Cacna1a|Bnip3l|Il33|Plcd4|Ap2m1|Etv5|Vamp4|Oxt|Rangap1|Mapre2|Mak|Gm28048|Ing1|Avp|Nolc1|
GO:0002125	maternal aggressive behavior	biological_process	7.3438e-05	0.079148	2	146	4	22036	ENSMUSG00000037727,ENSMUSG00000027301	Avp|Oxt|
GO:0022607	cellular component assembly	biological_process	7.3633e-05	0.079148	36	146	2484	22036	ENSMUSG00000020886,ENSMUSG00000032633,ENSMUSG00000040506,ENSMUSG00000064302,ENSMUSG00000024335,ENSMUSG00000028906,ENSMUSG00000024534,ENSMUSG00000033327,ENSMUSG00000036550,ENSMUSG00000057378,ENSMUSG00000036353,ENSMUSG00000024608,ENSMUSG00000020859,ENSMUSG00000017978,ENSMUSG00000026341,ENSMUSG00000027087,ENSMUSG00000044533,ENSMUSG00000045083,ENSMUSG00000001930,ENSMUSG00000079477,ENSMUSG00000021270,…	Dlg4|Flcn|Ambra1|Clasp1|Brd2|Epb41|Sncaip|Tnxb|Cnot1|Ryr3|P2ry12|Rps14|Spag9|Cadps2|Actr3|Itgav|Rps2|Lingo2|Vwf|Rab7|Hsp90aa1|Col1a1|Cacna1a|Camsap1|Dusp3|Hist2h3c1|Rnf4|Oxt|Vamp4|Ap2m1|Mapre2|Lrsam1|Ncor1|Taz|Lgi1|Clu|
GO:0010646	regulation of cell communication	biological_process	7.4364e-05	0.079148	43	146	3234	22036	ENSMUSG00000092035,ENSMUSG00000032633,ENSMUSG00000005892,ENSMUSG00000029634,ENSMUSG00000020886,ENSMUSG00000002342,ENSMUSG00000032336,ENSMUSG00000033327,ENSMUSG00000024534,ENSMUSG00000036550,ENSMUSG00000004207,ENSMUSG00000036353,ENSMUSG00000035383,ENSMUSG00000020859,ENSMUSG00000004637,ENSMUSG00000033411,ENSMUSG00000030956,ENSMUSG00000021816,ENSMUSG00000031075,ENSMUSG00000023150,ENSMUSG00000027087,…	Peg10|Flcn|Trh|Rnf6|Dlg4|Tmem161a|Nptn|Tnxb|Sncaip|Cnot1|Psap|P2ry12|Pmch|Spag9|Wwox|Ctdspl2|Fam53b|Ppp3cb|Ano1|Ivns1abp|Itgav|Cxcl14|Rab7|Hsp90aa1|Col1a1|Hcrt|Cacna1a|Bnip3l|Dusp3|Slc35c2|Il33|Ap2m1|Vamp4|Oxt|Ncor1|Ankrd6|Lrsam1|Mapre2|Scgb3a1|Lrg1|Avp|Lgi1|Clu|
GO:0000904	cell morphogenesis involved in differentiation	biological_process	7.946e-05	0.08012	19	146	818	22036	ENSMUSG00000051243,ENSMUSG00000015176,ENSMUSG00000032536,ENSMUSG00000067242,ENSMUSG00000027087,ENSMUSG00000026341,ENSMUSG00000001627,ENSMUSG00000028556,ENSMUSG00000052516,ENSMUSG00000033088,ENSMUSG00000028546,ENSMUSG00000064302,ENSMUSG00000032336,ENSMUSG00000058835,ENSMUSG00000029634,ENSMUSG00000020886,ENSMUSG00000034656,ENSMUSG00000021270,ENSMUSG00000001506	Islr2|Nolc1|Trak1|Lgi1|Itgav|Actr3|Ifrd1|Dock7|Robo2|Triobp|Elavl4|Clasp1|Nptn|Abi1|Rnf6|Dlg4|Cacna1a|Hsp90aa1|Col1a1|
GO:0005184	neuropeptide hormone activity	molecular_function	9.6404e-05	0.082511	3	146	23	22036	ENSMUSG00000037727,ENSMUSG00000027301,ENSMUSG00000045471	Avp|Oxt|Hcrt|
GO:0005515	protein binding	molecular_function	9.826e-05	0.082511	86	146	8629	22036	ENSMUSG00000058690,ENSMUSG00000020886,ENSMUSG00000005892,ENSMUSG00000032633,ENSMUSG00000033088,ENSMUSG00000033031,ENSMUSG00000004460,ENSMUSG00000033327,ENSMUSG00000040506,ENSMUSG00000032336,ENSMUSG00000024335,ENSMUSG00000028556,ENSMUSG00000004637,ENSMUSG00000031075,ENSMUSG00000037872,ENSMUSG00000031657,ENSMUSG00000021508,ENSMUSG00000023150,ENSMUSG00000060475,ENSMUSG00000001930,ENSMUSG00000030035,…	Ccser2|Dlg4|Trh|Flcn|Triobp|Cip2a|Dnajb11|Tnxb|Ambra1|Nptn|Brd2|Dock7|Wwox|Ano1|Ackr1|Heatr3|Cxcl14|Ivns1abp|Wtap|Vwf|Wbp1|Rps2|Dynll2|Hcrt|Hsp90aa1|Astn1|Bnip3l|Abi1|Hist2h3c1|Ppp1r35|Il33|Ankrd6|Ncor1|Oxt|Ap2m1|Lrg1|Fip1l1|Ing1|Clu|Fam220a|Dnah6|Fat1|Etfbkmt|Smtn|Rnf6|Sncaip|Epb41|Clasp1|Psap|Cnot1|Ank1|Ryr3|Cadps2|Gabpb1|Spag9|Efr3a|Pmch|Actr3|Pou2f1|Ppp3cb|Gtf2i|Itgav|Islr2|Rab7|Trak1|Cacna1a…
GO:0061517	macrophage proliferation	biological_process	9.9058e-05	0.082511	2	146	3	22036	ENSMUSG00000022037,ENSMUSG00000024810	Clu|Il33|
GO:0061518	microglial cell proliferation	biological_process	9.9058e-05	0.082511	2	146	3	22036	ENSMUSG00000024810,ENSMUSG00000022037	Il33|Clu|
GO:0051049	regulation of transport	biological_process	0.00011451	0.09141	28	146	1730	22036	ENSMUSG00000064302,ENSMUSG00000024534,ENSMUSG00000039062,ENSMUSG00000024810,ENSMUSG00000036353,ENSMUSG00000032560,ENSMUSG00000021270,ENSMUSG00000045471,ENSMUSG00000034656,ENSMUSG00000005892,ENSMUSG00000020886,ENSMUSG00000037727,ENSMUSG00000027087,ENSMUSG00000015176,ENSMUSG00000022037,ENSMUSG00000022841,ENSMUSG00000026696,ENSMUSG00000027301,ENSMUSG00000022391,ENSMUSG00000026792,ENSMUSG00000018501,…	Clasp1|Sncaip|Anpep|Il33|P2ry12|Dnajc13|Hsp90aa1|Hcrt|Cacna1a|Trh|Dlg4|Avp|Itgav|Nolc1|Clu|Ap2m1|Vamp4|Oxt|Rangap1|Lrsam1|Ncor1|Cadps2|Ctdspl2|Gm28048|Rnasel|Actr3|Ano1|Ppp3cb|
GO:0019222	regulation of metabolic process	biological_process	0.0001235	0.092962	67	146	6380	22036	ENSMUSG00000079477,ENSMUSG00000027087,ENSMUSG00000001627,ENSMUSG00000060261,ENSMUSG00000026565,ENSMUSG00000021816,ENSMUSG00000033411,ENSMUSG00000033499,ENSMUSG00000020859,ENSMUSG00000027361,ENSMUSG00000024608,ENSMUSG00000004207,ENSMUSG00000036550,ENSMUSG00000039853,ENSMUSG00000028546,ENSMUSG00000029634,ENSMUSG00000007880,ENSMUSG00000050423,ENSMUSG00000015176,ENSMUSG00000028034,ENSMUSG00000028364,…	Rab7|Itgav|Ifrd1|Gtf2i|Pou2f1|Ppp3cb|Ctdspl2|Larp4b|Spag9|Gabpb1|Rps14|Psap|Cnot1|Trim14|Elavl4|Rnf6|Arid1a|Ppp1r3g|Nolc1|Fubp1|Tnc|Avp|Taz|Gm28048|Rnasel|Mapre2|Mak|Rangap1|Zfx|Rnf4|Exd1|Slc35c2|Slc6a3|Serpinb1a|Dusp3|Cacna1a|Col1a1|Wtap|Dynll2|Rps2|Papd5|Ivns1abp|Wwox|Dock7|Zfp316|Dnajb11|Tnxb|Nptn|Brd2|Ambra1|Tmem161a|Flcn|Dlg4|Clu|Fam220a|Ing1|Ncor1|Lrsam1|Ap2m1|Etv5|Il33|Ppp1r35|Hist2h3c1|Ab…
GO:0005622	intracellular	cellular_component	0.00012616	0.092962	121	146	14301	22036	ENSMUSG00000025272,ENSMUSG00000027087,ENSMUSG00000020435,ENSMUSG00000032536,ENSMUSG00000079477,ENSMUSG00000015002,ENSMUSG00000027361,ENSMUSG00000020859,ENSMUSG00000035383,ENSMUSG00000033499,ENSMUSG00000017978,ENSMUSG00000033411,ENSMUSG00000026565,ENSMUSG00000021816,ENSMUSG00000026341,ENSMUSG00000001627,ENSMUSG00000030956,ENSMUSG00000060261,ENSMUSG00000064302,ENSMUSG00000028906,ENSMUSG00000024534,…	Tro|Itgav|Osbp2|Trak1|Rab7|Efr3a|Gabpb1|Spag9|Pmch|Larp4b|Cadps2|Ctdspl2|Pou2f1|Ppp3cb|Actr3|Ifrd1|Fam53b|Gtf2i|Clasp1|Epb41|Sncaip|Elavl4|Cnot1|Ank1|Trim14|Ryr3|Psap|Rps14|Peg10|Fat1|Etfbkmt|B3galnt2|Ip6k2|Rnf6|Smtn|Osbpl5|Avp|Zfp532|Fubp1|Nolc1|Ppp1r3g|Arid1a|Smox|Siah1b|Rangap1|Mak|Mapre2|Gm28048|Taz|Rnasel|Zmat4|Serpinb1a|Dusp3|Slc35c2|Exd1|Rnf4|Zfx|Col1a1|Cacna1a|Camsap1|Pmvk|Gnb2|Ivns1abp|P…
GO:0071702	organic substance transport	biological_process	0.00014552	0.10254	34	146	2406	22036	ENSMUSG00000027894,ENSMUSG00000021270,ENSMUSG00000001506,ENSMUSG00000034656,ENSMUSG00000021609,ENSMUSG00000017664,ENSMUSG00000024810,ENSMUSG00000022841,ENSMUSG00000027301,ENSMUSG00000026696,ENSMUSG00000022391,ENSMUSG00000018501,ENSMUSG00000026792,ENSMUSG00000038178,ENSMUSG00000045969,ENSMUSG00000066800,ENSMUSG00000037727,ENSMUSG00000037606,ENSMUSG00000015176,ENSMUSG00000022037,ENSMUSG00000005892,…	Slc6a17|Hsp90aa1|Col1a1|Cacna1a|Slc6a3|Slc35c2|Il33|Ap2m1|Oxt|Vamp4|Rangap1|Ncor1|Lrsam1|Slc43a2|Ing1|Rnasel|Avp|Osbpl5|Nolc1|Clu|Trh|Atp11b|P2ry12|Mpc1|Ctdspl2|Cadps2|Heatr3|Ppp3cb|Ano1|Actr3|Itgav|Trak1|Osbp2|Rab7|
GO:0048667	cell morphogenesis involved in neuron differentiation	biological_process	0.00014986	0.10254	15	146	553	22036	ENSMUSG00000001627,ENSMUSG00000058835,ENSMUSG00000026341,ENSMUSG00000029634,ENSMUSG00000020886,ENSMUSG00000052516,ENSMUSG00000028556,ENSMUSG00000034656,ENSMUSG00000021270,ENSMUSG00000051243,ENSMUSG00000032536,ENSMUSG00000067242,ENSMUSG00000028546,ENSMUSG00000033088,ENSMUSG00000032336	Ifrd1|Abi1|Actr3|Rnf6|Dlg4|Robo2|Dock7|Cacna1a|Hsp90aa1|Islr2|Trak1|Lgi1|Elavl4|Triobp|Nptn|
GO:0007626	locomotory behavior	biological_process	0.00017402	0.11496	9	146	229	22036	ENSMUSG00000020886,ENSMUSG00000005892,ENSMUSG00000021816,ENSMUSG00000026587,ENSMUSG00000013089,ENSMUSG00000034656,ENSMUSG00000037727,ENSMUSG00000021609,ENSMUSG00000028546	Dlg4|Trh|Ppp3cb|Astn1|Etv5|Cacna1a|Avp|Slc6a3|Elavl4|
GO:0030154	cell differentiation	biological_process	0.00018865	0.11839	49	146	4051	22036	ENSMUSG00000052516,ENSMUSG00000013089,ENSMUSG00000037095,ENSMUSG00000064057,ENSMUSG00000066800,ENSMUSG00000028034,ENSMUSG00000028364,ENSMUSG00000067242,ENSMUSG00000022037,ENSMUSG00000037348,ENSMUSG00000007880,ENSMUSG00000015176,ENSMUSG00000034656,ENSMUSG00000026933,ENSMUSG00000021270,ENSMUSG00000001506,ENSMUSG00000026587,ENSMUSG00000058835,ENSMUSG00000079509,ENSMUSG00000024810,ENSMUSG00000028556,…	Robo2|Etv5|Lrg1|Scgb3a1|Rnasel|Fubp1|Tnc|Lgi1|Clu|Paqr7|Arid1a|Nolc1|Cacna1a|Camsap1|Hsp90aa1|Col1a1|Astn1|Abi1|Zfx|Il33|Dock7|Wwox|Spag9|Ppp3cb|Pou2f1|Actr3|Ifrd1|Itgav|Cxcl14|Islr2|Vwf|Osbp2|Trak1|Peg10|Rnf6|Dlg4|Flcn|Triobp|Dnajb11|Elavl4|Ambra1|Clasp1|Nptn|P2ry12|Psap|Rps14|Cnot1|Ank1|Anpep|
GO:0016049	cell growth	biological_process	0.00019403	0.11839	12	146	460	22036	ENSMUSG00000001627,ENSMUSG00000026341,ENSMUSG00000032633,ENSMUSG00000029634,ENSMUSG00000032599,ENSMUSG00000021270,ENSMUSG00000051243,ENSMUSG00000028034,ENSMUSG00000067242,ENSMUSG00000028906,ENSMUSG00000037727,ENSMUSG00000025272	Ifrd1|Actr3|Flcn|Rnf6|Ip6k2|Hsp90aa1|Islr2|Fubp1|Lgi1|Epb41|Avp|Tro|
GO:0065008	regulation of biological quality	biological_process	0.00020181	0.11839	45	146	3583	22036	ENSMUSG00000001627,ENSMUSG00000060261,ENSMUSG00000026341,ENSMUSG00000031075,ENSMUSG00000021816,ENSMUSG00000035383,ENSMUSG00000017978,ENSMUSG00000045083,ENSMUSG00000079477,ENSMUSG00000001930,ENSMUSG00000051243,ENSMUSG00000027087,ENSMUSG00000036779,ENSMUSG00000005892,ENSMUSG00000032633,ENSMUSG00000020886,ENSMUSG00000029634,ENSMUSG00000020439,ENSMUSG00000039062,ENSMUSG00000057378,ENSMUSG00000031543,…	Ifrd1|Gtf2i|Actr3|Ano1|Ppp3cb|Pmch|Cadps2|Lingo2|Rab7|Vwf|Islr2|Itgav|Papd5|Trh|Flcn|Dlg4|Rnf6|Smtn|Anpep|Ryr3|Ank1|Rps14|P2ry12|Nptn|Atp11b|Clasp1|Elavl4|Epb41|Sncaip|Gm28048|Rnasel|Etv5|Ap2m1|Oxt|Mak|Ppp1r3g|Clu|Avp|Kcnmb2|Bnip3l|Hsp90aa1|Hcrt|Cacna1a|Zfx|Slc6a3|
GO:0007275	multicellular organismal development	biological_process	0.00021848	0.11839	58	146	5057	22036	ENSMUSG00000026933,ENSMUSG00000034656,ENSMUSG00000027894,ENSMUSG00000021270,ENSMUSG00000026587,ENSMUSG00000001506,ENSMUSG00000058835,ENSMUSG00000021609,ENSMUSG00000003518,ENSMUSG00000079509,ENSMUSG00000024810,ENSMUSG00000040183,ENSMUSG00000052516,ENSMUSG00000013089,ENSMUSG00000027301,ENSMUSG00000040749,ENSMUSG00000064057,ENSMUSG00000037095,ENSMUSG00000009995,ENSMUSG00000067242,ENSMUSG00000028364,…	Camsap1|Cacna1a|Slc6a17|Hsp90aa1|Astn1|Col1a1|Abi1|Slc6a3|Dusp3|Zfx|Il33|Ankrd6|Robo2|Etv5|Oxt|Siah1b|Scgb3a1|Lrg1|Taz|Lgi1|Tnc|Fubp1|Arid1a|Paqr7|Clu|Nolc1|Peg10|Flcn|Rnf6|Dlg4|Dnajb11|Elavl4|Triobp|Nptn|Ambra1|Clasp1|Rps14|Psap|P2ry12|Anpep|Ank1|Cnot1|Wwox|Dock7|Spag9|Ifrd1|Gtf2i|Ppp3cb|Ano1|Pou2f1|Actr3|Itgav|Cxcl14|Vwf|Islr2|Wtap|Trak1|Lingo2|
GO:0048812	neuron projection morphogenesis	biological_process	0.00022358	0.11839	15	146	573	22036	ENSMUSG00000028556,ENSMUSG00000052516,ENSMUSG00000034656,ENSMUSG00000021270,ENSMUSG00000058835,ENSMUSG00000026341,ENSMUSG00000001627,ENSMUSG00000029634,ENSMUSG00000020886,ENSMUSG00000028546,ENSMUSG00000067242,ENSMUSG00000032336,ENSMUSG00000051243,ENSMUSG00000022037,ENSMUSG00000032536	Dock7|Robo2|Cacna1a|Hsp90aa1|Abi1|Actr3|Ifrd1|Rnf6|Dlg4|Elavl4|Lgi1|Nptn|Islr2|Clu|Trak1|
GO:0005179	hormone activity	molecular_function	0.00022511	0.11839	5	146	127	22036	ENSMUSG00000005892,ENSMUSG00000027301,ENSMUSG00000037727,ENSMUSG00000035383,ENSMUSG00000045471	Trh|Oxt|Avp|Pmch|Hcrt|
GO:0060746	parental behavior	biological_process	0.00022791	0.11839	3	146	16	22036	ENSMUSG00000079509,ENSMUSG00000037727,ENSMUSG00000027301	Zfx|Avp|Oxt|
GO:0043229	intracellular organelle	cellular_component	0.00023247	0.11839	107	146	12183	22036	ENSMUSG00000030922,ENSMUSG00000024335,ENSMUSG00000037400,ENSMUSG00000040506,ENSMUSG00000004460,ENSMUSG00000033088,ENSMUSG00000015027,ENSMUSG00000039062,ENSMUSG00000050370,ENSMUSG00000036353,ENSMUSG00000058690,ENSMUSG00000032633,ENSMUSG00000005892,ENSMUSG00000020886,ENSMUSG00000023150,ENSMUSG00000021508,ENSMUSG00000036779,ENSMUSG00000020483,ENSMUSG00000044533,ENSMUSG00000001930,ENSMUSG00000060475,…	Lyrm1|Brd2|Atp11b|Ambra1|Dnajb11|Triobp|Galns|Anpep|Ch25h|P2ry12|Ccser2|Flcn|Trh|Dlg4|Ivns1abp|Cxcl14|Papd5|Dynll2|Rps2|Vwf|Wtap|Wwox|Mpc1|Dock7|Hist2h3c1|Il33|Plcd4|Slc6a17|Hsp90aa1|Dnajc13|Astn1|Hcrt|Plekhh1|Abi1|Bnip3l|Fam220a|Clu|Dnah6|Etv5|Ap2m1|Vamp4|Oxt|Ankrd6|Ncor1|Ing1|Pigb|Pisd|Fip1l1|Lrg1|Clasp1|Elavl4|Epb41|Sncaip|Ryr3|Ank1|Trim14|Cnot1|Rps14|Psap|Etfbkmt|B3galnt2|Fat1|Peg10|Ip6k2|Rnf…
GO:0032879	regulation of localization	biological_process	0.00023482	0.11839	35	146	2466	22036	ENSMUSG00000034656,ENSMUSG00000045471,ENSMUSG00000021270,ENSMUSG00000001506,ENSMUSG00000032560,ENSMUSG00000024810,ENSMUSG00000066800,ENSMUSG00000098650,ENSMUSG00000026792,ENSMUSG00000018501,ENSMUSG00000024277,ENSMUSG00000022391,ENSMUSG00000026696,ENSMUSG00000027301,ENSMUSG00000022841,ENSMUSG00000022037,ENSMUSG00000015176,ENSMUSG00000028034,ENSMUSG00000037727,ENSMUSG00000020886,ENSMUSG00000032633,…	Cacna1a|Hcrt|Hsp90aa1|Col1a1|Dnajc13|Il33|Rnasel|Gm28048|Lrsam1|Ncor1|Mapre2|Rangap1|Vamp4|Oxt|Ap2m1|Clu|Nolc1|Fubp1|Avp|Dlg4|Flcn|Trh|P2ry12|Ryr3|Anpep|Sncaip|Clasp1|Actr3|Ano1|Ppp3cb|Cadps2|Ctdspl2|Spag9|Cxcl14|Itgav|
GO:0051239	regulation of multicellular organismal process	biological_process	0.00024544	0.12057	40	146	3069	22036	ENSMUSG00000032536,ENSMUSG00000045083,ENSMUSG00000051243,ENSMUSG00000021508,ENSMUSG00000027087,ENSMUSG00000060261,ENSMUSG00000001627,ENSMUSG00000026341,ENSMUSG00000035383,ENSMUSG00000020859,ENSMUSG00000039062,ENSMUSG00000036550,ENSMUSG00000032336,ENSMUSG00000064302,ENSMUSG00000004460,ENSMUSG00000028546,ENSMUSG00000024534,ENSMUSG00000032633,ENSMUSG00000020886,ENSMUSG00000029634,ENSMUSG00000020439,…	Trak1|Lingo2|Islr2|Cxcl14|Itgav|Gtf2i|Ifrd1|Actr3|Pmch|Spag9|Anpep|Cnot1|Nptn|Clasp1|Dnajb11|Elavl4|Sncaip|Flcn|Dlg4|Rnf6|Smtn|Clu|Avp|Fubp1|Lgi1|Scgb3a1|Lrg1|Etv5|Ap2m1|Vamp4|Oxt|Ankrd6|Mapre2|Robo2|Il33|Slc6a3|Col1a1|Hsp90aa1|Hcrt|Cacna1a|
GO:0051480	cytosolic calcium ion homeostasis	biological_process	0.00026741	0.12808	10	146	344	22036	ENSMUSG00000060261,ENSMUSG00000020886,ENSMUSG00000034656,ENSMUSG00000045471,ENSMUSG00000027301,ENSMUSG00000035383,ENSMUSG00000057378,ENSMUSG00000027087,ENSMUSG00000037727,ENSMUSG00000032336	Gtf2i|Dlg4|Cacna1a|Hcrt|Oxt|Pmch|Ryr3|Itgav|Avp|Nptn|
GO:0048869	cellular developmental process	biological_process	0.0002833	0.12838	51	146	4325	22036	ENSMUSG00000079509,ENSMUSG00000024810,ENSMUSG00000034656,ENSMUSG00000026933,ENSMUSG00000021270,ENSMUSG00000001506,ENSMUSG00000026587,ENSMUSG00000058835,ENSMUSG00000028364,ENSMUSG00000067242,ENSMUSG00000028034,ENSMUSG00000022037,ENSMUSG00000037348,ENSMUSG00000007880,ENSMUSG00000015176,ENSMUSG00000052516,ENSMUSG00000021363,ENSMUSG00000013089,ENSMUSG00000037095,ENSMUSG00000064057,ENSMUSG00000066800,…	Zfx|Il33|Cacna1a|Camsap1|Hsp90aa1|Col1a1|Astn1|Abi1|Tnc|Lgi1|Fubp1|Clu|Paqr7|Arid1a|Nolc1|Robo2|Mak|Etv5|Lrg1|Scgb3a1|Rnasel|Triobp|Epb41|Dnajb11|Elavl4|Clasp1|Ambra1|Nptn|P2ry12|Psap|Rps14|Ank1|Cnot1|Anpep|Peg10|Rnf6|Dlg4|Flcn|Cxcl14|Itgav|Islr2|Vwf|Osbp2|Trak1|Dock7|Wwox|Spag9|Ppp3cb|Pou2f1|Actr3|Ifrd1|
GO:0043226	organelle	cellular_component	0.00028503	0.12838	107	146	12227	22036	ENSMUSG00000025272,ENSMUSG00000079477,ENSMUSG00000032536,ENSMUSG00000020435,ENSMUSG00000033499,ENSMUSG00000017978,ENSMUSG00000033411,ENSMUSG00000035383,ENSMUSG00000027361,ENSMUSG00000020859,ENSMUSG00000015002,ENSMUSG00000030956,ENSMUSG00000001627,ENSMUSG00000060261,ENSMUSG00000021816,ENSMUSG00000026565,ENSMUSG00000026341,ENSMUSG00000028546,ENSMUSG00000024534,ENSMUSG00000028906,ENSMUSG00000064302,…	Tro|Rab7|Trak1|Osbp2|Larp4b|Cadps2|Ctdspl2|Pmch|Gabpb1|Spag9|Efr3a|Fam53b|Ifrd1|Gtf2i|Ppp3cb|Pou2f1|Actr3|Elavl4|Sncaip|Epb41|Clasp1|Psap|Rps14|Ryr3|Ank1|Trim14|Cnot1|Ip6k2|B3galnt2|Etfbkmt|Peg10|Fat1|Smtn|Rnf6|Fubp1|Avp|Zfp532|Osbpl5|Smox|Arid1a|Nolc1|Mapre2|Mak|Siah1b|Rangap1|Zmat4|Taz|Gm28048|Rnasel|Slc35c2|Dusp3|Zfx|Rnf4|Exd1|Camsap1|Cacna1a|Col1a1|Pmvk|Cxcl14|Papd5|Ivns1abp|Vwf|Wtap|Dynll2|R…
GO:0023051	regulation of signaling	biological_process	0.00028815	0.12838	41	146	3218	22036	ENSMUSG00000064057,ENSMUSG00000037095,ENSMUSG00000022841,ENSMUSG00000027301,ENSMUSG00000026696,ENSMUSG00000024277,ENSMUSG00000040183,ENSMUSG00000018501,ENSMUSG00000022037,ENSMUSG00000037727,ENSMUSG00000067242,ENSMUSG00000001506,ENSMUSG00000021270,ENSMUSG00000045471,ENSMUSG00000034656,ENSMUSG00000024810,ENSMUSG00000003518,ENSMUSG00000017664,ENSMUSG00000030956,ENSMUSG00000021816,ENSMUSG00000031075,…	Scgb3a1|Lrg1|Ap2m1|Oxt|Vamp4|Mapre2|Ankrd6|Ncor1|Clu|Avp|Lgi1|Col1a1|Hsp90aa1|Hcrt|Cacna1a|Il33|Dusp3|Slc35c2|Fam53b|Ppp3cb|Ano1|Pmch|Spag9|Wwox|Ctdspl2|Rab7|Ivns1abp|Cxcl14|Itgav|Flcn|Trh|Dlg4|Rnf6|Tmem161a|Peg10|Cnot1|Psap|P2ry12|Nptn|Tnxb|Sncaip|
GO:0051649	establishment of localization in cell	biological_process	0.00031525	0.13532	33	146	2370	22036	ENSMUSG00000020859,ENSMUSG00000033411,ENSMUSG00000017978,ENSMUSG00000023861,ENSMUSG00000031657,ENSMUSG00000021816,ENSMUSG00000026341,ENSMUSG00000031075,ENSMUSG00000027087,ENSMUSG00000032536,ENSMUSG00000079477,ENSMUSG00000020886,ENSMUSG00000005892,ENSMUSG00000064302,ENSMUSG00000024534,ENSMUSG00000031543,ENSMUSG00000057378,ENSMUSG00000036353,ENSMUSG00000027301,ENSMUSG00000026696,ENSMUSG00000022391,…	Spag9|Ctdspl2|Cadps2|Mpc1|Heatr3|Ppp3cb|Actr3|Ano1|Itgav|Trak1|Rab7|Dlg4|Trh|Clasp1|Sncaip|Ank1|Ryr3|P2ry12|Oxt|Vamp4|Rangap1|Ap2m1|Mak|Ing1|Avp|Nolc1|Dnajc13|Hsp90aa1|Cacna1a|Hcrt|Bnip3l|Plcd4|Il33|
GO:0007625	grooming behavior	biological_process	0.00031784	0.13532	3	146	20	22036	ENSMUSG00000020886,ENSMUSG00000027301,ENSMUSG00000037727	Dlg4|Oxt|Avp|
GO:0009987	cellular process	biological_process	0.00034579	0.14401	131	146	16809	22036	ENSMUSG00000048647,ENSMUSG00000003518,ENSMUSG00000001506,ENSMUSG00000027333,ENSMUSG00000007880,ENSMUSG00000037348,ENSMUSG00000050423,ENSMUSG00000028034,ENSMUSG00000067242,ENSMUSG00000009995,ENSMUSG00000066800,ENSMUSG00000052516,ENSMUSG00000037697,ENSMUSG00000024608,ENSMUSG00000028546,ENSMUSG00000028906,ENSMUSG00000024534,ENSMUSG00000039958,ENSMUSG00000039242,ENSMUSG00000092035,ENSMUSG00000070047,…	Exd1|Dusp3|Col1a1|Smox|Arid1a|Paqr7|Ppp1r3g|Fubp1|Lgi1|Taz|Rnasel|Robo2|Ddhd1|Rps14|Elavl4|Epb41|Sncaip|Etfbkmt|B3galnt2|Peg10|Fat1|Islr2|Itgav|Fam53b|Gtf2i|Actr3|Larp4b|Cadps2|Pmch|Spag9|Ppp1r35|Abi1|Hcrt|Slc6a17|Dnajc13|Clu|Fam220a|Dnah6|Kcnmb2|Pisd|Fip1l1|Pigb|Ncor1|Slc43a2|Oxt|Vamp4|Adgrd1|Zfp316|Dnajb11|Tnxb|Nptn|Atp11b|Flcn|Dlg4|Ccser2|Vwf|Wtap|Papd5|Ivns1abp|Ackr1|Heatr3|Wwox|Gpr19|Zfx|Rnf…
GO:0007204	elevation of cytosolic calcium ion concentration	biological_process	0.00039658	0.16165	9	146	301	22036	ENSMUSG00000057378,ENSMUSG00000027087,ENSMUSG00000032336,ENSMUSG00000037727,ENSMUSG00000020886,ENSMUSG00000034656,ENSMUSG00000045471,ENSMUSG00000027301,ENSMUSG00000035383	Ryr3|Itgav|Nptn|Avp|Dlg4|Cacna1a|Hcrt|Oxt|Pmch|
GO:0006810	transport	biological_process	0.00041634	0.1653	50	146	4277	22036	ENSMUSG00000033411,ENSMUSG00000017978,ENSMUSG00000023861,ENSMUSG00000020859,ENSMUSG00000031075,ENSMUSG00000026341,ENSMUSG00000021816,ENSMUSG00000031657,ENSMUSG00000027087,ENSMUSG00000079477,ENSMUSG00000020435,ENSMUSG00000032536,ENSMUSG00000032599,ENSMUSG00000020886,ENSMUSG00000005892,ENSMUSG00000024534,ENSMUSG00000064302,ENSMUSG00000037400,ENSMUSG00000036353,ENSMUSG00000031543,ENSMUSG00000057378,…	Ctdspl2|Cadps2|Mpc1|Spag9|Ano1|Actr3|Ppp3cb|Heatr3|Itgav|Rab7|Osbp2|Trak1|Ip6k2|Dlg4|Trh|Sncaip|Clasp1|Atp11b|P2ry12|Ank1|Ryr3|Anpep|Slc43a2|Mak|Lrsam1|Ncor1|Rangap1|Vamp4|Oxt|Ap2m1|Gm28048|Ing1|Rnasel|Kcnmb2|Osbpl5|Avp|Clu|Arid1a|Nolc1|Cacna1a|Hcrt|Dnajc13|Hsp90aa1|Col1a1|Slc6a17|Bnip3l|Slc35c2|Slc6a3|Plcd4|Il33|
GO:0048731	system development	biological_process	0.00042277	0.1653	53	146	4575	22036	ENSMUSG00000027301,ENSMUSG00000013089,ENSMUSG00000052516,ENSMUSG00000040183,ENSMUSG00000009995,ENSMUSG00000037095,ENSMUSG00000064057,ENSMUSG00000067242,ENSMUSG00000028364,ENSMUSG00000028034,ENSMUSG00000015176,ENSMUSG00000022037,ENSMUSG00000007880,ENSMUSG00000001506,ENSMUSG00000021270,ENSMUSG00000026587,ENSMUSG00000027894,ENSMUSG00000034656,ENSMUSG00000026933,ENSMUSG00000058835,ENSMUSG00000021609,…	Oxt|Etv5|Robo2|Ankrd6|Taz|Lrg1|Scgb3a1|Lgi1|Tnc|Fubp1|Nolc1|Clu|Arid1a|Col1a1|Hsp90aa1|Astn1|Slc6a17|Cacna1a|Camsap1|Abi1|Slc6a3|Il33|Zfx|Spag9|Dock7|Wwox|Pou2f1|Ano1|Ppp3cb|Actr3|Gtf2i|Ifrd1|Itgav|Cxcl14|Lingo2|Trak1|Islr2|Vwf|Peg10|Dlg4|Rnf6|Flcn|Clasp1|Ambra1|Nptn|Triobp|Elavl4|Dnajb11|Ank1|Anpep|P2ry12|Psap|Rps14|
GO:0060255	regulation of macromolecule metabolic process	biological_process	0.00043736	0.16606	56	146	5293	22036	ENSMUSG00000037727,ENSMUSG00000028364,ENSMUSG00000028034,ENSMUSG00000015176,ENSMUSG00000007880,ENSMUSG00000022037,ENSMUSG00000050423,ENSMUSG00000083012,ENSMUSG00000013089,ENSMUSG00000022841,ENSMUSG00000018501,ENSMUSG00000021363,ENSMUSG00000045969,ENSMUSG00000098650,ENSMUSG00000009995,ENSMUSG00000066800,ENSMUSG00000044734,ENSMUSG00000003518,ENSMUSG00000017664,ENSMUSG00000093769,ENSMUSG00000029110,…	Avp|Tnc|Fubp1|Nolc1|Arid1a|Clu|Ppp1r3g|Fam220a|Etv5|Ap2m1|Ncor1|Mak|Ing1|Gm28048|Taz|Rnasel|Serpinb1a|Dusp3|Slc35c2|Hist2h3c1|Rnf4|Il33|Exd1|Zfx|Col1a1|Hsp90aa1|Hcrt|Abi1|Ivns1abp|Itgav|Papd5|Rps2|Rab7|Wtap|Gabpb1|Spag9|Wwox|Larp4b|Ctdspl2|Dock7|Ifrd1|Gtf2i|Pou2f1|Ppp3cb|Nptn|Brd2|Tnxb|Elavl4|Zfp316|Trim14|Cnot1|Rps14|Flcn|Rnf6|Dlg4|Tmem161a|
GO:0009653	anatomical structure morphogenesis	biological_process	0.00044207	0.16606	37	146	2676	22036	ENSMUSG00000040183,ENSMUSG00000021363,ENSMUSG00000052516,ENSMUSG00000037697,ENSMUSG00000013089,ENSMUSG00000064057,ENSMUSG00000037095,ENSMUSG00000028364,ENSMUSG00000067242,ENSMUSG00000007880,ENSMUSG00000022037,ENSMUSG00000015176,ENSMUSG00000026933,ENSMUSG00000034656,ENSMUSG00000001506,ENSMUSG00000021270,ENSMUSG00000058835,ENSMUSG00000004637,ENSMUSG00000028556,ENSMUSG00000060261,ENSMUSG00000001627,…	Ankrd6|Mak|Robo2|Ddhd1|Etv5|Scgb3a1|Lrg1|Tnc|Lgi1|Arid1a|Clu|Nolc1|Camsap1|Cacna1a|Col1a1|Hsp90aa1|Abi1|Wwox|Dock7|Gtf2i|Ifrd1|Pou2f1|Ppp3cb|Actr3|Itgav|Islr2|Trak1|Flcn|Rnf6|Dlg4|Elavl4|Triobp|Epb41|Nptn|Clasp1|Anpep|Cnot1|
GO:0044763	single-organism cellular process	biological_process	0.00049882	0.17771	112	146	13453	22036	ENSMUSG00000033411,ENSMUSG00000017978,ENSMUSG00000015002,ENSMUSG00000020859,ENSMUSG00000035383,ENSMUSG00000026565,ENSMUSG00000026341,ENSMUSG00000021816,ENSMUSG00000001627,ENSMUSG00000030956,ENSMUSG00000060261,ENSMUSG00000027087,ENSMUSG00000025272,ENSMUSG00000051243,ENSMUSG00000079477,ENSMUSG00000020435,ENSMUSG00000032536,ENSMUSG00000032599,ENSMUSG00000092035,ENSMUSG00000070047,ENSMUSG00000020439,…	Ctdspl2|Cadps2|Efr3a|Spag9|Pmch|Pou2f1|Actr3|Ppp3cb|Ifrd1|Fam53b|Gtf2i|Itgav|Tro|Islr2|Rab7|Osbp2|Trak1|Ip6k2|Peg10|Fat1|Smtn|Rnf6|Sncaip|Epb41|Elavl4|Clasp1|Rps14|Psap|Ank1|Cnot1|Ryr3|Mak|Robo2|Mapre2|Rangap1|Ddhd1|Scgb3a1|Taz|Gm28048|Rnasel|Lgi1|Tnc|Fubp1|Avp|Blcap|Paqr7|Arid1a|Nolc1|Cacna1a|Camsap1|Col1a1|Gnb2|Slc35c2|Slc6a3|Dusp3|Zfx|Exd1|Rnf4|Dock7|Gpr19|Wwox|Mpc1|Ano1|Ackr1|Heatr3|Papd5|Cxc…
GO:0080090	regulation of primary metabolic process	biological_process	0.00050542	0.17771	57	146	5359	22036	ENSMUSG00000037727,ENSMUSG00000028034,ENSMUSG00000015176,ENSMUSG00000007880,ENSMUSG00000050423,ENSMUSG00000083012,ENSMUSG00000022037,ENSMUSG00000013089,ENSMUSG00000022391,ENSMUSG00000024277,ENSMUSG00000018501,ENSMUSG00000066800,ENSMUSG00000098650,ENSMUSG00000045969,ENSMUSG00000009995,ENSMUSG00000003518,ENSMUSG00000044734,ENSMUSG00000021609,ENSMUSG00000093769,ENSMUSG00000029110,ENSMUSG00000024810,…	Avp|Fubp1|Nolc1|Arid1a|Ppp1r3g|Fam220a|Clu|Etv5|Rangap1|Mapre2|Ncor1|Rnasel|Gm28048|Ing1|Taz|Dusp3|Serpinb1a|Slc6a3|Hist2h3c1|Rnf4|Il33|Zfx|Hsp90aa1|Col1a1|Hcrt|Cacna1a|Abi1|Ivns1abp|Itgav|Papd5|Rps2|Rab7|Wtap|Spag9|Gabpb1|Wwox|Ctdspl2|Dock7|Larp4b|Gtf2i|Ifrd1|Pou2f1|Ppp3cb|Nptn|Brd2|Ambra1|Dnajb11|Tnxb|Zfp316|Trim14|Cnot1|Rps14|Psap|Flcn|Rnf6|Dlg4|Tmem161a|
GO:0000902	cell morphogenesis	biological_process	0.00050893	0.17771	23	146	1269	22036	ENSMUSG00000052516,ENSMUSG00000028556,ENSMUSG00000021363,ENSMUSG00000001627,ENSMUSG00000026341,ENSMUSG00000027087,ENSMUSG00000067242,ENSMUSG00000032536,ENSMUSG00000015176,ENSMUSG00000022037,ENSMUSG00000051243,ENSMUSG00000021270,ENSMUSG00000001506,ENSMUSG00000026933,ENSMUSG00000034656,ENSMUSG00000020886,ENSMUSG00000029634,ENSMUSG00000058835,ENSMUSG00000032336,ENSMUSG00000064302,ENSMUSG00000028546,…	Robo2|Dock7|Mak|Ifrd1|Actr3|Itgav|Lgi1|Trak1|Nolc1|Clu|Islr2|Hsp90aa1|Col1a1|Camsap1|Cacna1a|Dlg4|Rnf6|Abi1|Nptn|Clasp1|Elavl4|Epb41|Triobp|
GO:0044424	intracellular part	cellular_component	0.00051017	0.17771	116	146	13778	22036	ENSMUSG00000026933,ENSMUSG00000034656,ENSMUSG00000001506,ENSMUSG00000029713,ENSMUSG00000027952,ENSMUSG00000017664,ENSMUSG00000044734,ENSMUSG00000003518,ENSMUSG00000079509,ENSMUSG00000029110,ENSMUSG00000048647,ENSMUSG00000024277,ENSMUSG00000021363,ENSMUSG00000022391,ENSMUSG00000040749,ENSMUSG00000037492,ENSMUSG00000098650,ENSMUSG00000066800,ENSMUSG00000009995,ENSMUSG00000028034,ENSMUSG00000037727,…	Camsap1|Cacna1a|Col1a1|Gnb2|Pmvk|Slc35c2|Serpinb1a|Dusp3|Zfx|Rnf4|Exd1|Mapre2|Mak|Rangap1|Siah1b|Zmat4|Gm28048|Rnasel|Taz|Fubp1|Avp|Zfp532|Osbpl5|Smox|Arid1a|Ppp1r3g|Nolc1|Ip6k2|B3galnt2|Etfbkmt|Fat1|Peg10|Smtn|Rnf6|Elavl4|Sncaip|Epb41|Clasp1|Psap|Rps14|Ryr3|Cnot1|Ank1|Trim14|Larp4b|Cadps2|Ctdspl2|Pmch|Spag9|Gabpb1|Efr3a|Gtf2i|Ifrd1|Fam53b|Pou2f1|Ppp3cb|Actr3|Itgav|Tro|Rab7|Trak1|Osbp2|Hcrt|Plekh…
GO:0061564	axon development	biological_process	0.00056393	0.19293	12	146	445	22036	ENSMUSG00000032336,ENSMUSG00000067242,ENSMUSG00000028364,ENSMUSG00000032536,ENSMUSG00000051243,ENSMUSG00000021270,ENSMUSG00000034656,ENSMUSG00000028556,ENSMUSG00000052516,ENSMUSG00000029634,ENSMUSG00000026341,ENSMUSG00000001627	Nptn|Lgi1|Tnc|Trak1|Islr2|Hsp90aa1|Cacna1a|Dock7|Robo2|Rnf6|Actr3|Ifrd1|
GO:0001558	regulation of cell growth	biological_process	0.0005854	0.19424	10	146	391	22036	ENSMUSG00000037727,ENSMUSG00000025272,ENSMUSG00000067242,ENSMUSG00000028906,ENSMUSG00000051243,ENSMUSG00000032599,ENSMUSG00000032633,ENSMUSG00000029634,ENSMUSG00000001627,ENSMUSG00000026341	Avp|Tro|Lgi1|Epb41|Islr2|Ip6k2|Flcn|Rnf6|Ifrd1|Actr3|
GO:0031323	regulation of cellular metabolic process	biological_process	0.00058804	0.19424	58	146	5489	22036	ENSMUSG00000029725,ENSMUSG00000029110,ENSMUSG00000024810,ENSMUSG00000079509,ENSMUSG00000003518,ENSMUSG00000093769,ENSMUSG00000021609,ENSMUSG00000058835,ENSMUSG00000022051,ENSMUSG00000001506,ENSMUSG00000021270,ENSMUSG00000034656,ENSMUSG00000045471,ENSMUSG00000015176,ENSMUSG00000083012,ENSMUSG00000050423,ENSMUSG00000022037,ENSMUSG00000007880,ENSMUSG00000037727,ENSMUSG00000028034,ENSMUSG00000066800,…	Ppp1r35|Rnf4|Il33|Zfx|Dusp3|Hist2h3c1|Slc6a3|Abi1|Bnip3l|Col1a1|Hsp90aa1|Cacna1a|Hcrt|Nolc1|Fam220a|Ppp1r3g|Clu|Arid1a|Avp|Fubp1|Rnasel|Gm28048|Ing1|Taz|Rangap1|Etv5|Ap2m1|Lrsam1|Ncor1|Mapre2|Cnot1|Trim14|Zfp316|Rps14|Ambra1|Nptn|Brd2|Dnajb11|Tnxb|Rnf6|Dlg4|Flcn|Tmem161a|Rps2|Wtap|Ivns1abp|Papd5|Itgav|Ppp3cb|Pou2f1|Gtf2i|Ifrd1|Spag9|Gabpb1|Larp4b|Ctdspl2|Dock7|Wwox|
GO:0035813	regulation of renal sodium excretion	biological_process	0.00062201	0.20047	3	146	27	22036	ENSMUSG00000027301,ENSMUSG00000037727,ENSMUSG00000039062	Oxt|Avp|Anpep|
GO:0044707	single-multicellular organism process	biological_process	0.00062785	0.20047	73	146	7819	22036	ENSMUSG00000022037,ENSMUSG00000037610,ENSMUSG00000037095,ENSMUSG00000040183,ENSMUSG00000027301,ENSMUSG00000026696,ENSMUSG00000013089,ENSMUSG00000022841,ENSMUSG00000024810,ENSMUSG00000058835,ENSMUSG00000045471,ENSMUSG00000021270,ENSMUSG00000026587,ENSMUSG00000027894,ENSMUSG00000060475,ENSMUSG00000001930,ENSMUSG00000045083,ENSMUSG00000021508,ENSMUSG00000031075,ENSMUSG00000028556,ENSMUSG00000004637,…	Clu|Kcnmb2|Lrg1|Ankrd6|Oxt|Vamp4|Etv5|Ap2m1|Il33|Abi1|Hcrt|Hsp90aa1|Astn1|Slc6a17|Wtap|Vwf|Lingo2|Cxcl14|Ano1|Dock7|Wwox|P2ry12|Anpep|Triobp|Dnajb11|Tnxb|Ambra1|Nptn|Dlg4|Flcn|Trh|Paqr7|Arid1a|Nolc1|Lgi1|Tnc|Fubp1|Avp|Scgb3a1|Taz|Robo2|Mak|Mapre2|Siah1b|Zfx|Slc6a3|Dusp3|Cacna1a|Camsap1|Col1a1|Islr2|Rab7|Trak1|Itgav|Pou2f1|Ppp3cb|Actr3|Ifrd1|Gtf2i|Cadps2|Spag9|Pmch|Psap|Rps14|Ank1|Cnot1|Ryr3|Sncai…
GO:0022603	regulation of anatomical structure morphogenesis	biological_process	0.0006429	0.20191	19	146	1051	22036	ENSMUSG00000032633,ENSMUSG00000029634,ENSMUSG00000026933,ENSMUSG00000034656,ENSMUSG00000001506,ENSMUSG00000028906,ENSMUSG00000033088,ENSMUSG00000064302,ENSMUSG00000060261,ENSMUSG00000064057,ENSMUSG00000001627,ENSMUSG00000037095,ENSMUSG00000026341,ENSMUSG00000040183,ENSMUSG00000052516,ENSMUSG00000013089,ENSMUSG00000037697,ENSMUSG00000051243,ENSMUSG00000032536	Flcn|Rnf6|Camsap1|Cacna1a|Col1a1|Epb41|Triobp|Clasp1|Gtf2i|Scgb3a1|Ifrd1|Lrg1|Actr3|Ankrd6|Robo2|Etv5|Ddhd1|Islr2|Trak1|
GO:0051130	positive regulation of cellular component organization	biological_process	0.0006585	0.20348	20	146	1137	22036	ENSMUSG00000022841,ENSMUSG00000037697,ENSMUSG00000027301,ENSMUSG00000026792,ENSMUSG00000052516,ENSMUSG00000064057,ENSMUSG00000026341,ENSMUSG00000045083,ENSMUSG00000032536,ENSMUSG00000051243,ENSMUSG00000022037,ENSMUSG00000021270,ENSMUSG00000001506,ENSMUSG00000032336,ENSMUSG00000064302,ENSMUSG00000028546,ENSMUSG00000033088,ENSMUSG00000036550,ENSMUSG00000031543,ENSMUSG00000036353	Ap2m1|Ddhd1|Oxt|Lrsam1|Robo2|Scgb3a1|Actr3|Lingo2|Trak1|Islr2|Clu|Hsp90aa1|Col1a1|Nptn|Clasp1|Elavl4|Triobp|Cnot1|Ank1|P2ry12|
GO:0035812	renal sodium excretion	biological_process	0.00068599	0.20724	3	146	28	22036	ENSMUSG00000039062,ENSMUSG00000027301,ENSMUSG00000037727	Anpep|Oxt|Avp|
GO:0055080	cation homeostasis	biological_process	0.00069327	0.20724	14	146	693	22036	ENSMUSG00000079477,ENSMUSG00000031543,ENSMUSG00000039062,ENSMUSG00000057378,ENSMUSG00000027087,ENSMUSG00000037727,ENSMUSG00000032336,ENSMUSG00000060261,ENSMUSG00000098650,ENSMUSG00000020886,ENSMUSG00000034656,ENSMUSG00000045471,ENSMUSG00000027301,ENSMUSG00000035383	Rab7|Ank1|Anpep|Ryr3|Itgav|Avp|Nptn|Gtf2i|Gm28048|Dlg4|Cacna1a|Hcrt|Oxt|Pmch|
GO:0048856	anatomical structure development	biological_process	0.00070555	0.20724	59	146	5408	22036	ENSMUSG00000028364,ENSMUSG00000028034,ENSMUSG00000067242,ENSMUSG00000015176,ENSMUSG00000007880,ENSMUSG00000022037,ENSMUSG00000037697,ENSMUSG00000013089,ENSMUSG00000027301,ENSMUSG00000040183,ENSMUSG00000052516,ENSMUSG00000021363,ENSMUSG00000009995,ENSMUSG00000064057,ENSMUSG00000037095,ENSMUSG00000003518,ENSMUSG00000021609,ENSMUSG00000024810,ENSMUSG00000079509,ENSMUSG00000027894,ENSMUSG00000021270,…	Tnc|Fubp1|Lgi1|Nolc1|Arid1a|Clu|Ddhd1|Etv5|Oxt|Ankrd6|Robo2|Mak|Taz|Scgb3a1|Lrg1|Dusp3|Slc6a3|Il33|Zfx|Slc6a17|Hsp90aa1|Col1a1|Astn1|Camsap1|Cacna1a|Abi1|Itgav|Cxcl14|Trak1|Lingo2|Osbp2|Vwf|Islr2|Spag9|Wwox|Dock7|Ifrd1|Gtf2i|Pou2f1|Ano1|Ppp3cb|Actr3|Nptn|Clasp1|Ambra1|Dnajb11|Elavl4|Triobp|Epb41|Anpep|Cnot1|Ank1|Rps14|Psap|P2ry12|Peg10|Flcn|Dlg4|Rnf6|
GO:0007399	nervous system development	biological_process	0.00071394	0.20724	32	146	2184	22036	ENSMUSG00000021609,ENSMUSG00000024810,ENSMUSG00000021270,ENSMUSG00000026587,ENSMUSG00000027894,ENSMUSG00000034656,ENSMUSG00000026933,ENSMUSG00000058835,ENSMUSG00000067242,ENSMUSG00000028364,ENSMUSG00000028034,ENSMUSG00000022037,ENSMUSG00000007880,ENSMUSG00000027301,ENSMUSG00000013089,ENSMUSG00000052516,ENSMUSG00000040506,ENSMUSG00000032336,ENSMUSG00000033088,ENSMUSG00000028546,ENSMUSG00000004460,…	Slc6a3|Il33|Hsp90aa1|Astn1|Slc6a17|Cacna1a|Camsap1|Abi1|Lgi1|Tnc|Fubp1|Clu|Arid1a|Oxt|Etv5|Robo2|Ambra1|Nptn|Triobp|Elavl4|Dnajb11|P2ry12|Dlg4|Rnf6|Lingo2|Trak1|Islr2|Vwf|Spag9|Dock7|Actr3|Ifrd1|
GO:0031988	membrane-bounded vesicle	cellular_component	0.00078377	0.22411	19	146	1115	22036	ENSMUSG00000001930,ENSMUSG00000079477,ENSMUSG00000022037,ENSMUSG00000037727,ENSMUSG00000022841,ENSMUSG00000027301,ENSMUSG00000026696,ENSMUSG00000017978,ENSMUSG00000057378,ENSMUSG00000024810,ENSMUSG00000039062,ENSMUSG00000040506,ENSMUSG00000005892,ENSMUSG00000020886,ENSMUSG00000027894,ENSMUSG00000026587,ENSMUSG00000021270,ENSMUSG00000001506,ENSMUSG00000045471	Vwf|Rab7|Clu|Avp|Ap2m1|Oxt|Vamp4|Cadps2|Ryr3|Il33|Anpep|Ambra1|Trh|Dlg4|Slc6a17|Astn1|Hsp90aa1|Col1a1|Hcrt|
GO:0051234	establishment of localization	biological_process	0.00079553	0.22413	50	146	4381	22036	ENSMUSG00000098650,ENSMUSG00000045969,ENSMUSG00000066800,ENSMUSG00000018501,ENSMUSG00000026792,ENSMUSG00000021363,ENSMUSG00000038178,ENSMUSG00000022841,ENSMUSG00000026696,ENSMUSG00000027301,ENSMUSG00000022391,ENSMUSG00000007880,ENSMUSG00000022037,ENSMUSG00000015176,ENSMUSG00000037610,ENSMUSG00000037727,ENSMUSG00000037606,ENSMUSG00000022051,ENSMUSG00000045471,ENSMUSG00000034656,ENSMUSG00000027894,…	Gm28048|Ing1|Rnasel|Ncor1|Lrsam1|Mak|Slc43a2|Ap2m1|Vamp4|Oxt|Rangap1|Arid1a|Clu|Nolc1|Kcnmb2|Avp|Osbpl5|Bnip3l|Hcrt|Cacna1a|Slc6a17|Hsp90aa1|Col1a1|Dnajc13|Il33|Plcd4|Slc6a3|Slc35c2|Actr3|Ano1|Ppp3cb|Heatr3|Mpc1|Ctdspl2|Cadps2|Spag9|Rab7|Trak1|Osbp2|Itgav|Trh|Dlg4|Ip6k2|P2ry12|Anpep|Ryr3|Ank1|Sncaip|Atp11b|Clasp1|
GO:0055065	metal ion homeostasis	biological_process	0.00081419	0.22606	13	146	629	22036	ENSMUSG00000045471,ENSMUSG00000034656,ENSMUSG00000035383,ENSMUSG00000027301,ENSMUSG00000060261,ENSMUSG00000020886,ENSMUSG00000098650,ENSMUSG00000027087,ENSMUSG00000037727,ENSMUSG00000032336,ENSMUSG00000039062,ENSMUSG00000057378,ENSMUSG00000031543	Hcrt|Cacna1a|Pmch|Oxt|Gtf2i|Dlg4|Gm28048|Itgav|Avp|Nptn|Anpep|Ryr3|Ank1|
GO:0006820	anion transport	biological_process	0.00085549	0.2335	12	146	535	22036	ENSMUSG00000017664,ENSMUSG00000037727,ENSMUSG00000037400,ENSMUSG00000037606,ENSMUSG00000032599,ENSMUSG00000023861,ENSMUSG00000034656,ENSMUSG00000038178,ENSMUSG00000027894,ENSMUSG00000027301,ENSMUSG00000031075,ENSMUSG00000005892	Slc35c2|Avp|Atp11b|Osbpl5|Ip6k2|Mpc1|Cacna1a|Slc43a2|Slc6a17|Oxt|Ano1|Trh|
GO:0051969	regulation of transmission of nerve impulse	biological_process	0.00087783	0.2335	11	146	421	22036	ENSMUSG00000037727,ENSMUSG00000032336,ENSMUSG00000067242,ENSMUSG00000024534,ENSMUSG00000020886,ENSMUSG00000022841,ENSMUSG00000035383,ENSMUSG00000027301,ENSMUSG00000026696,ENSMUSG00000045471,ENSMUSG00000034656	Avp|Nptn|Lgi1|Sncaip|Dlg4|Ap2m1|Pmch|Oxt|Vamp4|Hcrt|Cacna1a|
GO:0035176	social behavior	biological_process	0.00088975	0.2335	4	146	53	22036	ENSMUSG00000037727,ENSMUSG00000027301,ENSMUSG00000021816,ENSMUSG00000020886	Avp|Oxt|Ppp3cb|Dlg4|
GO:0051703	intraspecies interaction between organisms	biological_process	0.00088975	0.2335	4	146	53	22036	ENSMUSG00000037727,ENSMUSG00000027301,ENSMUSG00000021816,ENSMUSG00000020886	Avp|Oxt|Ppp3cb|Dlg4|
GO:0032501	multicellular organismal process	biological_process	0.00090275	0.23371	75	146	8223	22036	ENSMUSG00000024810,ENSMUSG00000045471,ENSMUSG00000027894,ENSMUSG00000026587,ENSMUSG00000021270,ENSMUSG00000058835,ENSMUSG00000037610,ENSMUSG00000022037,ENSMUSG00000040183,ENSMUSG00000022841,ENSMUSG00000013089,ENSMUSG00000027301,ENSMUSG00000026696,ENSMUSG00000037095,ENSMUSG00000004460,ENSMUSG00000033327,ENSMUSG00000033031,ENSMUSG00000033088,ENSMUSG00000032336,ENSMUSG00000040506,ENSMUSG00000036353,…	Il33|Hcrt|Slc6a17|Astn1|Hsp90aa1|Abi1|Kcnmb2|Clu|Ankrd6|Ap2m1|Etv5|Oxt|Vamp4|Lrg1|Dnajb11|Tnxb|Cip2a|Triobp|Nptn|Ambra1|P2ry12|Anpep|Flcn|Trh|Dlg4|Cxcl14|Vwf|Wtap|Lingo2|Wwox|Dock7|Ano1|Slc6a3|Dusp3|Zfx|Camsap1|Cacna1a|Col1a1|Tnc|Lgi1|Fubp1|Avp|Arid1a|Paqr7|Nolc1|Mapre2|Robo2|Mak|Siah1b|Scgb3a1|Taz|Elavl4|Sncaip|Clasp1|Rps14|Psap|Ryr3|Ank1|Cnot1|Peg10|Smtn|Rnf6|Itgav|Rab7|Islr2|Trak1|Osbp2|Cadps2…
GO:0051051	negative regulation of transport	biological_process	0.00095218	0.24322	11	146	490	22036	ENSMUSG00000045471,ENSMUSG00000026792,ENSMUSG00000022391,ENSMUSG00000027301,ENSMUSG00000005892,ENSMUSG00000098650,ENSMUSG00000020886,ENSMUSG00000027087,ENSMUSG00000036353,ENSMUSG00000039062,ENSMUSG00000024810	Hcrt|Lrsam1|Rangap1|Oxt|Trh|Gm28048|Dlg4|Itgav|P2ry12|Anpep|Il33|
GO:0048468	cell development	biological_process	0.00096986	0.24384	33	146	2389	22036	ENSMUSG00000079509,ENSMUSG00000021270,ENSMUSG00000001506,ENSMUSG00000034656,ENSMUSG00000026933,ENSMUSG00000058835,ENSMUSG00000028364,ENSMUSG00000028034,ENSMUSG00000067242,ENSMUSG00000015176,ENSMUSG00000022037,ENSMUSG00000007880,ENSMUSG00000013089,ENSMUSG00000052516,ENSMUSG00000064057,ENSMUSG00000064302,ENSMUSG00000032336,ENSMUSG00000033088,ENSMUSG00000028546,ENSMUSG00000004460,ENSMUSG00000031543,…	Zfx|Hsp90aa1|Col1a1|Cacna1a|Camsap1|Abi1|Tnc|Fubp1|Lgi1|Nolc1|Clu|Arid1a|Etv5|Robo2|Scgb3a1|Clasp1|Nptn|Triobp|Elavl4|Dnajb11|Ank1|Cnot1|Dlg4|Rnf6|Itgav|Cxcl14|Osbp2|Trak1|Islr2|Spag9|Dock7|Actr3|Ifrd1|
GO:0051952	regulation of amine transport	biological_process	0.00098003	0.24384	5	146	106	22036	ENSMUSG00000034656,ENSMUSG00000037727,ENSMUSG00000027301,ENSMUSG00000036353,ENSMUSG00000005892	Cacna1a|Avp|Oxt|P2ry12|Trh|
GO:0016023	cytoplasmic membrane-bounded vesicle	cellular_component	0.00099339	0.24399	18	146	1048	22036	ENSMUSG00000022037,ENSMUSG00000079477,ENSMUSG00000001930,ENSMUSG00000037727,ENSMUSG00000027301,ENSMUSG00000026696,ENSMUSG00000022841,ENSMUSG00000017978,ENSMUSG00000057378,ENSMUSG00000024810,ENSMUSG00000040506,ENSMUSG00000020886,ENSMUSG00000005892,ENSMUSG00000021270,ENSMUSG00000026587,ENSMUSG00000001506,ENSMUSG00000027894,ENSMUSG00000045471	Clu|Rab7|Vwf|Avp|Oxt|Vamp4|Ap2m1|Cadps2|Ryr3|Il33|Ambra1|Dlg4|Trh|Hsp90aa1|Astn1|Col1a1|Slc6a17|Hcrt|
GO:0032502	developmental process	biological_process	0.001017	0.24664	63	146	6035	22036	ENSMUSG00000032336,ENSMUSG00000064302,ENSMUSG00000040506,ENSMUSG00000004460,ENSMUSG00000028546,ENSMUSG00000033088,ENSMUSG00000028906,ENSMUSG00000039062,ENSMUSG00000031543,ENSMUSG00000036550,ENSMUSG00000024608,ENSMUSG00000004207,ENSMUSG00000036353,ENSMUSG00000092035,ENSMUSG00000032633,ENSMUSG00000029634,ENSMUSG00000020886,ENSMUSG00000027087,ENSMUSG00000021508,ENSMUSG00000032536,ENSMUSG00000045083,…	Nptn|Clasp1|Ambra1|Dnajb11|Elavl4|Triobp|Epb41|Anpep|Ank1|Cnot1|Rps14|Psap|P2ry12|Peg10|Flcn|Rnf6|Dlg4|Itgav|Cxcl14|Trak1|Lingo2|Osbp2|Vwf|Wtap|Islr2|Spag9|Wwox|Dock7|Gtf2i|Ifrd1|Ano1|Actr3|Pou2f1|Ppp3cb|Dusp3|Slc6a3|Il33|Zfx|Slc6a17|Astn1|Hsp90aa1|Col1a1|Camsap1|Cacna1a|Abi1|Tnc|Fubp1|Lgi1|Nolc1|Arid1a|Clu|Paqr7|Ddhd1|Etv5|Siah1b|Oxt|Ankrd6|Mak|Robo2|Taz|Rnasel|Scgb3a1|Lrg1|
GO:0050793	regulation of developmental process	biological_process	0.0010509	0.25166	33	146	2529	22036	ENSMUSG00000026933,ENSMUSG00000034656,ENSMUSG00000021270,ENSMUSG00000001506,ENSMUSG00000007880,ENSMUSG00000022037,ENSMUSG00000028034,ENSMUSG00000064057,ENSMUSG00000037095,ENSMUSG00000040183,ENSMUSG00000052516,ENSMUSG00000037697,ENSMUSG00000013089,ENSMUSG00000027301,ENSMUSG00000036353,ENSMUSG00000036550,ENSMUSG00000028546,ENSMUSG00000004460,ENSMUSG00000028906,ENSMUSG00000033088,ENSMUSG00000032336,…	Camsap1|Cacna1a|Hsp90aa1|Col1a1|Arid1a|Clu|Fubp1|Scgb3a1|Lrg1|Ankrd6|Robo2|Ddhd1|Etv5|Oxt|P2ry12|Cnot1|Elavl4|Dnajb11|Epb41|Triobp|Nptn|Clasp1|Flcn|Rnf6|Islr2|Trak1|Lingo2|Itgav|Cxcl14|Ifrd1|Gtf2i|Actr3|Spag9|
GO:0044062	regulation of excretion	biological_process	0.0010854	0.25671	3	146	31	22036	ENSMUSG00000037727,ENSMUSG00000027301,ENSMUSG00000039062	Avp|Oxt|Anpep|
GO:0007610	behavior	biological_process	0.0011131	0.26006	16	146	855	22036	ENSMUSG00000021508,ENSMUSG00000037727,ENSMUSG00000052516,ENSMUSG00000027301,ENSMUSG00000035383,ENSMUSG00000013089,ENSMUSG00000021816,ENSMUSG00000021609,ENSMUSG00000028546,ENSMUSG00000036353,ENSMUSG00000079509,ENSMUSG00000034656,ENSMUSG00000045471,ENSMUSG00000026587,ENSMUSG00000020886,ENSMUSG00000005892	Cxcl14|Avp|Robo2|Oxt|Pmch|Etv5|Ppp3cb|Slc6a3|Elavl4|P2ry12|Zfx|Cacna1a|Hcrt|Astn1|Dlg4|Trh|
GO:0034613	cellular protein localization	biological_process	0.0011656	0.26403	22	146	1394	22036	ENSMUSG00000028906,ENSMUSG00000064302,ENSMUSG00000031543,ENSMUSG00000034656,ENSMUSG00000021270,ENSMUSG00000001506,ENSMUSG00000032633,ENSMUSG00000020886,ENSMUSG00000079477,ENSMUSG00000032536,ENSMUSG00000015176,ENSMUSG00000024277,ENSMUSG00000033411,ENSMUSG00000013089,ENSMUSG00000022841,ENSMUSG00000015002,ENSMUSG00000022391,ENSMUSG00000026696,ENSMUSG00000026341,ENSMUSG00000031657,ENSMUSG00000045969,…	Epb41|Clasp1|Ank1|Cacna1a|Hsp90aa1|Col1a1|Flcn|Dlg4|Rab7|Trak1|Nolc1|Mapre2|Ctdspl2|Etv5|Ap2m1|Efr3a|Rangap1|Vamp4|Actr3|Heatr3|Ing1|Gm28048|
GO:0015711	organic anion transport	biological_process	0.0011794	0.26403	10	146	408	22036	ENSMUSG00000017664,ENSMUSG00000037606,ENSMUSG00000037400,ENSMUSG00000037727,ENSMUSG00000005892,ENSMUSG00000034656,ENSMUSG00000038178,ENSMUSG00000023861,ENSMUSG00000027301,ENSMUSG00000027894	Slc35c2|Osbpl5|Atp11b|Avp|Trh|Cacna1a|Slc43a2|Mpc1|Oxt|Slc6a17|
GO:0032989	cellular component morphogenesis	biological_process	0.0011852	0.26403	23	146	1366	22036	ENSMUSG00000029634,ENSMUSG00000020886,ENSMUSG00000058835,ENSMUSG00000021270,ENSMUSG00000001506,ENSMUSG00000026933,ENSMUSG00000034656,ENSMUSG00000032336,ENSMUSG00000064302,ENSMUSG00000028546,ENSMUSG00000028906,ENSMUSG00000033088,ENSMUSG00000001627,ENSMUSG00000026341,ENSMUSG00000028556,ENSMUSG00000021363,ENSMUSG00000052516,ENSMUSG00000032536,ENSMUSG00000015176,ENSMUSG00000022037,ENSMUSG00000051243,…	Rnf6|Dlg4|Abi1|Hsp90aa1|Col1a1|Camsap1|Cacna1a|Nptn|Clasp1|Elavl4|Epb41|Triobp|Ifrd1|Actr3|Dock7|Mak|Robo2|Trak1|Nolc1|Clu|Islr2|Lgi1|Itgav|
GO:0043231	intracellular membrane-bounded organelle	cellular_component	0.0011852	0.26403	97	146	11109	22036	ENSMUSG00000025272,ENSMUSG00000032536,ENSMUSG00000020435,ENSMUSG00000079477,ENSMUSG00000035383,ENSMUSG00000027361,ENSMUSG00000017978,ENSMUSG00000033499,ENSMUSG00000033411,ENSMUSG00000060261,ENSMUSG00000001627,ENSMUSG00000030956,ENSMUSG00000026565,ENSMUSG00000026341,ENSMUSG00000064302,ENSMUSG00000028546,ENSMUSG00000024534,ENSMUSG00000028906,ENSMUSG00000057378,ENSMUSG00000039853,ENSMUSG00000031543,…	Tro|Trak1|Osbp2|Rab7|Pmch|Gabpb1|Cadps2|Larp4b|Ctdspl2|Gtf2i|Ifrd1|Fam53b|Pou2f1|Actr3|Clasp1|Elavl4|Sncaip|Epb41|Ryr3|Trim14|Ank1|Cnot1|Rps14|Psap|B3galnt2|Etfbkmt|Fat1|Peg10|Ip6k2|Rnf6|Avp|Zfp532|Osbpl5|Fubp1|Nolc1|Smox|Arid1a|Siah1b|Rangap1|Mak|Zmat4|Rnasel|Gm28048|Taz|Dusp3|Slc35c2|Rnf4|Zfx|Col1a1|Cacna1a|Pmvk|Ivns1abp|Cxcl14|Papd5|Rps2|Vwf|Wtap|Wwox|Mpc1|Dock7|Lyrm1|Brd2|Atp11b|Ambra1|Dnajb1…
GO:0009651	response to salt stress	biological_process	0.0012036	0.26504	3	146	29	22036	ENSMUSG00000027301,ENSMUSG00000021270,ENSMUSG00000037727	Oxt|Hsp90aa1|Avp|
GO:0022008	neurogenesis	biological_process	0.0012528	0.26607	25	146	1581	22036	ENSMUSG00000021270,ENSMUSG00000026587,ENSMUSG00000026933,ENSMUSG00000034656,ENSMUSG00000029634,ENSMUSG00000020886,ENSMUSG00000058835,ENSMUSG00000032336,ENSMUSG00000004460,ENSMUSG00000028546,ENSMUSG00000033088,ENSMUSG00000024810,ENSMUSG00000036353,ENSMUSG00000013089,ENSMUSG00000020859,ENSMUSG00000028556,ENSMUSG00000052516,ENSMUSG00000001627,ENSMUSG00000026341,ENSMUSG00000028034,ENSMUSG00000028364,…	Hsp90aa1|Astn1|Camsap1|Cacna1a|Rnf6|Dlg4|Abi1|Nptn|Dnajb11|Elavl4|Triobp|Il33|P2ry12|Etv5|Spag9|Dock7|Robo2|Ifrd1|Actr3|Fubp1|Tnc|Lgi1|Trak1|Clu|Islr2|
GO:0060284	regulation of cell development	biological_process	0.0012554	0.26607	19	146	1089	22036	ENSMUSG00000032536,ENSMUSG00000051243,ENSMUSG00000021508,ENSMUSG00000028034,ENSMUSG00000064057,ENSMUSG00000001627,ENSMUSG00000026341,ENSMUSG00000013089,ENSMUSG00000020859,ENSMUSG00000052516,ENSMUSG00000036550,ENSMUSG00000032336,ENSMUSG00000064302,ENSMUSG00000028546,ENSMUSG00000004460,ENSMUSG00000033088,ENSMUSG00000029634,ENSMUSG00000001506,ENSMUSG00000034656	Trak1|Islr2|Cxcl14|Fubp1|Scgb3a1|Ifrd1|Actr3|Etv5|Spag9|Robo2|Cnot1|Nptn|Clasp1|Elavl4|Dnajb11|Triobp|Rnf6|Col1a1|Cacna1a|
GO:0007409	axonogenesis	biological_process	0.0012562	0.26607	11	146	418	22036	ENSMUSG00000032536,ENSMUSG00000051243,ENSMUSG00000032336,ENSMUSG00000067242,ENSMUSG00000029634,ENSMUSG00000001627,ENSMUSG00000026341,ENSMUSG00000021270,ENSMUSG00000052516,ENSMUSG00000028556,ENSMUSG00000034656	Trak1|Islr2|Nptn|Lgi1|Rnf6|Ifrd1|Actr3|Hsp90aa1|Robo2|Dock7|Cacna1a|
GO:0070727	cellular macromolecule localization	biological_process	0.0012638	0.26607	22	146	1403	22036	ENSMUSG00000032633,ENSMUSG00000020886,ENSMUSG00000021270,ENSMUSG00000001506,ENSMUSG00000034656,ENSMUSG00000031543,ENSMUSG00000064302,ENSMUSG00000028906,ENSMUSG00000098650,ENSMUSG00000031657,ENSMUSG00000045969,ENSMUSG00000026341,ENSMUSG00000022841,ENSMUSG00000013089,ENSMUSG00000026696,ENSMUSG00000022391,ENSMUSG00000015002,ENSMUSG00000024277,ENSMUSG00000033411,ENSMUSG00000032536,ENSMUSG00000015176,…	Flcn|Dlg4|Hsp90aa1|Col1a1|Cacna1a|Ank1|Clasp1|Epb41|Gm28048|Heatr3|Ing1|Actr3|Ap2m1|Etv5|Vamp4|Rangap1|Efr3a|Mapre2|Ctdspl2|Trak1|Nolc1|Rab7|
GO:0030141	secretory granule	cellular_component	0.0012781	0.26614	9	146	383	22036	ENSMUSG00000037727,ENSMUSG00000079477,ENSMUSG00000001930,ENSMUSG00000022037,ENSMUSG00000022841,ENSMUSG00000027301,ENSMUSG00000001506,ENSMUSG00000045471,ENSMUSG00000005892	Avp|Rab7|Vwf|Clu|Ap2m1|Oxt|Col1a1|Hcrt|Trh|
GO:0051179	localization	biological_process	0.0012975	0.26728	60	146	5639	22036	ENSMUSG00000032599,ENSMUSG00000020886,ENSMUSG00000005892,ENSMUSG00000032633,ENSMUSG00000024534,ENSMUSG00000028906,ENSMUSG00000064302,ENSMUSG00000037400,ENSMUSG00000036353,ENSMUSG00000031543,ENSMUSG00000050370,ENSMUSG00000057378,ENSMUSG00000039062,ENSMUSG00000033411,ENSMUSG00000017978,ENSMUSG00000023861,ENSMUSG00000015002,ENSMUSG00000020859,ENSMUSG00000026341,ENSMUSG00000031075,ENSMUSG00000021816,…	Ip6k2|Dlg4|Trh|Flcn|Sncaip|Epb41|Clasp1|Atp11b|P2ry12|Ank1|Ch25h|Ryr3|Anpep|Ctdspl2|Cadps2|Mpc1|Efr3a|Spag9|Actr3|Ano1|Ppp3cb|Heatr3|Itgav|Cxcl14|Rab7|Osbp2|Trak1|Cacna1a|Hcrt|Col1a1|Hsp90aa1|Astn1|Dnajc13|Slc6a17|Bnip3l|Slc6a3|Slc35c2|Plcd4|Il33|Slc43a2|Mak|Lrsam1|Mapre2|Ncor1|Vamp4|Oxt|Rangap1|Etv5|Ap2m1|Ing1|Gm28048|Rnasel|Kcnmb2|Fubp1|Osbpl5|Avp|Dnah6|Clu|Arid1a|Nolc1|
GO:0031325	positive regulation of cellular metabolic process	biological_process	0.0013196	0.26894	34	146	2753	22036	ENSMUSG00000024810,ENSMUSG00000029110,ENSMUSG00000021270,ENSMUSG00000001506,ENSMUSG00000058835,ENSMUSG00000022051,ENSMUSG00000037727,ENSMUSG00000028034,ENSMUSG00000015176,ENSMUSG00000007880,ENSMUSG00000022037,ENSMUSG00000050423,ENSMUSG00000013089,ENSMUSG00000022841,ENSMUSG00000098650,ENSMUSG00000066800,ENSMUSG00000045969,ENSMUSG00000009995,ENSMUSG00000032336,ENSMUSG00000040506,ENSMUSG00000036550,…	Il33|Rnf4|Hsp90aa1|Col1a1|Abi1|Bnip3l|Avp|Fubp1|Nolc1|Arid1a|Clu|Ppp1r3g|Etv5|Ap2m1|Gm28048|Rnasel|Ing1|Taz|Nptn|Ambra1|Cnot1|Flcn|Rnf6|Dlg4|Tmem161a|Rps2|Gabpb1|Spag9|Wwox|Dock7|Larp4b|Ifrd1|Pou2f1|Ppp3cb|
GO:0043227	membrane-bounded organelle	cellular_component	0.0013536	0.26939	97	146	11141	22036	ENSMUSG00000031543,ENSMUSG00000039853,ENSMUSG00000036550,ENSMUSG00000057378,ENSMUSG00000004207,ENSMUSG00000024608,ENSMUSG00000064302,ENSMUSG00000024534,ENSMUSG00000028906,ENSMUSG00000028546,ENSMUSG00000029634,ENSMUSG00000070047,ENSMUSG00000092035,ENSMUSG00000039958,ENSMUSG00000039242,ENSMUSG00000032599,ENSMUSG00000020435,ENSMUSG00000032536,ENSMUSG00000079477,ENSMUSG00000025272,ENSMUSG00000026341,…	Ank1|Trim14|Cnot1|Ryr3|Psap|Rps14|Clasp1|Sncaip|Epb41|Elavl4|Rnf6|Fat1|Peg10|Etfbkmt|B3galnt2|Ip6k2|Osbp2|Trak1|Rab7|Tro|Actr3|Pou2f1|Gtf2i|Ifrd1|Fam53b|Gabpb1|Pmch|Larp4b|Ctdspl2|Cadps2|Rnf4|Zfx|Dusp3|Slc35c2|Pmvk|Col1a1|Cacna1a|Nolc1|Arid1a|Smox|Osbpl5|Zfp532|Avp|Fubp1|Gm28048|Rnasel|Taz|Zmat4|Rangap1|Siah1b|Mak|Ch25h|Anpep|P2ry12|Ambra1|Lyrm1|Brd2|Atp11b|Triobp|Galns|Dnajb11|Dlg4|Flcn|Trh|Rps2…
GO:0050804	regulation of synaptic transmission	biological_process	0.0013673	0.26939	10	146	376	22036	ENSMUSG00000020886,ENSMUSG00000035383,ENSMUSG00000022841,ENSMUSG00000026696,ENSMUSG00000027301,ENSMUSG00000045471,ENSMUSG00000034656,ENSMUSG00000032336,ENSMUSG00000067242,ENSMUSG00000024534	Dlg4|Pmch|Ap2m1|Vamp4|Oxt|Hcrt|Cacna1a|Nptn|Lgi1|Sncaip|
GO:0031644	regulation of neurological system process	biological_process	0.0013819	0.26939	11	146	452	22036	ENSMUSG00000020886,ENSMUSG00000034656,ENSMUSG00000045471,ENSMUSG00000027301,ENSMUSG00000026696,ENSMUSG00000035383,ENSMUSG00000022841,ENSMUSG00000024534,ENSMUSG00000067242,ENSMUSG00000032336,ENSMUSG00000037727	Dlg4|Cacna1a|Hcrt|Oxt|Vamp4|Pmch|Ap2m1|Sncaip|Lgi1|Nptn|Avp|
GO:0042220	response to cocaine	biological_process	0.0013843	0.26939	4	146	63	22036	ENSMUSG00000021609,ENSMUSG00000021270,ENSMUSG00000027301,ENSMUSG00000020886	Slc6a3|Hsp90aa1|Oxt|Dlg4|
GO:0019226	transmission of nerve impulse	biological_process	0.0013921	0.26939	17	146	891	22036	ENSMUSG00000017978,ENSMUSG00000022841,ENSMUSG00000035383,ENSMUSG00000013089,ENSMUSG00000026696,ENSMUSG00000027301,ENSMUSG00000026341,ENSMUSG00000067242,ENSMUSG00000037610,ENSMUSG00000037727,ENSMUSG00000022037,ENSMUSG00000045083,ENSMUSG00000045471,ENSMUSG00000034656,ENSMUSG00000020886,ENSMUSG00000024534,ENSMUSG00000032336	Cadps2|Ap2m1|Pmch|Etv5|Vamp4|Oxt|Actr3|Lgi1|Kcnmb2|Avp|Clu|Lingo2|Hcrt|Cacna1a|Dlg4|Sncaip|Nptn|
GO:0005737	cytoplasm	cellular_component	0.0014324	0.27045	95	146	10641	22036	ENSMUSG00000025272,ENSMUSG00000027087,ENSMUSG00000032536,ENSMUSG00000020435,ENSMUSG00000079477,ENSMUSG00000015002,ENSMUSG00000020859,ENSMUSG00000033499,ENSMUSG00000017978,ENSMUSG00000060261,ENSMUSG00000001627,ENSMUSG00000026341,ENSMUSG00000026565,ENSMUSG00000021816,ENSMUSG00000064302,ENSMUSG00000028546,ENSMUSG00000024534,ENSMUSG00000028906,ENSMUSG00000057378,ENSMUSG00000031543,ENSMUSG00000039853,…	Tro|Itgav|Trak1|Osbp2|Rab7|Efr3a|Spag9|Larp4b|Cadps2|Gtf2i|Ifrd1|Actr3|Pou2f1|Ppp3cb|Clasp1|Elavl4|Sncaip|Epb41|Ryr3|Ank1|Trim14|Cnot1|Psap|Rps14|B3galnt2|Etfbkmt|Fat1|Peg10|Rnf6|Smtn|Avp|Osbpl5|Nolc1|Smox|Ppp1r3g|Rangap1|Mapre2|Mak|Gm28048|Taz|Rnasel|Dusp3|Serpinb1a|Slc35c2|Rnf4|Exd1|Col1a1|Camsap1|Cacna1a|Pmvk|Gnb2|Ivns1abp|Cxcl14|Papd5|Dynll2|Rps2|Vwf|Wtap|Mpc1|Wwox|Ano1|Lyrm1|Brd2|Atp11b|Ambr…
GO:0007267	cell-cell signaling	biological_process	0.0014345	0.27045	19	146	1115	22036	ENSMUSG00000024534,ENSMUSG00000032336,ENSMUSG00000034656,ENSMUSG00000045471,ENSMUSG00000020886,ENSMUSG00000005892,ENSMUSG00000028364,ENSMUSG00000067242,ENSMUSG00000045083,ENSMUSG00000017978,ENSMUSG00000026696,ENSMUSG00000027301,ENSMUSG00000013089,ENSMUSG00000035383,ENSMUSG00000022841,ENSMUSG00000031075,ENSMUSG00000021816,ENSMUSG00000026565,ENSMUSG00000026341	Sncaip|Nptn|Cacna1a|Hcrt|Dlg4|Trh|Tnc|Lgi1|Lingo2|Cadps2|Vamp4|Oxt|Etv5|Pmch|Ap2m1|Ano1|Ppp3cb|Pou2f1|Actr3|
GO:0015837	amine transport	biological_process	0.0014399	0.27045	5	146	113	22036	ENSMUSG00000034656,ENSMUSG00000037727,ENSMUSG00000027301,ENSMUSG00000036353,ENSMUSG00000005892	Cacna1a|Avp|Oxt|P2ry12|Trh|
GO:0000028	ribosomal small subunit assembly	biological_process	0.0014737	0.27411	2	146	16	22036	ENSMUSG00000044533,ENSMUSG00000024608	Rps2|Rps14|
GO:0043933	macromolecular complex subunit organization	biological_process	0.0015202	0.28003	28	146	2131	22036	ENSMUSG00000026933,ENSMUSG00000021270,ENSMUSG00000070047,ENSMUSG00000001506,ENSMUSG00000058835,ENSMUSG00000020886,ENSMUSG00000028906,ENSMUSG00000093769,ENSMUSG00000024335,ENSMUSG00000064302,ENSMUSG00000024608,ENSMUSG00000036353,ENSMUSG00000057378,ENSMUSG00000029110,ENSMUSG00000036550,ENSMUSG00000018501,ENSMUSG00000024277,ENSMUSG00000017978,ENSMUSG00000022841,ENSMUSG00000026696,ENSMUSG00000020859,…	Camsap1|Hsp90aa1|Fat1|Col1a1|Abi1|Dlg4|Epb41|Hist2h3c1|Brd2|Clasp1|Rps14|P2ry12|Ryr3|Rnf4|Cnot1|Ncor1|Mapre2|Cadps2|Ap2m1|Vamp4|Spag9|Actr3|Taz|Lgi1|Arid1a|Vwf|Clu|Rps2|
GO:0002118	aggressive behavior	biological_process	0.0016333	0.29064	2	146	10	22036	ENSMUSG00000037727,ENSMUSG00000027301	Avp|Oxt|
GO:0065003	macromolecular complex assembly	biological_process	0.0016406	0.29064	24	146	1755	22036	ENSMUSG00000018501,ENSMUSG00000024277,ENSMUSG00000017978,ENSMUSG00000022841,ENSMUSG00000026696,ENSMUSG00000020859,ENSMUSG00000026341,ENSMUSG00000009995,ENSMUSG00000067242,ENSMUSG00000001930,ENSMUSG00000022037,ENSMUSG00000044533,ENSMUSG00000026933,ENSMUSG00000021270,ENSMUSG00000001506,ENSMUSG00000020886,ENSMUSG00000093769,ENSMUSG00000028906,ENSMUSG00000024335,ENSMUSG00000024608,ENSMUSG00000036353,…	Ncor1|Mapre2|Cadps2|Ap2m1|Vamp4|Spag9|Actr3|Taz|Lgi1|Vwf|Clu|Rps2|Camsap1|Hsp90aa1|Col1a1|Dlg4|Hist2h3c1|Epb41|Brd2|Rps14|P2ry12|Ryr3|Rnf4|Cnot1|
GO:0043279	response to alkaloid	biological_process	0.0016507	0.29064	6	146	167	22036	ENSMUSG00000037727,ENSMUSG00000027301,ENSMUSG00000021270,ENSMUSG00000021609,ENSMUSG00000057378,ENSMUSG00000020886	Avp|Oxt|Hsp90aa1|Slc6a3|Ryr3|Dlg4|
GO:0019902	phosphatase binding	molecular_function	0.0016512	0.29064	7	146	202	22036	ENSMUSG00000050423,ENSMUSG00000021816,ENSMUSG00000029725,ENSMUSG00000020886,ENSMUSG00000031543,ENSMUSG00000021609,ENSMUSG00000021270	Ppp1r3g|Ppp3cb|Ppp1r35|Dlg4|Ank1|Slc6a3|Hsp90aa1|
GO:0085020	protein K6-linked ubiquitination	biological_process	0.0016548	0.29064	2	146	8	22036	ENSMUSG00000029634,ENSMUSG00000029110	Rnf6|Rnf4|
GO:0051050	positive regulation of transport	biological_process	0.0016688	0.29064	16	146	921	22036	ENSMUSG00000064302,ENSMUSG00000036353,ENSMUSG00000024810,ENSMUSG00000045471,ENSMUSG00000021270,ENSMUSG00000005892,ENSMUSG00000037727,ENSMUSG00000022037,ENSMUSG00000017978,ENSMUSG00000033411,ENSMUSG00000022841,ENSMUSG00000027301,ENSMUSG00000026341,ENSMUSG00000021816,ENSMUSG00000031075,ENSMUSG00000066800	Clasp1|P2ry12|Il33|Hcrt|Hsp90aa1|Trh|Avp|Clu|Cadps2|Ctdspl2|Ap2m1|Oxt|Actr3|Ppp3cb|Ano1|Rnasel|
GO:0033057	multicellular organismal reproductive behavior	biological_process	0.0017037	0.29404	3	146	32	22036	ENSMUSG00000037727,ENSMUSG00000027301,ENSMUSG00000079509	Avp|Oxt|Zfx|
GO:0009893	positive regulation of metabolic process	biological_process	0.0017301	0.29436	36	146	3020	22036	ENSMUSG00000036550,ENSMUSG00000040506,ENSMUSG00000032336,ENSMUSG00000029634,ENSMUSG00000020886,ENSMUSG00000032633,ENSMUSG00000002342,ENSMUSG00000044533,ENSMUSG00000079477,ENSMUSG00000026565,ENSMUSG00000021816,ENSMUSG00000001627,ENSMUSG00000027361,ENSMUSG00000020859,ENSMUSG00000033499,ENSMUSG00000028556,ENSMUSG00000004637,ENSMUSG00000029110,ENSMUSG00000024810,ENSMUSG00000058835,ENSMUSG00000022051,…	Cnot1|Ambra1|Nptn|Rnf6|Dlg4|Flcn|Tmem161a|Rps2|Rab7|Pou2f1|Ppp3cb|Ifrd1|Gabpb1|Spag9|Larp4b|Dock7|Wwox|Rnf4|Il33|Abi1|Bnip3l|Col1a1|Hsp90aa1|Nolc1|Clu|Ppp1r3g|Arid1a|Avp|Tnc|Fubp1|Gm28048|Ing1|Taz|Rnasel|Ap2m1|Etv5|
GO:0006874	cellular calcium ion homeostasis	biological_process	0.0017439	0.29436	10	146	437	22036	ENSMUSG00000032336,ENSMUSG00000037727,ENSMUSG00000027087,ENSMUSG00000057378,ENSMUSG00000027301,ENSMUSG00000035383,ENSMUSG00000034656,ENSMUSG00000045471,ENSMUSG00000020886,ENSMUSG00000060261	Nptn|Avp|Itgav|Ryr3|Oxt|Pmch|Cacna1a|Hcrt|Dlg4|Gtf2i|
GO:0030911	TPR domain binding	molecular_function	0.0017516	0.29436	2	146	8	22036	ENSMUSG00000032536,ENSMUSG00000021270	Trak1|Hsp90aa1|
GO:0050770	regulation of axonogenesis	biological_process	0.0018283	0.30458	7	146	194	22036	ENSMUSG00000052516,ENSMUSG00000034656,ENSMUSG00000029634,ENSMUSG00000032536,ENSMUSG00000026341,ENSMUSG00000051243,ENSMUSG00000001627	Robo2|Cacna1a|Rnf6|Trak1|Actr3|Islr2|Ifrd1|
GO:0019903	protein phosphatase binding	molecular_function	0.0020359	0.33624	6	146	157	22036	ENSMUSG00000020886,ENSMUSG00000031543,ENSMUSG00000050423,ENSMUSG00000021816,ENSMUSG00000021270,ENSMUSG00000021609	Dlg4|Ank1|Ppp1r3g|Ppp3cb|Hsp90aa1|Slc6a3|
GO:0033036	macromolecule localization	biological_process	0.0021113	0.34571	32	146	2485	22036	ENSMUSG00000079477,ENSMUSG00000032536,ENSMUSG00000020435,ENSMUSG00000027087,ENSMUSG00000026341,ENSMUSG00000031657,ENSMUSG00000017978,ENSMUSG00000033411,ENSMUSG00000015002,ENSMUSG00000031543,ENSMUSG00000028906,ENSMUSG00000037400,ENSMUSG00000064302,ENSMUSG00000032633,ENSMUSG00000020886,ENSMUSG00000022037,ENSMUSG00000015176,ENSMUSG00000037606,ENSMUSG00000045969,ENSMUSG00000098650,ENSMUSG00000026792,…	Rab7|Trak1|Osbp2|Itgav|Actr3|Heatr3|Cadps2|Ctdspl2|Efr3a|Ank1|Epb41|Atp11b|Clasp1|Flcn|Dlg4|Clu|Nolc1|Osbpl5|Ing1|Gm28048|Lrsam1|Mapre2|Ncor1|Ap2m1|Etv5|Vamp4|Rangap1|Oxt|Il33|Cacna1a|Col1a1|Hsp90aa1|
GO:0051131	chaperone-mediated protein complex assembly	biological_process	0.0021476	0.34867	2	146	15	22036	ENSMUSG00000022037,ENSMUSG00000021270	Clu|Hsp90aa1|
GO:0050808	synapse organization	biological_process	0.0022015	0.35318	8	146	243	22036	ENSMUSG00000032336,ENSMUSG00000028364,ENSMUSG00000045083,ENSMUSG00000027301,ENSMUSG00000013089,ENSMUSG00000034656,ENSMUSG00000020886,ENSMUSG00000026341	Nptn|Tnc|Lingo2|Oxt|Etv5|Cacna1a|Dlg4|Actr3|
GO:0055074	calcium ion homeostasis	biological_process	0.002235	0.35318	10	146	452	22036	ENSMUSG00000057378,ENSMUSG00000027087,ENSMUSG00000037727,ENSMUSG00000032336,ENSMUSG00000060261,ENSMUSG00000020886,ENSMUSG00000045471,ENSMUSG00000034656,ENSMUSG00000035383,ENSMUSG00000027301	Ryr3|Itgav|Avp|Nptn|Gtf2i|Dlg4|Hcrt|Cacna1a|Pmch|Oxt|
GO:0009966	regulation of signal transduction	biological_process	0.0022483	0.35318	34	146	2816	22036	ENSMUSG00000023150,ENSMUSG00000027087,ENSMUSG00000021508,ENSMUSG00000079477,ENSMUSG00000020859,ENSMUSG00000035383,ENSMUSG00000033411,ENSMUSG00000004637,ENSMUSG00000030956,ENSMUSG00000032336,ENSMUSG00000033327,ENSMUSG00000036550,ENSMUSG00000036353,ENSMUSG00000004207,ENSMUSG00000092035,ENSMUSG00000029634,ENSMUSG00000020886,ENSMUSG00000005892,ENSMUSG00000032633,ENSMUSG00000002342,ENSMUSG00000037727,…	Ivns1abp|Itgav|Cxcl14|Rab7|Spag9|Pmch|Ctdspl2|Wwox|Fam53b|Nptn|Tnxb|Cnot1|P2ry12|Psap|Peg10|Rnf6|Dlg4|Trh|Flcn|Tmem161a|Avp|Clu|Oxt|Ncor1|Ankrd6|Mapre2|Lrg1|Scgb3a1|Dusp3|Slc35c2|Il33|Col1a1|Hsp90aa1|Hcrt|
GO:0035637	multicellular organismal signaling	biological_process	0.0022589	0.35318	17	146	930	22036	ENSMUSG00000022037,ENSMUSG00000045083,ENSMUSG00000067242,ENSMUSG00000037610,ENSMUSG00000037727,ENSMUSG00000026341,ENSMUSG00000017978,ENSMUSG00000035383,ENSMUSG00000013089,ENSMUSG00000022841,ENSMUSG00000026696,ENSMUSG00000027301,ENSMUSG00000024534,ENSMUSG00000032336,ENSMUSG00000020886,ENSMUSG00000045471,ENSMUSG00000034656	Clu|Lingo2|Lgi1|Kcnmb2|Avp|Actr3|Cadps2|Pmch|Etv5|Ap2m1|Vamp4|Oxt|Sncaip|Nptn|Dlg4|Hcrt|Cacna1a|
GO:0045924	regulation of female receptivity	biological_process	0.0022675	0.35318	2	146	11	22036	ENSMUSG00000037727,ENSMUSG00000027301	Avp|Oxt|
GO:0001664	G-protein coupled receptor binding	molecular_function	0.0023393	0.3602	7	146	294	22036	ENSMUSG00000020886,ENSMUSG00000004207,ENSMUSG00000037727,ENSMUSG00000035383,ENSMUSG00000027301,ENSMUSG00000045471,ENSMUSG00000021508	Dlg4|Psap|Avp|Pmch|Oxt|Hcrt|Cxcl14|
GO:0030308	negative regulation of cell growth	biological_process	0.0023502	0.3602	6	146	185	22036	ENSMUSG00000032599,ENSMUSG00000025272,ENSMUSG00000026341,ENSMUSG00000001627,ENSMUSG00000029634,ENSMUSG00000032633	Ip6k2|Tro|Actr3|Ifrd1|Rnf6|Flcn|
GO:0044699	single-organism process	biological_process	0.0023748	0.36108	115	146	14399	22036	ENSMUSG00000003518,ENSMUSG00000017664,ENSMUSG00000021609,ENSMUSG00000048647,ENSMUSG00000029110,ENSMUSG00000079509,ENSMUSG00000001506,ENSMUSG00000034656,ENSMUSG00000026933,ENSMUSG00000029713,ENSMUSG00000037606,ENSMUSG00000037727,ENSMUSG00000067787,ENSMUSG00000028364,ENSMUSG00000028034,ENSMUSG00000067242,ENSMUSG00000015176,ENSMUSG00000037348,ENSMUSG00000007880,ENSMUSG00000022391,ENSMUSG00000040749,…	Dusp3|Slc35c2|Slc6a3|Exd1|Rnf4|Zfx|Col1a1|Cacna1a|Camsap1|Gnb2|Osbpl5|Avp|Blcap|Tnc|Fubp1|Lgi1|Nolc1|Paqr7|Arid1a|Rangap1|Siah1b|Ddhd1|Robo2|Mak|Mapre2|Rnasel|Gm28048|Taz|Scgb3a1|Clasp1|Epb41|Sncaip|Elavl4|Cnot1|Ank1|Ryr3|Psap|Rps14|Fat1|Peg10|Ip6k2|Rnf6|Smtn|Tro|Itgav|Osbp2|Trak1|Islr2|Rab7|Efr3a|Spag9|Pmch|Ctdspl2|Cadps2|Pou2f1|Ppp3cb|Actr3|Ifrd1|Fam53b|Gtf2i|Hist2h3c1|Plcd4|Il33|Dnajc13|Hsp90a…
GO:0032892	positive regulation of organic acid transport	biological_process	0.0024004	0.36209	3	146	38	22036	ENSMUSG00000027301,ENSMUSG00000037727,ENSMUSG00000005892	Oxt|Avp|Trh|
GO:0060452	positive regulation of cardiac muscle contraction	biological_process	0.0024666	0.36747	2	146	14	22036	ENSMUSG00000021270,ENSMUSG00000020439	Hsp90aa1|Smtn|
GO:0048699	generation of neurons	biological_process	0.0025082	0.36747	23	146	1475	22036	ENSMUSG00000034656,ENSMUSG00000026933,ENSMUSG00000026587,ENSMUSG00000021270,ENSMUSG00000058835,ENSMUSG00000020886,ENSMUSG00000029634,ENSMUSG00000033088,ENSMUSG00000028546,ENSMUSG00000004460,ENSMUSG00000032336,ENSMUSG00000052516,ENSMUSG00000028556,ENSMUSG00000020859,ENSMUSG00000013089,ENSMUSG00000026341,ENSMUSG00000001627,ENSMUSG00000067242,ENSMUSG00000028364,ENSMUSG00000028034,ENSMUSG00000051243,…	Cacna1a|Camsap1|Astn1|Hsp90aa1|Abi1|Dlg4|Rnf6|Triobp|Elavl4|Dnajb11|Nptn|Robo2|Dock7|Spag9|Etv5|Actr3|Ifrd1|Lgi1|Tnc|Fubp1|Islr2|Clu|Trak1|
GO:0072503	cellular divalent inorganic cation homeostasis	biological_process	0.0025105	0.36747	10	146	462	22036	ENSMUSG00000057378,ENSMUSG00000027087,ENSMUSG00000032336,ENSMUSG00000037727,ENSMUSG00000060261,ENSMUSG00000020886,ENSMUSG00000034656,ENSMUSG00000045471,ENSMUSG00000027301,ENSMUSG00000035383	Ryr3|Itgav|Nptn|Avp|Gtf2i|Dlg4|Cacna1a|Hcrt|Oxt|Pmch|
GO:0010769	regulation of cell morphogenesis involved in differentiation	biological_process	0.0025127	0.36747	10	146	397	22036	ENSMUSG00000032536,ENSMUSG00000051243,ENSMUSG00000064302,ENSMUSG00000033088,ENSMUSG00000029634,ENSMUSG00000026341,ENSMUSG00000001627,ENSMUSG00000001506,ENSMUSG00000034656,ENSMUSG00000052516	Trak1|Islr2|Clasp1|Triobp|Rnf6|Actr3|Ifrd1|Col1a1|Cacna1a|Robo2|
GO:0042755	eating behavior	biological_process	0.002577	0.37182	3	146	43	22036	ENSMUSG00000005892,ENSMUSG00000027301,ENSMUSG00000045471	Trh|Oxt|Hcrt|
GO:0048858	cell projection morphogenesis	biological_process	0.0025813	0.37182	16	146	819	22036	ENSMUSG00000032336,ENSMUSG00000028546,ENSMUSG00000021270,ENSMUSG00000034656,ENSMUSG00000020886,ENSMUSG00000029634,ENSMUSG00000058835,ENSMUSG00000067242,ENSMUSG00000032536,ENSMUSG00000051243,ENSMUSG00000022037,ENSMUSG00000052516,ENSMUSG00000021363,ENSMUSG00000028556,ENSMUSG00000001627,ENSMUSG00000026341	Nptn|Elavl4|Hsp90aa1|Cacna1a|Dlg4|Rnf6|Abi1|Lgi1|Trak1|Islr2|Clu|Robo2|Mak|Dock7|Ifrd1|Actr3|
GO:0042538	hyperosmotic salinity response	biological_process	0.0026341	0.3766	2	146	13	22036	ENSMUSG00000027301,ENSMUSG00000037727	Oxt|Avp|
GO:0045595	regulation of cell differentiation	biological_process	0.0026603	0.37753	25	146	1839	22036	ENSMUSG00000036353,ENSMUSG00000036550,ENSMUSG00000033088,ENSMUSG00000004460,ENSMUSG00000028546,ENSMUSG00000064302,ENSMUSG00000032336,ENSMUSG00000029634,ENSMUSG00000032633,ENSMUSG00000034656,ENSMUSG00000001506,ENSMUSG00000021270,ENSMUSG00000022037,ENSMUSG00000051243,ENSMUSG00000007880,ENSMUSG00000032536,ENSMUSG00000028034,ENSMUSG00000021508,ENSMUSG00000027087,ENSMUSG00000026341,ENSMUSG00000064057,…	P2ry12|Cnot1|Triobp|Dnajb11|Elavl4|Clasp1|Nptn|Rnf6|Flcn|Cacna1a|Col1a1|Hsp90aa1|Clu|Islr2|Arid1a|Trak1|Fubp1|Cxcl14|Itgav|Actr3|Scgb3a1|Ifrd1|Robo2|Spag9|Etv5|
GO:0044767	single-organism developmental process	biological_process	0.0027025	0.3807	54	146	5057	22036	ENSMUSG00000003518,ENSMUSG00000021609,ENSMUSG00000079509,ENSMUSG00000021270,ENSMUSG00000001506,ENSMUSG00000027894,ENSMUSG00000034656,ENSMUSG00000026933,ENSMUSG00000058835,ENSMUSG00000028364,ENSMUSG00000067242,ENSMUSG00000028034,ENSMUSG00000015176,ENSMUSG00000022037,ENSMUSG00000007880,ENSMUSG00000027301,ENSMUSG00000013089,ENSMUSG00000021363,ENSMUSG00000052516,ENSMUSG00000040183,ENSMUSG00000009995,…	Dusp3|Slc6a3|Zfx|Hsp90aa1|Col1a1|Slc6a17|Cacna1a|Camsap1|Abi1|Tnc|Lgi1|Fubp1|Nolc1|Clu|Arid1a|Oxt|Etv5|Mak|Robo2|Ankrd6|Taz|Lrg1|Scgb3a1|Ambra1|Clasp1|Nptn|Triobp|Epb41|Elavl4|Dnajb11|Ank1|Cnot1|Anpep|P2ry12|Psap|Rps14|Peg10|Dlg4|Rnf6|Flcn|Cxcl14|Itgav|Osbp2|Trak1|Islr2|Spag9|Dock7|Wwox|Pou2f1|Ano1|Ppp3cb|Actr3|Gtf2i|Ifrd1|
GO:0051954	positive regulation of amine transport	biological_process	0.0027795	0.38869	3	146	41	22036	ENSMUSG00000005892,ENSMUSG00000027301,ENSMUSG00000037727	Trh|Oxt|Avp|
GO:0031175	neuron projection development	biological_process	0.0028722	0.39874	17	146	923	22036	ENSMUSG00000032336,ENSMUSG00000028546,ENSMUSG00000029634,ENSMUSG00000020886,ENSMUSG00000058835,ENSMUSG00000021270,ENSMUSG00000034656,ENSMUSG00000026933,ENSMUSG00000032536,ENSMUSG00000051243,ENSMUSG00000022037,ENSMUSG00000067242,ENSMUSG00000028364,ENSMUSG00000026341,ENSMUSG00000001627,ENSMUSG00000052516,ENSMUSG00000028556	Nptn|Elavl4|Rnf6|Dlg4|Abi1|Hsp90aa1|Cacna1a|Camsap1|Trak1|Islr2|Clu|Lgi1|Tnc|Actr3|Ifrd1|Robo2|Dock7|
GO:0048878	chemical homeostasis	biological_process	0.002926	0.402	18	146	1188	22036	ENSMUSG00000027087,ENSMUSG00000036779,ENSMUSG00000037727,ENSMUSG00000079477,ENSMUSG00000050423,ENSMUSG00000035383,ENSMUSG00000027301,ENSMUSG00000060261,ENSMUSG00000031075,ENSMUSG00000021816,ENSMUSG00000098650,ENSMUSG00000032336,ENSMUSG00000039062,ENSMUSG00000057378,ENSMUSG00000031543,ENSMUSG00000045471,ENSMUSG00000034656,ENSMUSG00000020886	Itgav|Papd5|Avp|Rab7|Ppp1r3g|Pmch|Oxt|Gtf2i|Ano1|Ppp3cb|Gm28048|Nptn|Anpep|Ryr3|Ank1|Hcrt|Cacna1a|Dlg4|
GO:0031855	oxytocin receptor binding	molecular_function	0.0029738	0.402	1	146	1	22036	ENSMUSG00000027301	Oxt|
GO:0097305	response to alcohol	biological_process	0.0029972	0.402	9	146	419	22036	ENSMUSG00000005892,ENSMUSG00000027952,ENSMUSG00000001506,ENSMUSG00000027301,ENSMUSG00000029110,ENSMUSG00000044533,ENSMUSG00000037727,ENSMUSG00000028364,ENSMUSG00000021609	Trh|Pmvk|Col1a1|Oxt|Rnf4|Rps2|Avp|Tnc|Slc6a3|
GO:0048583	regulation of response to stimulus	biological_process	0.0030097	0.402	41	146	3754	22036	ENSMUSG00000027087,ENSMUSG00000021508,ENSMUSG00000023150,ENSMUSG00000079477,ENSMUSG00000004637,ENSMUSG00000033411,ENSMUSG00000035383,ENSMUSG00000020859,ENSMUSG00000030956,ENSMUSG00000031075,ENSMUSG00000021816,ENSMUSG00000033327,ENSMUSG00000032336,ENSMUSG00000004207,ENSMUSG00000036353,ENSMUSG00000036550,ENSMUSG00000092035,ENSMUSG00000002342,ENSMUSG00000005892,ENSMUSG00000032633,ENSMUSG00000020886,…	Itgav|Cxcl14|Ivns1abp|Rab7|Wwox|Ctdspl2|Pmch|Spag9|Fam53b|Ano1|Ppp3cb|Tnxb|Nptn|Psap|P2ry12|Cnot1|Peg10|Tmem161a|Trh|Flcn|Dlg4|Rnf6|Avp|Clu|Lrsam1|Ankrd6|Ncor1|Mapre2|Robo2|Oxt|Scgb3a1|Lrg1|Rnasel|Slc35c2|Slc6a3|Dusp3|Il33|Hcrt|Hsp90aa1|Col1a1|Bnip3l|
GO:0030354	melanin-concentrating hormone activity	molecular_function	0.0030612	0.402	1	146	1	22036	ENSMUSG00000035383	Pmch|
GO:0031776	melanin-concentrating hormone receptor binding	molecular_function	0.0030612	0.402	1	146	1	22036	ENSMUSG00000035383	Pmch|
GO:0031777	type 1 melanin-concentrating hormone receptor binding	molecular_function	0.0030612	0.402	1	146	1	22036	ENSMUSG00000035383	Pmch|
GO:0001567	cholesterol 25-hydroxylase activity	molecular_function	0.0030707	0.402	1	146	1	22036	ENSMUSG00000050370	Ch25h|
GO:0044464	cell part	cellular_component	0.003152	0.402	131	146	17357	22036	ENSMUSG00000058835,ENSMUSG00000060716,ENSMUSG00000045471,ENSMUSG00000098530,ENSMUSG00000032560,ENSMUSG00000027894,ENSMUSG00000022037,ENSMUSG00000052861,ENSMUSG00000083012,ENSMUSG00000037610,ENSMUSG00000020589,ENSMUSG00000023452,ENSMUSG00000029227,ENSMUSG00000079469,ENSMUSG00000038178,ENSMUSG00000018501,ENSMUSG00000027301,ENSMUSG00000026696,ENSMUSG00000051147,ENSMUSG00000044017,ENSMUSG00000046658,…	Abi1|Plekhh1|Hcrt|Gm28051|Dnajc13|Slc6a17|Clu|Dnah6|Fam220a|Kcnmb2|Fam49a|Pisd|Fip1l1|Pigb|Slc43a2|Ncor1|Oxt|Vamp4|Nat2|Adgrd1|Zfp316|Tnxb|Dnajb11|Lyrm1|Atp11b|Nptn|Dlg4|Flcn|Ccser2|Wtap|Vwf|Papd5|Ivns1abp|Heatr3|Gpr19|Wwox|Exd1|Dusp3|Col1a1|Paqr7|Ppp1r3g|Arid1a|Smox|Fubp1|Osbpl5|Rnasel|Taz|Robo2|Rps14|Epb41|Sncaip|Elavl4|Peg10|Fat1|B3galnt2|Etfbkmt|Islr2|Itgav|Actr3|Gtf2i|Fam53b|Larp4b|Cadps2|Sp…
GO:0043084	penile erection	biological_process	0.0031727	0.402	2	146	14	22036	ENSMUSG00000027301,ENSMUSG00000037727	Oxt|Avp|
GO:0031771	type 1 hypocretin receptor binding	molecular_function	0.003175	0.402	1	146	1	22036	ENSMUSG00000045471	Hcrt|
GO:0031772	type 2 hypocretin receptor binding	molecular_function	0.003175	0.402	1	146	1	22036	ENSMUSG00000045471	Hcrt|
GO:0042324	hypocretin receptor binding	molecular_function	0.003175	0.402	1	146	1	22036	ENSMUSG00000045471	Hcrt|
GO:0031895	V1B vasopressin receptor binding	molecular_function	0.0031895	0.402	1	146	1	22036	ENSMUSG00000037727	Avp|
GO:0008437	thyrotropin-releasing hormone activity	molecular_function	0.0033183	0.4155	1	146	1	22036	ENSMUSG00000005892	Trh|
GO:0032990	cell part morphogenesis	biological_process	0.0033888	0.42157	16	146	851	22036	ENSMUSG00000029634,ENSMUSG00000020886,ENSMUSG00000058835,ENSMUSG00000021270,ENSMUSG00000034656,ENSMUSG00000032336,ENSMUSG00000028546,ENSMUSG00000001627,ENSMUSG00000026341,ENSMUSG00000028556,ENSMUSG00000052516,ENSMUSG00000021363,ENSMUSG00000032536,ENSMUSG00000051243,ENSMUSG00000022037,ENSMUSG00000067242	Rnf6|Dlg4|Abi1|Hsp90aa1|Cacna1a|Nptn|Elavl4|Ifrd1|Actr3|Dock7|Robo2|Mak|Trak1|Islr2|Clu|Lgi1|
GO:0031491	nucleosome binding	molecular_function	0.003462	0.427	3	146	57	22036	ENSMUSG00000029110,ENSMUSG00000007880,ENSMUSG00000093769	Rnf4|Arid1a|Hist2h3c1|
GO:0008356	asymmetric cell division	biological_process	0.003477	0.427	2	146	12	22036	ENSMUSG00000013089,ENSMUSG00000026341	Etv5|Actr3|
GO:0045933	positive regulation of muscle contraction	biological_process	0.0035627	0.43475	3	146	48	22036	ENSMUSG00000027301,ENSMUSG00000021270,ENSMUSG00000020439	Oxt|Hsp90aa1|Smtn|
GO:0010469	regulation of receptor activity	biological_process	0.0036149	0.43783	9	146	549	22036	ENSMUSG00000024810,ENSMUSG00000037727,ENSMUSG00000021508,ENSMUSG00000005892,ENSMUSG00000020886,ENSMUSG00000064057,ENSMUSG00000035383,ENSMUSG00000027301,ENSMUSG00000045471	Il33|Avp|Cxcl14|Trh|Dlg4|Scgb3a1|Pmch|Oxt|Hcrt|
GO:0030507	spectrin binding	molecular_function	0.0036407	0.43783	3	146	32	22036	ENSMUSG00000026933,ENSMUSG00000028906,ENSMUSG00000031543	Camsap1|Epb41|Ank1|
GO:0072507	divalent inorganic cation homeostasis	biological_process	0.0036699	0.43783	10	146	484	22036	ENSMUSG00000020886,ENSMUSG00000060261,ENSMUSG00000027301,ENSMUSG00000035383,ENSMUSG00000034656,ENSMUSG00000045471,ENSMUSG00000057378,ENSMUSG00000032336,ENSMUSG00000037727,ENSMUSG00000027087	Dlg4|Gtf2i|Oxt|Pmch|Cacna1a|Hcrt|Ryr3|Nptn|Avp|Itgav|
GO:0060180	female mating behavior	biological_process	0.0036794	0.43783	2	146	14	22036	ENSMUSG00000027301,ENSMUSG00000037727	Oxt|Avp|
GO:0060627	regulation of vesicle-mediated transport	biological_process	0.0037164	0.4395	10	146	449	22036	ENSMUSG00000027087,ENSMUSG00000064302,ENSMUSG00000022037,ENSMUSG00000026792,ENSMUSG00000034656,ENSMUSG00000017978,ENSMUSG00000022841,ENSMUSG00000026696,ENSMUSG00000032560,ENSMUSG00000020886	Itgav|Clasp1|Clu|Lrsam1|Cacna1a|Cadps2|Ap2m1|Vamp4|Dnajc13|Dlg4|
GO:0010604	positive regulation of macromolecule metabolic process	biological_process	0.0037913	0.44109	33	146	2825	22036	ENSMUSG00000002342,ENSMUSG00000032633,ENSMUSG00000020886,ENSMUSG00000029634,ENSMUSG00000036550,ENSMUSG00000032336,ENSMUSG00000001627,ENSMUSG00000026565,ENSMUSG00000021816,ENSMUSG00000004637,ENSMUSG00000028556,ENSMUSG00000033499,ENSMUSG00000027361,ENSMUSG00000020859,ENSMUSG00000079477,ENSMUSG00000044533,ENSMUSG00000058835,ENSMUSG00000021270,ENSMUSG00000001506,ENSMUSG00000029110,ENSMUSG00000024810,…	Tmem161a|Flcn|Dlg4|Rnf6|Cnot1|Nptn|Ifrd1|Pou2f1|Ppp3cb|Wwox|Dock7|Larp4b|Gabpb1|Spag9|Rab7|Rps2|Abi1|Hsp90aa1|Col1a1|Rnf4|Il33|Gm28048|Rnasel|Ing1|Ap2m1|Etv5|Arid1a|Clu|Ppp1r3g|Nolc1|Fubp1|Tnc|Avp|
GO:0005488	binding	molecular_function	0.0038023	0.44109	111	146	13600	22036	ENSMUSG00000029713,ENSMUSG00000027952,ENSMUSG00000034656,ENSMUSG00000026933,ENSMUSG00000001506,ENSMUSG00000079509,ENSMUSG00000048647,ENSMUSG00000029110,ENSMUSG00000021609,ENSMUSG00000003518,ENSMUSG00000064057,ENSMUSG00000066800,ENSMUSG00000037492,ENSMUSG00000021363,ENSMUSG00000052516,ENSMUSG00000024277,ENSMUSG00000040749,ENSMUSG00000022391,ENSMUSG00000037697,ENSMUSG00000037348,ENSMUSG00000050423,…	Gnb2|Pmvk|Cacna1a|Camsap1|Col1a1|Zfx|Exd1|Rnf4|Slc6a3|Dusp3|Scgb3a1|Rnasel|Zmat4|Mak|Robo2|Mapre2|Siah1b|Rangap1|Ddhd1|Paqr7|Ppp1r3g|Arid1a|Nolc1|Tnc|Lgi1|Fubp1|Osbpl5|Avp|Zfp532|Smtn|Rnf6|Ip6k2|Peg10|Fat1|Etfbkmt|Psap|Rps14|Trim14|Ank1|Cnot1|Ryr3|Sncaip|Epb41|Elavl4|Clasp1|Ppp3cb|Pou2f1|Actr3|Gtf2i|Zc3h12c|Larp4b|Cadps2|Efr3a|Gabpb1|Spag9|Pmch|Islr2|Rab7|Osbp2|Trak1|Itgav|Abi1|Bnip3l|Hcrt|Hsp90a…
GO:0005623	cell	cellular_component	0.0038147	0.44109	131	146	17404	22036	ENSMUSG00000023861,ENSMUSG00000028556,ENSMUSG00000006344,ENSMUSG00000031075,ENSMUSG00000021508,ENSMUSG00000020483,ENSMUSG00000044533,ENSMUSG00000005892,ENSMUSG00000033031,ENSMUSG00000030329,ENSMUSG00000033088,ENSMUSG00000015027,ENSMUSG00000024335,ENSMUSG00000040506,ENSMUSG00000036353,ENSMUSG00000039062,ENSMUSG00000050370,ENSMUSG00000026792,ENSMUSG00000040183,ENSMUSG00000013089,ENSMUSG00000022841,…	Mpc1|Dock7|Ggt5|Ano1|Cxcl14|Dynll2|Rps2|Trh|Cip2a|Pianp|Triobp|Galns|Brd2|Ambra1|P2ry12|Anpep|Ch25h|Lrsam1|Ankrd6|Etv5|Ap2m1|Lrg1|Ing1|Hsp90aa1|Astn1|Bnip3l|Hist2h3c1|Il33|Plcd4|Ctdspl2|Efr3a|Gabpb1|Ifrd1|Ppp3cb|Pou2f1|Tro|Rab7|Trak1|Osbp2|Ip6k2|Smtn|Rnf6|Clasp1|Psap|Ryr3|Cnot1|Ank1|Trim14|Mapre2|Mak|Siah1b|Rangap1|Zmat4|Gm28048|Zfp532|Avp|Nolc1|Camsap1|Cacna1a|Gnb2|Pmvk|Slc35c2|Slc6a3|Serpinb1a|…
GO:0046683	response to organophosphorus	biological_process	0.003822	0.44109	5	146	142	22036	ENSMUSG00000057378,ENSMUSG00000036353,ENSMUSG00000001506,ENSMUSG00000027301,ENSMUSG00000021609	Ryr3|P2ry12|Col1a1|Oxt|Slc6a3|
GO:0031410	cytoplasmic vesicle	cellular_component	0.0038485	0.4415	19	146	1283	22036	ENSMUSG00000037727,ENSMUSG00000032536,ENSMUSG00000079477,ENSMUSG00000001930,ENSMUSG00000022037,ENSMUSG00000022841,ENSMUSG00000026696,ENSMUSG00000027301,ENSMUSG00000017978,ENSMUSG00000040506,ENSMUSG00000057378,ENSMUSG00000024810,ENSMUSG00000027894,ENSMUSG00000021270,ENSMUSG00000001506,ENSMUSG00000026587,ENSMUSG00000045471,ENSMUSG00000005892,ENSMUSG00000020886	Avp|Trak1|Rab7|Vwf|Clu|Ap2m1|Vamp4|Oxt|Cadps2|Ambra1|Ryr3|Il33|Slc6a17|Hsp90aa1|Col1a1|Astn1|Hcrt|Trh|Dlg4|
GO:0050801	ion homeostasis	biological_process	0.0039914	0.4533	14	146	826	22036	ENSMUSG00000057378,ENSMUSG00000039062,ENSMUSG00000031543,ENSMUSG00000079477,ENSMUSG00000032336,ENSMUSG00000037727,ENSMUSG00000027087,ENSMUSG00000098650,ENSMUSG00000020886,ENSMUSG00000060261,ENSMUSG00000035383,ENSMUSG00000027301,ENSMUSG00000045471,ENSMUSG00000034656	Ryr3|Anpep|Ank1|Rab7|Nptn|Avp|Itgav|Gm28048|Dlg4|Gtf2i|Pmch|Oxt|Hcrt|Cacna1a|
GO:0045989	positive regulation of striated muscle contraction	biological_process	0.004022	0.4533	2	146	18	22036	ENSMUSG00000020439,ENSMUSG00000021270	Smtn|Hsp90aa1|
GO:0031475	myosin V complex	cellular_component	0.0040224	0.4533	1	146	1	22036	ENSMUSG00000020483	Dynll2|
GO:0045127	N-acetylglucosamine kinase activity	molecular_function	0.0040665	0.45559	1	146	1	22036	ENSMUSG00000034744	Nagk|
GO:0015786	UDP-glucose transport	biological_process	0.0041203	0.45758	1	146	1	22036	ENSMUSG00000017664	Slc35c2|
GO:0040007	growth	biological_process	0.0041321	0.45758	16	146	1002	22036	ENSMUSG00000029634,ENSMUSG00000032633,ENSMUSG00000032599,ENSMUSG00000021270,ENSMUSG00000004207,ENSMUSG00000079509,ENSMUSG00000028906,ENSMUSG00000021609,ENSMUSG00000026341,ENSMUSG00000001627,ENSMUSG00000051243,ENSMUSG00000028034,ENSMUSG00000067242,ENSMUSG00000028364,ENSMUSG00000025272,ENSMUSG00000037727	Rnf6|Flcn|Ip6k2|Hsp90aa1|Psap|Zfx|Epb41|Slc6a3|Actr3|Ifrd1|Islr2|Fubp1|Lgi1|Tnc|Tro|Avp|
GO:0051046	regulation of secretion	biological_process	0.00422	0.46438	13	146	758	22036	ENSMUSG00000005892,ENSMUSG00000021816,ENSMUSG00000031075,ENSMUSG00000027301,ENSMUSG00000045471,ENSMUSG00000017978,ENSMUSG00000034656,ENSMUSG00000024810,ENSMUSG00000039062,ENSMUSG00000036353,ENSMUSG00000037727,ENSMUSG00000064302,ENSMUSG00000024534	Trh|Ppp3cb|Ano1|Oxt|Hcrt|Cadps2|Cacna1a|Il33|Anpep|P2ry12|Avp|Clasp1|Sncaip|
GO:0004631	phosphomevalonate kinase activity	molecular_function	0.0042419	0.46438	1	146	1	22036	ENSMUSG00000027952	Pmvk|
GO:0042756	drinking behavior	biological_process	0.0042731	0.46514	2	146	16	22036	ENSMUSG00000027301,ENSMUSG00000035383	Oxt|Pmch|
GO:0022604	regulation of cell morphogenesis	biological_process	0.0044556	0.48105	12	146	581	22036	ENSMUSG00000032536,ENSMUSG00000051243,ENSMUSG00000064302,ENSMUSG00000028906,ENSMUSG00000033088,ENSMUSG00000029634,ENSMUSG00000001627,ENSMUSG00000026341,ENSMUSG00000001506,ENSMUSG00000026933,ENSMUSG00000052516,ENSMUSG00000034656	Trak1|Islr2|Clasp1|Epb41|Triobp|Rnf6|Ifrd1|Actr3|Col1a1|Camsap1|Robo2|Cacna1a|
GO:0006970	response to osmotic stress	biological_process	0.0044695	0.48105	4	146	84	22036	ENSMUSG00000015176,ENSMUSG00000027301,ENSMUSG00000021270,ENSMUSG00000037727	Nolc1|Oxt|Hsp90aa1|Avp|
GO:0048813	dendrite morphogenesis	biological_process	0.0045522	0.48481	6	146	156	22036	ENSMUSG00000032536,ENSMUSG00000020886,ENSMUSG00000026341,ENSMUSG00000058835,ENSMUSG00000028546,ENSMUSG00000034656	Trak1|Dlg4|Actr3|Abi1|Elavl4|Cacna1a|
GO:0014061	regulation of norepinephrine secretion	biological_process	0.004555	0.48481	2	146	17	22036	ENSMUSG00000027301,ENSMUSG00000036353	Oxt|P2ry12|
GO:0045471	response to ethanol	biological_process	0.0045927	0.48611	5	146	149	22036	ENSMUSG00000021609,ENSMUSG00000028364,ENSMUSG00000037727,ENSMUSG00000044533,ENSMUSG00000005892	Slc6a3|Tnc|Avp|Rps2|Trh|
GO:0014009	glial cell proliferation	biological_process	0.0047648	0.49935	3	146	48	22036	ENSMUSG00000024810,ENSMUSG00000022037,ENSMUSG00000013089	Il33|Clu|Etv5|
GO:0007268	synaptic transmission	biological_process	0.0047699	0.49935	14	146	753	22036	ENSMUSG00000022841,ENSMUSG00000035383,ENSMUSG00000013089,ENSMUSG00000026696,ENSMUSG00000027301,ENSMUSG00000045471,ENSMUSG00000017978,ENSMUSG00000034656,ENSMUSG00000020886,ENSMUSG00000026341,ENSMUSG00000032336,ENSMUSG00000067242,ENSMUSG00000024534,ENSMUSG00000045083	Ap2m1|Pmch|Etv5|Vamp4|Oxt|Hcrt|Cadps2|Cacna1a|Dlg4|Actr3|Nptn|Lgi1|Sncaip|Lingo2|
GO:0048523	negative regulation of cellular process	biological_process	0.004805	0.50029	45	146	4310	22036	ENSMUSG00000026565,ENSMUSG00000026341,ENSMUSG00000001627,ENSMUSG00000033411,ENSMUSG00000004637,ENSMUSG00000035383,ENSMUSG00000079477,ENSMUSG00000036779,ENSMUSG00000027087,ENSMUSG00000021508,ENSMUSG00000025272,ENSMUSG00000023150,ENSMUSG00000002342,ENSMUSG00000020886,ENSMUSG00000029634,ENSMUSG00000005892,ENSMUSG00000032633,ENSMUSG00000032599,ENSMUSG00000092035,ENSMUSG00000036353,ENSMUSG00000024608,…	Pou2f1|Actr3|Ifrd1|Ctdspl2|Wwox|Pmch|Rab7|Papd5|Itgav|Cxcl14|Tro|Ivns1abp|Tmem161a|Dlg4|Rnf6|Trh|Flcn|Ip6k2|Peg10|P2ry12|Rps14|Cnot1|Trim14|Dnajb11|Ambra1|Clasp1|Gm28048|Rnasel|Ing1|Ncor1|Ankrd6|Fam220a|Clu|Arid1a|Tnc|Avp|Bnip3l|Cacna1a|Hcrt|Camsap1|Col1a1|Rnf4|Il33|Hist2h3c1|Dusp3|
GO:0016044	cellular membrane organization	biological_process	0.0048665	0.50389	13	146	777	22036	ENSMUSG00000021270,ENSMUSG00000026696,ENSMUSG00000015002,ENSMUSG00000013089,ENSMUSG00000022841,ENSMUSG00000034656,ENSMUSG00000020886,ENSMUSG00000009995,ENSMUSG00000022051,ENSMUSG00000037400,ENSMUSG00000031543,ENSMUSG00000022037,ENSMUSG00000079477	Hsp90aa1|Vamp4|Efr3a|Etv5|Ap2m1|Cacna1a|Dlg4|Taz|Bnip3l|Atp11b|Ank1|Clu|Rab7|
GO:0019899	enzyme binding	molecular_function	0.0049079	0.50389	27	146	2069	22036	ENSMUSG00000022037,ENSMUSG00000050423,ENSMUSG00000001930,ENSMUSG00000079477,ENSMUSG00000044533,ENSMUSG00000015176,ENSMUSG00000027087,ENSMUSG00000021816,ENSMUSG00000026341,ENSMUSG00000028556,ENSMUSG00000018501,ENSMUSG00000004637,ENSMUSG00000024277,ENSMUSG00000020859,ENSMUSG00000022391,ENSMUSG00000031543,ENSMUSG00000029725,ENSMUSG00000029110,ENSMUSG00000024534,ENSMUSG00000033088,ENSMUSG00000021609,…	Clu|Ppp1r3g|Vwf|Rab7|Rps2|Nolc1|Itgav|Ppp3cb|Actr3|Dock7|Ncor1|Wwox|Mapre2|Spag9|Rangap1|Ank1|Ppp1r35|Rnf4|Sncaip|Triobp|Slc6a3|Dusp3|Ambra1|Gnb2|Dlg4|Col1a1|Hsp90aa1|
GO:0042592	homeostatic process	biological_process	0.0049184	0.50389	23	146	1761	22036	ENSMUSG00000021270,ENSMUSG00000034656,ENSMUSG00000045471,ENSMUSG00000020886,ENSMUSG00000032633,ENSMUSG00000032336,ENSMUSG00000031543,ENSMUSG00000057378,ENSMUSG00000039062,ENSMUSG00000024608,ENSMUSG00000079509,ENSMUSG00000027301,ENSMUSG00000035383,ENSMUSG00000021363,ENSMUSG00000098650,ENSMUSG00000031075,ENSMUSG00000021816,ENSMUSG00000060261,ENSMUSG00000037727,ENSMUSG00000036779,ENSMUSG00000027087,…	Hsp90aa1|Cacna1a|Hcrt|Dlg4|Flcn|Nptn|Ank1|Ryr3|Anpep|Rps14|Zfx|Oxt|Pmch|Mak|Gm28048|Ano1|Ppp3cb|Gtf2i|Avp|Papd5|Itgav|Ppp1r3g|Rab7|
GO:0009409	response to cold	biological_process	0.0049955	0.50906	3	146	50	22036	ENSMUSG00000005892,ENSMUSG00000021270,ENSMUSG00000035383	Trh|Hsp90aa1|Pmch|
GO:0051705	multi-organism behavior	biological_process	0.005022	0.50906	4	146	88	22036	ENSMUSG00000027301,ENSMUSG00000037727,ENSMUSG00000021816,ENSMUSG00000020886	Oxt|Avp|Ppp3cb|Dlg4|
GO:0055078	sodium ion homeostasis	biological_process	0.0051527	0.51826	3	146	51	22036	ENSMUSG00000039062,ENSMUSG00000027301,ENSMUSG00000037727	Anpep|Oxt|Avp|
GO:0010720	positive regulation of cell development	biological_process	0.00517	0.51826	8	146	330	22036	ENSMUSG00000051243,ENSMUSG00000032536,ENSMUSG00000033088,ENSMUSG00000032336,ENSMUSG00000026341,ENSMUSG00000052516,ENSMUSG00000013089,ENSMUSG00000001506	Islr2|Trak1|Triobp|Nptn|Actr3|Robo2|Etv5|Col1a1|
GO:0048666	neuron development	biological_process	0.0051939	0.51826	18	146	1075	22036	ENSMUSG00000052516,ENSMUSG00000028556,ENSMUSG00000026341,ENSMUSG00000001627,ENSMUSG00000028364,ENSMUSG00000067242,ENSMUSG00000032536,ENSMUSG00000051243,ENSMUSG00000022037,ENSMUSG00000021270,ENSMUSG00000034656,ENSMUSG00000026933,ENSMUSG00000020886,ENSMUSG00000029634,ENSMUSG00000058835,ENSMUSG00000032336,ENSMUSG00000033088,ENSMUSG00000028546	Robo2|Dock7|Actr3|Ifrd1|Tnc|Lgi1|Trak1|Islr2|Clu|Hsp90aa1|Cacna1a|Camsap1|Dlg4|Rnf6|Abi1|Nptn|Triobp|Elavl4|
GO:0048675	axon extension	biological_process	0.0052386	0.52001	5	146	127	22036	ENSMUSG00000029634,ENSMUSG00000001627,ENSMUSG00000026341,ENSMUSG00000051243,ENSMUSG00000021270	Rnf6|Ifrd1|Actr3|Islr2|Hsp90aa1|
GO:0005634	nucleus	cellular_component	0.0053208	0.52544	63	146	6822	22036	ENSMUSG00000036779,ENSMUSG00000025272,ENSMUSG00000023150,ENSMUSG00000060475,ENSMUSG00000044533,ENSMUSG00000032536,ENSMUSG00000033499,ENSMUSG00000017978,ENSMUSG00000028556,ENSMUSG00000033411,ENSMUSG00000004637,ENSMUSG00000027361,ENSMUSG00000035383,ENSMUSG00000026565,ENSMUSG00000060261,ENSMUSG00000001627,ENSMUSG00000030956,ENSMUSG00000028906,ENSMUSG00000024534,ENSMUSG00000033088,ENSMUSG00000028546,…	Papd5|Tro|Ivns1abp|Wtap|Rps2|Trak1|Larp4b|Cadps2|Dock7|Ctdspl2|Wwox|Gabpb1|Pmch|Pou2f1|Gtf2i|Ifrd1|Fam53b|Epb41|Sncaip|Triobp|Elavl4|Dnajb11|Lyrm1|Brd2|Rps14|Cnot1|Ank1|Ip6k2|Peg10|Fat1|Rnf6|Trh|Flcn|Fubp1|Zfp532|Fam220a|Clu|Smox|Arid1a|Nolc1|Mak|Ankrd6|Ncor1|Siah1b|Rangap1|Etv5|Pisd|Fip1l1|Ing1|Rnasel|Taz|Zmat4|Hist2h3c1|Slc35c2|Dusp3|Zfx|Plcd4|Rnf4|Il33|Cacna1a|Hsp90aa1|Abi1|Bnip3l|
GO:0042711	maternal behavior	biological_process	0.0054107	0.52945	2	146	15	22036	ENSMUSG00000027301,ENSMUSG00000037727	Oxt|Avp|
GO:0006836	neurotransmitter transport	biological_process	0.0054361	0.52945	6	146	184	22036	ENSMUSG00000027894,ENSMUSG00000034656,ENSMUSG00000024534,ENSMUSG00000017978,ENSMUSG00000045471,ENSMUSG00000021609	Slc6a17|Cacna1a|Sncaip|Cadps2|Hcrt|Slc6a3|
GO:0044057	regulation of system process	biological_process	0.0054569	0.52945	14	146	819	22036	ENSMUSG00000035383,ENSMUSG00000022841,ENSMUSG00000021270,ENSMUSG00000026696,ENSMUSG00000027301,ENSMUSG00000045471,ENSMUSG00000034656,ENSMUSG00000020886,ENSMUSG00000020439,ENSMUSG00000032336,ENSMUSG00000037727,ENSMUSG00000067242,ENSMUSG00000024534,ENSMUSG00000039062	Pmch|Ap2m1|Hsp90aa1|Vamp4|Oxt|Hcrt|Cacna1a|Dlg4|Smtn|Nptn|Avp|Lgi1|Sncaip|Anpep|
GO:0007588	excretion	biological_process	0.0054719	0.52945	3	146	53	22036	ENSMUSG00000039062,ENSMUSG00000037727,ENSMUSG00000027301	Anpep|Avp|Oxt|
GO:0030003	cellular cation homeostasis	biological_process	0.0055123	0.52987	11	146	605	22036	ENSMUSG00000079477,ENSMUSG00000057378,ENSMUSG00000027087,ENSMUSG00000037727,ENSMUSG00000032336,ENSMUSG00000060261,ENSMUSG00000020886,ENSMUSG00000045471,ENSMUSG00000034656,ENSMUSG00000035383,ENSMUSG00000027301	Rab7|Ryr3|Itgav|Avp|Nptn|Gtf2i|Dlg4|Hcrt|Cacna1a|Pmch|Oxt|
GO:0048243	norepinephrine secretion	biological_process	0.0055316	0.52987	2	146	18	22036	ENSMUSG00000027301,ENSMUSG00000036353	Oxt|P2ry12|
GO:0055082	cellular chemical homeostasis	biological_process	0.0056023	0.53398	13	146	782	22036	ENSMUSG00000079477,ENSMUSG00000057378,ENSMUSG00000027087,ENSMUSG00000037727,ENSMUSG00000032336,ENSMUSG00000031075,ENSMUSG00000021816,ENSMUSG00000060261,ENSMUSG00000020886,ENSMUSG00000034656,ENSMUSG00000045471,ENSMUSG00000027301,ENSMUSG00000035383	Rab7|Ryr3|Itgav|Avp|Nptn|Ano1|Ppp3cb|Gtf2i|Dlg4|Cacna1a|Hcrt|Oxt|Pmch|
GO:0017145	stem cell division	biological_process	0.0056514	0.53599	3	146	45	22036	ENSMUSG00000028034,ENSMUSG00000028556,ENSMUSG00000013089	Fubp1|Dock7|Etv5|
GO:0031982	vesicle	cellular_component	0.0057049	0.5384	20	146	1428	22036	ENSMUSG00000017978,ENSMUSG00000026696,ENSMUSG00000027301,ENSMUSG00000022841,ENSMUSG00000022037,ENSMUSG00000001930,ENSMUSG00000079477,ENSMUSG00000032536,ENSMUSG00000037727,ENSMUSG00000020886,ENSMUSG00000005892,ENSMUSG00000045471,ENSMUSG00000021270,ENSMUSG00000001506,ENSMUSG00000026587,ENSMUSG00000027894,ENSMUSG00000024810,ENSMUSG00000057378,ENSMUSG00000039062,ENSMUSG00000040506	Cadps2|Vamp4|Oxt|Ap2m1|Clu|Vwf|Rab7|Trak1|Avp|Dlg4|Trh|Hcrt|Hsp90aa1|Col1a1|Astn1|Slc6a17|Il33|Ryr3|Anpep|Ambra1|
GO:0005583	fibrillar collagen	cellular_component	0.0057678	0.54128	2	146	12	22036	ENSMUSG00000033327,ENSMUSG00000001506	Tnxb|Col1a1|
GO:0001774	microglial cell activation	biological_process	0.0057919	0.54128	2	146	20	22036	ENSMUSG00000022037,ENSMUSG00000024810	Clu|Il33|
GO:0009719	response to endogenous stimulus	biological_process	0.005831	0.54228	21	146	1556	22036	ENSMUSG00000036353,ENSMUSG00000057378,ENSMUSG00000029110,ENSMUSG00000021609,ENSMUSG00000032336,ENSMUSG00000003518,ENSMUSG00000005892,ENSMUSG00000032633,ENSMUSG00000020886,ENSMUSG00000021270,ENSMUSG00000001506,ENSMUSG00000092035,ENSMUSG00000028364,ENSMUSG00000037727,ENSMUSG00000037095,ENSMUSG00000026341,ENSMUSG00000066800,ENSMUSG00000004637,ENSMUSG00000052516,ENSMUSG00000022391,ENSMUSG00000027301	P2ry12|Ryr3|Rnf4|Slc6a3|Nptn|Dusp3|Trh|Flcn|Dlg4|Hsp90aa1|Col1a1|Peg10|Tnc|Avp|Lrg1|Actr3|Rnasel|Wwox|Robo2|Rangap1|Oxt|
GO:0008104	protein localization	biological_process	0.0058691	0.54319	27	146	2102	22036	ENSMUSG00000028906,ENSMUSG00000064302,ENSMUSG00000031543,ENSMUSG00000024810,ENSMUSG00000034656,ENSMUSG00000021270,ENSMUSG00000001506,ENSMUSG00000020886,ENSMUSG00000032633,ENSMUSG00000027087,ENSMUSG00000022037,ENSMUSG00000079477,ENSMUSG00000015176,ENSMUSG00000032536,ENSMUSG00000017978,ENSMUSG00000033411,ENSMUSG00000024277,ENSMUSG00000026792,ENSMUSG00000015002,ENSMUSG00000022391,ENSMUSG00000026696,…	Epb41|Clasp1|Ank1|Il33|Cacna1a|Hsp90aa1|Col1a1|Dlg4|Flcn|Itgav|Clu|Rab7|Nolc1|Trak1|Cadps2|Ctdspl2|Mapre2|Lrsam1|Efr3a|Rangap1|Vamp4|Etv5|Ap2m1|Actr3|Ing1|Gm28048|Heatr3|
GO:0030521	androgen receptor signaling pathway	biological_process	0.0061083	0.56261	3	146	50	22036	ENSMUSG00000018501,ENSMUSG00000029634,ENSMUSG00000007880	Ncor1|Rnf6|Arid1a|
GO:0061024	membrane organization	biological_process	0.0063804	0.58486	13	146	801	22036	ENSMUSG00000034656,ENSMUSG00000021270,ENSMUSG00000026696,ENSMUSG00000015002,ENSMUSG00000013089,ENSMUSG00000022841,ENSMUSG00000022051,ENSMUSG00000020886,ENSMUSG00000009995,ENSMUSG00000037400,ENSMUSG00000022037,ENSMUSG00000079477,ENSMUSG00000031543	Cacna1a|Hsp90aa1|Vamp4|Efr3a|Etv5|Ap2m1|Bnip3l|Dlg4|Taz|Atp11b|Clu|Rab7|Ank1|
GO:0044444	cytoplasmic part	cellular_component	0.0064784	0.5883	75	146	8271	22036	ENSMUSG00000024277,ENSMUSG00000022391,ENSMUSG00000066800,ENSMUSG00000098650,ENSMUSG00000009995,ENSMUSG00000037606,ENSMUSG00000037727,ENSMUSG00000001506,ENSMUSG00000029713,ENSMUSG00000027952,ENSMUSG00000017664,ENSMUSG00000003518,ENSMUSG00000048647,ENSMUSG00000029110,ENSMUSG00000033499,ENSMUSG00000017978,ENSMUSG00000015002,ENSMUSG00000020859,ENSMUSG00000021816,ENSMUSG00000026565,ENSMUSG00000026341,…	Mapre2|Rangap1|Rnasel|Gm28048|Taz|Osbpl5|Avp|Col1a1|Gnb2|Pmvk|Slc35c2|Dusp3|Exd1|Rnf4|Larp4b|Cadps2|Efr3a|Spag9|Ppp3cb|Pou2f1|Actr3|Itgav|Rab7|Osbp2|Trak1|Fat1|Peg10|Etfbkmt|B3galnt2|Epb41|Elavl4|Clasp1|Psap|Rps14|Ank1|Trim14|Cnot1|Ryr3|Lrsam1|Ncor1|Vamp4|Oxt|Ap2m1|Nat2|Pisd|Pigb|Clu|Hcrt|Astn1|Hsp90aa1|Dnajc13|Slc6a17|Bnip3l|Abi1|Plcd4|Il33|Wwox|Mpc1|Cxcl14|Ivns1abp|Vwf|Rps2|Dynll2|Dlg4|Trh|Flcn…
GO:0006873	cellular ion homeostasis	biological_process	0.006497	0.5883	11	146	618	22036	ENSMUSG00000045471,ENSMUSG00000034656,ENSMUSG00000035383,ENSMUSG00000027301,ENSMUSG00000060261,ENSMUSG00000020886,ENSMUSG00000027087,ENSMUSG00000032336,ENSMUSG00000037727,ENSMUSG00000079477,ENSMUSG00000057378	Hcrt|Cacna1a|Pmch|Oxt|Gtf2i|Dlg4|Itgav|Nptn|Avp|Rab7|Ryr3|
GO:0007017	microtubule-based process	biological_process	0.00651	0.5883	13	146	730	22036	ENSMUSG00000026696,ENSMUSG00000058690,ENSMUSG00000028556,ENSMUSG00000021363,ENSMUSG00000026933,ENSMUSG00000018501,ENSMUSG00000024277,ENSMUSG00000026341,ENSMUSG00000064302,ENSMUSG00000020483,ENSMUSG00000032536,ENSMUSG00000029110,ENSMUSG00000052861	Vamp4|Ccser2|Dock7|Mak|Camsap1|Ncor1|Mapre2|Actr3|Clasp1|Dynll2|Trak1|Rnf4|Dnah6|
GO:0071318	cellular response to ATP	biological_process	0.0068179	0.61323	2	146	16	22036	ENSMUSG00000036353,ENSMUSG00000057378	P2ry12|Ryr3|
GO:0006811	ion transport	biological_process	0.0068908	0.61486	21	146	1504	22036	ENSMUSG00000098650,ENSMUSG00000031075,ENSMUSG00000027301,ENSMUSG00000023861,ENSMUSG00000038178,ENSMUSG00000037727,ENSMUSG00000037606,ENSMUSG00000027087,ENSMUSG00000037610,ENSMUSG00000005892,ENSMUSG00000020886,ENSMUSG00000027894,ENSMUSG00000045471,ENSMUSG00000032599,ENSMUSG00000034656,ENSMUSG00000057378,ENSMUSG00000031543,ENSMUSG00000036353,ENSMUSG00000037400,ENSMUSG00000017664,ENSMUSG00000021609	Gm28048|Ano1|Oxt|Mpc1|Slc43a2|Avp|Osbpl5|Itgav|Kcnmb2|Trh|Dlg4|Slc6a17|Hcrt|Ip6k2|Cacna1a|Ryr3|Ank1|P2ry12|Atp11b|Slc35c2|Slc6a3|
GO:0031894	V1A vasopressin receptor binding	molecular_function	0.0069003	0.61486	1	146	2	22036	ENSMUSG00000037727	Avp|
GO:0030517	negative regulation of axon extension	biological_process	0.006984	0.61944	3	146	45	22036	ENSMUSG00000001627,ENSMUSG00000026341,ENSMUSG00000029634	Ifrd1|Actr3|Rnf6|
GO:0006865	amino acid transport	biological_process	0.0070326	0.62018	5	146	152	22036	ENSMUSG00000005892,ENSMUSG00000034656,ENSMUSG00000038178,ENSMUSG00000037727,ENSMUSG00000027894	Trh|Cacna1a|Slc43a2|Avp|Slc6a17|
GO:0006875	cellular metal ion homeostasis	biological_process	0.007057	0.62018	10	146	547	22036	ENSMUSG00000034656,ENSMUSG00000045471,ENSMUSG00000027301,ENSMUSG00000035383,ENSMUSG00000060261,ENSMUSG00000020886,ENSMUSG00000027087,ENSMUSG00000037727,ENSMUSG00000032336,ENSMUSG00000057378	Cacna1a|Hcrt|Oxt|Pmch|Gtf2i|Dlg4|Itgav|Avp|Nptn|Ryr3|
GO:0045776	negative regulation of blood pressure	biological_process	0.0071444	0.62499	3	146	58	22036	ENSMUSG00000020439,ENSMUSG00000027301,ENSMUSG00000035383	Smtn|Oxt|Pmch|
GO:0031669	cellular response to nutrient levels	biological_process	0.0071815	0.62538	7	146	300	22036	ENSMUSG00000022051,ENSMUSG00000079477,ENSMUSG00000040506,ENSMUSG00000001506,ENSMUSG00000017978,ENSMUSG00000026792,ENSMUSG00000028364	Bnip3l|Rab7|Ambra1|Col1a1|Cadps2|Lrsam1|Tnc|
GO:0071560	cellular response to transforming growth factor beta stimulus	biological_process	0.0072413	0.62637	6	146	212	22036	ENSMUSG00000092035,ENSMUSG00000001506,ENSMUSG00000004637,ENSMUSG00000032633,ENSMUSG00000037095,ENSMUSG00000026341	Peg10|Col1a1|Wwox|Flcn|Lrg1|Actr3|
GO:0044708	single-organism behavior	biological_process	0.0072583	0.62637	11	146	573	22036	ENSMUSG00000005892,ENSMUSG00000020886,ENSMUSG00000021816,ENSMUSG00000035383,ENSMUSG00000013089,ENSMUSG00000027301,ENSMUSG00000026587,ENSMUSG00000034656,ENSMUSG00000037727,ENSMUSG00000028546,ENSMUSG00000021609	Trh|Dlg4|Ppp3cb|Pmch|Etv5|Oxt|Astn1|Cacna1a|Avp|Elavl4|Slc6a3|
GO:0000254	C-4 methylsterol oxidase activity	molecular_function	0.0074035	0.63604	1	146	2	22036	ENSMUSG00000050370	Ch25h|
GO:0031331	positive regulation of cellular catabolic process	biological_process	0.0075106	0.64235	6	146	224	22036	ENSMUSG00000040506,ENSMUSG00000036550,ENSMUSG00000024810,ENSMUSG00000032633,ENSMUSG00000022051,ENSMUSG00000022037	Ambra1|Cnot1|Il33|Flcn|Bnip3l|Clu|
GO:1900208	regulation of cardiolipin metabolic process	biological_process	0.0075966	0.64262	1	146	2	22036	ENSMUSG00000009995	Taz|
GO:1900210	positive regulation of cardiolipin metabolic process	biological_process	0.0075966	0.64262	1	146	2	22036	ENSMUSG00000009995	Taz|
GO:0046903	secretion	biological_process	0.0076155	0.64262	16	146	1083	22036	ENSMUSG00000037727,ENSMUSG00000027087,ENSMUSG00000031075,ENSMUSG00000021816,ENSMUSG00000027301,ENSMUSG00000017978,ENSMUSG00000026173,ENSMUSG00000024810,ENSMUSG00000039062,ENSMUSG00000036353,ENSMUSG00000064302,ENSMUSG00000024534,ENSMUSG00000021609,ENSMUSG00000005892,ENSMUSG00000034656,ENSMUSG00000045471	Avp|Itgav|Ano1|Ppp3cb|Oxt|Cadps2|Plcd4|Il33|Anpep|P2ry12|Clasp1|Sncaip|Slc6a3|Trh|Cacna1a|Hcrt|
GO:0030182	neuron differentiation	biological_process	0.0076874	0.64262	20	146	1328	22036	ENSMUSG00000067242,ENSMUSG00000028364,ENSMUSG00000022037,ENSMUSG00000051243,ENSMUSG00000032536,ENSMUSG00000028556,ENSMUSG00000052516,ENSMUSG00000013089,ENSMUSG00000020859,ENSMUSG00000001627,ENSMUSG00000026341,ENSMUSG00000028546,ENSMUSG00000033088,ENSMUSG00000032336,ENSMUSG00000026933,ENSMUSG00000034656,ENSMUSG00000021270,ENSMUSG00000058835,ENSMUSG00000029634,ENSMUSG00000020886	Lgi1|Tnc|Clu|Islr2|Trak1|Dock7|Robo2|Etv5|Spag9|Ifrd1|Actr3|Elavl4|Triobp|Nptn|Camsap1|Cacna1a|Hsp90aa1|Abi1|Rnf6|Dlg4|
GO:2001169	regulation of ATP biosynthetic process	biological_process	0.0077204	0.64262	2	146	15	22036	ENSMUSG00000032633,ENSMUSG00000009995	Flcn|Taz|
GO:0006996	organelle organization	biological_process	0.007733	0.64262	36	146	3269	22036	ENSMUSG00000032536,ENSMUSG00000044533,ENSMUSG00000079477,ENSMUSG00000036779,ENSMUSG00000026341,ENSMUSG00000028556,ENSMUSG00000031543,ENSMUSG00000036550,ENSMUSG00000024608,ENSMUSG00000024335,ENSMUSG00000064302,ENSMUSG00000040506,ENSMUSG00000033088,ENSMUSG00000028906,ENSMUSG00000032633,ENSMUSG00000020886,ENSMUSG00000020439,ENSMUSG00000058690,ENSMUSG00000070047,ENSMUSG00000015176,ENSMUSG00000007880,…	Trak1|Rps2|Rab7|Papd5|Actr3|Dock7|Ank1|Cnot1|Rps14|Brd2|Clasp1|Ambra1|Triobp|Epb41|Flcn|Dlg4|Smtn|Ccser2|Fat1|Nolc1|Arid1a|Avp|Taz|Ddhd1|Ap2m1|Vamp4|Mapre2|Lrsam1|Ncor1|Rnf4|Hist2h3c1|Bnip3l|Abi1|Dnajc13|Hsp90aa1|Camsap1|
GO:0010033	response to organic substance	biological_process	0.0077485	0.64262	31	146	2893	22036	ENSMUSG00000002342,ENSMUSG00000027952,ENSMUSG00000020886,ENSMUSG00000032633,ENSMUSG00000005892,ENSMUSG00000092035,ENSMUSG00000021270,ENSMUSG00000001506,ENSMUSG00000036353,ENSMUSG00000004207,ENSMUSG00000057378,ENSMUSG00000029110,ENSMUSG00000021609,ENSMUSG00000003518,ENSMUSG00000032336,ENSMUSG00000021816,ENSMUSG00000031075,ENSMUSG00000026341,ENSMUSG00000037095,ENSMUSG00000037872,ENSMUSG00000066800,…	Tmem161a|Pmvk|Dlg4|Flcn|Trh|Peg10|Hsp90aa1|Col1a1|P2ry12|Psap|Ryr3|Rnf4|Slc6a3|Dusp3|Nptn|Ppp3cb|Ano1|Actr3|Lrg1|Ackr1|Rnasel|Robo2|Wwox|Vamp4|Rangap1|Oxt|Clu|Rps2|Itgav|Tnc|Avp|
GO:0035965	cardiolipin acyl-chain remodeling	biological_process	0.0077838	0.64276	1	146	2	22036	ENSMUSG00000009995	Taz|
GO:0014074	response to purine-containing compound	biological_process	0.0078585	0.6432	5	146	166	22036	ENSMUSG00000027301,ENSMUSG00000001506,ENSMUSG00000021609,ENSMUSG00000057378,ENSMUSG00000036353	Oxt|Col1a1|Slc6a3|Ryr3|P2ry12|
GO:0002135	CTP binding	molecular_function	0.0079199	0.6432	1	146	2	22036	ENSMUSG00000021270	Hsp90aa1|
GO:0031811	G-protein coupled nucleotide receptor binding	molecular_function	0.0079233	0.6432	1	146	1	22036	ENSMUSG00000020886	Dlg4|
GO:0031812	P2Y1 nucleotide receptor binding	molecular_function	0.0079233	0.6432	1	146	1	22036	ENSMUSG00000020886	Dlg4|
GO:0034512	box C/D snoRNA binding	molecular_function	0.0080304	0.64772	1	146	2	22036	ENSMUSG00000015176	Nolc1|
GO:0033157	regulation of intracellular protein transport	biological_process	0.0080466	0.64772	6	146	223	22036	ENSMUSG00000026341,ENSMUSG00000015176,ENSMUSG00000033411,ENSMUSG00000026696,ENSMUSG00000021270,ENSMUSG00000022391	Actr3|Nolc1|Ctdspl2|Vamp4|Hsp90aa1|Rangap1|
GO:0071559	response to transforming growth factor beta stimulus	biological_process	0.008171	0.65474	6	146	216	22036	ENSMUSG00000032633,ENSMUSG00000037095,ENSMUSG00000026341,ENSMUSG00000092035,ENSMUSG00000001506,ENSMUSG00000004637	Flcn|Lrg1|Actr3|Peg10|Col1a1|Wwox|
GO:0016556	mRNA modification	biological_process	0.0082022	0.65474	2	146	20	22036	ENSMUSG00000004460,ENSMUSG00000060475	Dnajb11|Wtap|
GO:0046942	carboxylic acid transport	biological_process	0.0084447	0.66656	7	146	302	22036	ENSMUSG00000037727,ENSMUSG00000027894,ENSMUSG00000027301,ENSMUSG00000023861,ENSMUSG00000034656,ENSMUSG00000038178,ENSMUSG00000005892	Avp|Slc6a17|Oxt|Mpc1|Cacna1a|Slc43a2|Trh|
GO:0014051	gamma-aminobutyric acid secretion	biological_process	0.0084653	0.66656	2	146	15	22036	ENSMUSG00000005892,ENSMUSG00000034656	Trh|Cacna1a|
GO:0015849	organic acid transport	biological_process	0.008518	0.66656	7	146	303	22036	ENSMUSG00000023861,ENSMUSG00000038178,ENSMUSG00000034656,ENSMUSG00000037727,ENSMUSG00000027894,ENSMUSG00000027301,ENSMUSG00000005892	Mpc1|Slc43a2|Cacna1a|Avp|Slc6a17|Oxt|Trh|
GO:0007416	synapse assembly	biological_process	0.0085334	0.66656	5	146	131	22036	ENSMUSG00000027301,ENSMUSG00000034656,ENSMUSG00000045083,ENSMUSG00000020886,ENSMUSG00000026341	Oxt|Cacna1a|Lingo2|Dlg4|Actr3|
GO:0043890	N-acetylgalactosamine-6-sulfatase activity	molecular_function	0.0085552	0.66656	1	146	1	22036	ENSMUSG00000015027	Galns|
GO:0032526	response to retinoic acid	biological_process	0.008559	0.66656	4	146	105	22036	ENSMUSG00000002342,ENSMUSG00000028364,ENSMUSG00000027301,ENSMUSG00000001506	Tmem161a|Tnc|Oxt|Col1a1|
GO:0071495	cellular response to endogenous stimulus	biological_process	0.0087265	0.67685	16	146	1064	22036	ENSMUSG00000028364,ENSMUSG00000052516,ENSMUSG00000004637,ENSMUSG00000022391,ENSMUSG00000037095,ENSMUSG00000026341,ENSMUSG00000066800,ENSMUSG00000003518,ENSMUSG00000032336,ENSMUSG00000036353,ENSMUSG00000057378,ENSMUSG00000029110,ENSMUSG00000001506,ENSMUSG00000092035,ENSMUSG00000032633,ENSMUSG00000005892	Tnc|Robo2|Wwox|Rangap1|Lrg1|Actr3|Rnasel|Dusp3|Nptn|P2ry12|Ryr3|Rnf4|Col1a1|Peg10|Flcn|Trh|
GO:0052894	norspermine:oxygen oxidoreductase activity	molecular_function	0.008815	0.67821	1	146	1	22036	ENSMUSG00000027333	Smox|
GO:0052895	N1-acetylspermine:oxygen oxidoreductase (N1-acetylspermidine-forming) activity	molecular_function	0.008815	0.67821	1	146	1	22036	ENSMUSG00000027333	Smox|
GO:0007154	cell communication	biological_process	0.0089031	0.67821	62	146	7131	22036	ENSMUSG00000020886,ENSMUSG00000029634,ENSMUSG00000032633,ENSMUSG00000005892,ENSMUSG00000002342,ENSMUSG00000092035,ENSMUSG00000036550,ENSMUSG00000031543,ENSMUSG00000044017,ENSMUSG00000036353,ENSMUSG00000004207,ENSMUSG00000040506,ENSMUSG00000032336,ENSMUSG00000024534,ENSMUSG00000033327,ENSMUSG00000026565,ENSMUSG00000031075,ENSMUSG00000026341,ENSMUSG00000021816,ENSMUSG00000030956,ENSMUSG00000037872,…	Dlg4|Rnf6|Flcn|Trh|Tmem161a|Peg10|Cnot1|Ank1|Adgrd1|P2ry12|Psap|Ambra1|Nptn|Sncaip|Tnxb|Pou2f1|Ano1|Actr3|Ppp3cb|Fam53b|Ackr1|Spag9|Pmch|Dock7|Ctdspl2|Gpr19|Cadps2|Wwox|Lingo2|Rab7|Ivns1abp|Itgav|Cxcl14|Bnip3l|Gnb2|Hsp90aa1|Col1a1|Cacna1a|Hcrt|Plcd4|Il33|Dusp3|Slc35c2|Lrg1|Scgb3a1|Vamp4|Rangap1|Oxt|Etv5|Ap2m1|Mak|Robo2|Ankrd6|Lrsam1|Ncor1|Mapre2|Clu|Arid1a|Avp|Kcnmb2|Tnc|Lgi1|
GO:0051957	positive regulation of amino acid transport	biological_process	0.0089677	0.67821	2	146	20	22036	ENSMUSG00000037727,ENSMUSG00000005892	Avp|Trh|
GO:0007631	feeding behavior	biological_process	0.0089987	0.67821	4	146	119	22036	ENSMUSG00000005892,ENSMUSG00000045471,ENSMUSG00000027301,ENSMUSG00000035383	Trh|Hcrt|Oxt|Pmch|
GO:0045926	negative regulation of growth	biological_process	0.0090085	0.67821	6	146	249	22036	ENSMUSG00000032633,ENSMUSG00000029634,ENSMUSG00000001627,ENSMUSG00000026341,ENSMUSG00000025272,ENSMUSG00000032599	Flcn|Rnf6|Ifrd1|Actr3|Tro|Ip6k2|
GO:0009896	positive regulation of catabolic process	biological_process	0.0090169	0.67821	7	146	305	22036	ENSMUSG00000040506,ENSMUSG00000036550,ENSMUSG00000024810,ENSMUSG00000032633,ENSMUSG00000022051,ENSMUSG00000022037,ENSMUSG00000079477	Ambra1|Cnot1|Il33|Flcn|Bnip3l|Clu|Rab7|
GO:0002282	microglial cell activation involved in immune response	biological_process	0.0090525	0.67821	1	146	1	22036	ENSMUSG00000024810	Il33|
GO:0015874	norepinephrine transport	biological_process	0.0090626	0.67821	2	146	22	22036	ENSMUSG00000027301,ENSMUSG00000036353	Oxt|P2ry12|
GO:0097226	sperm mitochondrial sheath	cellular_component	0.0091097	0.67908	1	146	2	22036	ENSMUSG00000021270	Hsp90aa1|
GO:0070925	organelle assembly	biological_process	0.0091755	0.68133	9	146	477	22036	ENSMUSG00000026792,ENSMUSG00000024277,ENSMUSG00000018501,ENSMUSG00000036550,ENSMUSG00000044533,ENSMUSG00000029110,ENSMUSG00000079477,ENSMUSG00000024608,ENSMUSG00000040506	Lrsam1|Mapre2|Ncor1|Cnot1|Rps2|Rnf4|Rab7|Rps14|Ambra1|
GO:0030863	cortical cytoskeleton	cellular_component	0.0093704	0.69312	4	146	93	22036	ENSMUSG00000020886,ENSMUSG00000031543,ENSMUSG00000028906,ENSMUSG00000064302	Dlg4|Ank1|Epb41|Clasp1|
GO:1902230	negative regulation of intrinsic apoptotic signaling pathway in response to DNA damage	biological_process	0.0094406	0.69422	2	146	24	22036	ENSMUSG00000002342,ENSMUSG00000022037	Tmem161a|Clu|
GO:0006850	mitochondrial pyruvate transport	biological_process	0.0094577	0.69422	1	146	2	22036	ENSMUSG00000023861	Mpc1|
GO:0043113	receptor clustering	biological_process	0.009535	0.69722	3	146	44	22036	ENSMUSG00000020886,ENSMUSG00000034656,ENSMUSG00000013089	Dlg4|Cacna1a|Etv5|
GO:0042788	polysomal ribosome	cellular_component	0.0096759	0.70184	2	146	30	22036	ENSMUSG00000033499,ENSMUSG00000028546	Larp4b|Elavl4|
GO:0051094	positive regulation of developmental process	biological_process	0.0096938	0.70184	17	146	1202	22036	ENSMUSG00000064057,ENSMUSG00000026341,ENSMUSG00000037095,ENSMUSG00000052516,ENSMUSG00000037697,ENSMUSG00000013089,ENSMUSG00000020859,ENSMUSG00000027301,ENSMUSG00000051243,ENSMUSG00000022037,ENSMUSG00000045083,ENSMUSG00000032536,ENSMUSG00000001506,ENSMUSG00000021270,ENSMUSG00000028546,ENSMUSG00000033088,ENSMUSG00000032336	Scgb3a1|Actr3|Lrg1|Robo2|Ddhd1|Etv5|Spag9|Oxt|Islr2|Clu|Lingo2|Trak1|Col1a1|Hsp90aa1|Elavl4|Triobp|Nptn|
GO:0014048	regulation of glutamate secretion	biological_process	0.0097081	0.70184	2	146	20	22036	ENSMUSG00000037727,ENSMUSG00000005892	Avp|Trh|
GO:0060359	response to ammonium ion	biological_process	0.0097537	0.70249	4	146	105	22036	ENSMUSG00000021609,ENSMUSG00000021270,ENSMUSG00000027301,ENSMUSG00000020886	Slc6a3|Hsp90aa1|Oxt|Dlg4|
GO:0046005	positive regulation of circadian sleep/wake cycle, REM sleep	biological_process	0.0098588	0.7074	1	146	3	22036	ENSMUSG00000035383	Pmch|
GO:0002020	protease binding	molecular_function	0.0099189	0.70906	4	146	114	22036	ENSMUSG00000001930,ENSMUSG00000001506,ENSMUSG00000021609,ENSMUSG00000027087	Vwf|Col1a1|Slc6a3|Itgav|
GO:0031328	positive regulation of cellular biosynthetic process	biological_process	0.010217	0.72766	22	146	1809	22036	ENSMUSG00000029110,ENSMUSG00000024810,ENSMUSG00000032633,ENSMUSG00000029634,ENSMUSG00000021270,ENSMUSG00000001506,ENSMUSG00000007880,ENSMUSG00000050423,ENSMUSG00000022037,ENSMUSG00000015176,ENSMUSG00000028034,ENSMUSG00000037727,ENSMUSG00000001627,ENSMUSG00000021816,ENSMUSG00000026565,ENSMUSG00000045969,ENSMUSG00000009995,ENSMUSG00000066800,ENSMUSG00000004637,ENSMUSG00000033499,ENSMUSG00000013089,…	Rnf4|Il33|Flcn|Rnf6|Hsp90aa1|Col1a1|Arid1a|Ppp1r3g|Clu|Nolc1|Fubp1|Avp|Ifrd1|Ppp3cb|Pou2f1|Ing1|Taz|Rnasel|Wwox|Larp4b|Etv5|Gabpb1|
GO:0007620	copulation	biological_process	0.010364	0.73232	2	146	23	22036	ENSMUSG00000037727,ENSMUSG00000027301	Avp|Oxt|
GO:0008347	glial cell migration	biological_process	0.01041	0.73232	2	146	22	22036	ENSMUSG00000028034,ENSMUSG00000036353	Fubp1|P2ry12|
GO:0048588	developmental cell growth	biological_process	0.010432	0.73232	6	146	216	22036	ENSMUSG00000001627,ENSMUSG00000026341,ENSMUSG00000051243,ENSMUSG00000029634,ENSMUSG00000028034,ENSMUSG00000021270	Ifrd1|Actr3|Islr2|Rnf6|Fubp1|Hsp90aa1|
GO:0051010	microtubule plus-end binding	molecular_function	0.010547	0.73232	2	146	14	22036	ENSMUSG00000064302,ENSMUSG00000024277	Clasp1|Mapre2|
GO:0032419	extrinsic to lysosome membrane	cellular_component	0.010548	0.73232	1	146	1	22036	ENSMUSG00000079477	Rab7|
GO:0051960	regulation of nervous system development	biological_process	0.01055	0.73232	15	146	922	22036	ENSMUSG00000032336,ENSMUSG00000028546,ENSMUSG00000028034,ENSMUSG00000004460,ENSMUSG00000045083,ENSMUSG00000032536,ENSMUSG00000051243,ENSMUSG00000027301,ENSMUSG00000020859,ENSMUSG00000013089,ENSMUSG00000052516,ENSMUSG00000034656,ENSMUSG00000029634,ENSMUSG00000026341,ENSMUSG00000001627	Nptn|Elavl4|Fubp1|Dnajb11|Lingo2|Trak1|Islr2|Oxt|Spag9|Etv5|Robo2|Cacna1a|Rnf6|Actr3|Ifrd1|
GO:0021806	initiation of movement involved in cerebral cortex radial glia guided migration	biological_process	0.010588	0.73232	1	146	1	22036	ENSMUSG00000036353	P2ry12|
GO:0021808	cytosolic calcium signaling involved in initiation of cell movement in glial-mediated radial cell migration	biological_process	0.010588	0.73232	1	146	1	22036	ENSMUSG00000036353	P2ry12|
GO:0051971	positive regulation of transmission of nerve impulse	biological_process	0.010731	0.73791	5	146	155	22036	ENSMUSG00000032336,ENSMUSG00000027301,ENSMUSG00000067242,ENSMUSG00000045471,ENSMUSG00000020886	Nptn|Oxt|Lgi1|Hcrt|Dlg4|
GO:1990138	neuron projection extension	biological_process	0.010746	0.73791	5	146	152	22036	ENSMUSG00000001627,ENSMUSG00000051243,ENSMUSG00000026341,ENSMUSG00000029634,ENSMUSG00000021270	Ifrd1|Islr2|Actr3|Rnf6|Hsp90aa1|
GO:1900242	regulation of synaptic vesicle endocytosis	biological_process	0.010962	0.74806	2	146	18	22036	ENSMUSG00000026696,ENSMUSG00000022841	Vamp4|Ap2m1|
GO:0051481	reduction of cytosolic calcium ion concentration	biological_process	0.010972	0.74806	2	146	17	22036	ENSMUSG00000060261,ENSMUSG00000057378	Gtf2i|Ryr3|
GO:0002823	negative regulation of adaptive immune response based on somatic recombination of immune receptors built from immunoglobulin superfamily domains	biological_process	0.011126	0.75584	2	146	24	22036	ENSMUSG00000024810,ENSMUSG00000021816	Il33|Ppp3cb|
GO:0003408	optic cup formation involved in camera-type eye development	biological_process	0.011462	0.76775	1	146	1	22036	ENSMUSG00000007880	Arid1a|
GO:0031668	cellular response to extracellular stimulus	biological_process	0.011496	0.76775	7	146	333	22036	ENSMUSG00000028364,ENSMUSG00000026792,ENSMUSG00000017978,ENSMUSG00000040506,ENSMUSG00000001506,ENSMUSG00000079477,ENSMUSG00000022051	Tnc|Lrsam1|Cadps2|Ambra1|Col1a1|Rab7|Bnip3l|
GO:0045583	regulation of cytotoxic T cell differentiation	biological_process	0.0115	0.76775	1	146	3	22036	ENSMUSG00000021270	Hsp90aa1|
GO:0045585	positive regulation of cytotoxic T cell differentiation	biological_process	0.0115	0.76775	1	146	3	22036	ENSMUSG00000021270	Hsp90aa1|
GO:2000536	negative regulation of entry of bacterium into host cell	biological_process	0.011502	0.76775	1	146	1	22036	ENSMUSG00000027087	Itgav|
GO:0060739	mesenchymal-epithelial cell signaling involved in prostate gland development	biological_process	0.011541	0.76775	1	146	1	22036	ENSMUSG00000028364	Tnc|
GO:0050750	low-density lipoprotein particle receptor binding	molecular_function	0.011687	0.77309	2	146	24	22036	ENSMUSG00000022841,ENSMUSG00000022037	Ap2m1|Clu|
GO:0051129	negative regulation of cellular component organization	biological_process	0.011702	0.77309	11	146	638	22036	ENSMUSG00000022037,ENSMUSG00000036779,ENSMUSG00000064302,ENSMUSG00000037727,ENSMUSG00000026341,ENSMUSG00000001627,ENSMUSG00000020886,ENSMUSG00000029634,ENSMUSG00000032633,ENSMUSG00000026933,ENSMUSG00000026792	Clu|Papd5|Clasp1|Avp|Actr3|Ifrd1|Dlg4|Rnf6|Flcn|Camsap1|Lrsam1|
GO:0048156	tau protein binding	molecular_function	0.011807	0.77588	2	146	21	22036	ENSMUSG00000021270,ENSMUSG00000022037	Hsp90aa1|Clu|
GO:0017098	sulfonylurea receptor binding	molecular_function	0.011826	0.77588	1	146	3	22036	ENSMUSG00000021270	Hsp90aa1|
GO:0032014	positive regulation of ARF protein signal transduction	biological_process	0.01199	0.78162	1	146	1	22036	ENSMUSG00000024277	Mapre2|
GO:0072362	regulation of glycolysis by negative regulation of transcription from RNA polymerase II promoter	biological_process	0.011995	0.78162	1	146	1	22036	ENSMUSG00000018501	Ncor1|
GO:0032890	regulation of organic acid transport	biological_process	0.012158	0.78954	3	146	66	22036	ENSMUSG00000005892,ENSMUSG00000037727,ENSMUSG00000027301	Trh|Avp|Oxt|
GO:0006972	hyperosmotic response	biological_process	0.01224	0.79003	2	146	24	22036	ENSMUSG00000037727,ENSMUSG00000027301	Avp|Oxt|
GO:0051047	positive regulation of secretion	biological_process	0.012248	0.79003	8	146	424	22036	ENSMUSG00000005892,ENSMUSG00000031075,ENSMUSG00000021816,ENSMUSG00000027301,ENSMUSG00000017978,ENSMUSG00000024810,ENSMUSG00000064302,ENSMUSG00000037727	Trh|Ano1|Ppp3cb|Oxt|Cadps2|Il33|Clasp1|Avp|
GO:0032940	secretion by cell	biological_process	0.012359	0.79455	14	146	946	22036	ENSMUSG00000021816,ENSMUSG00000031075,ENSMUSG00000005892,ENSMUSG00000045471,ENSMUSG00000034656,ENSMUSG00000017978,ENSMUSG00000027301,ENSMUSG00000036353,ENSMUSG00000024810,ENSMUSG00000026173,ENSMUSG00000027087,ENSMUSG00000024534,ENSMUSG00000037727,ENSMUSG00000064302	Ppp3cb|Ano1|Trh|Hcrt|Cacna1a|Cadps2|Oxt|P2ry12|Il33|Plcd4|Itgav|Sncaip|Avp|Clasp1|
GO:0010592	positive regulation of lamellipodium assembly	biological_process	0.012463	0.79789	2	146	21	22036	ENSMUSG00000026341,ENSMUSG00000021270	Actr3|Hsp90aa1|
GO:0015812	gamma-aminobutyric acid transport	biological_process	0.012494	0.79789	2	146	19	22036	ENSMUSG00000034656,ENSMUSG00000005892	Cacna1a|Trh|
GO:0030516	regulation of axon extension	biological_process	0.012633	0.80225	4	146	104	22036	ENSMUSG00000001627,ENSMUSG00000051243,ENSMUSG00000026341,ENSMUSG00000029634	Ifrd1|Islr2|Actr3|Rnf6|
GO:0031592	centrosomal corona	cellular_component	0.012646	0.80225	1	146	1	22036	ENSMUSG00000064302	Clasp1|
GO:0019287	isopentenyl diphosphate biosynthetic process, mevalonate pathway	biological_process	0.012703	0.80315	1	146	3	22036	ENSMUSG00000027952	Pmvk|
GO:0009891	positive regulation of biosynthetic process	biological_process	0.013097	0.82535	22	146	1852	22036	ENSMUSG00000027361,ENSMUSG00000013089,ENSMUSG00000033499,ENSMUSG00000004637,ENSMUSG00000045969,ENSMUSG00000009995,ENSMUSG00000066800,ENSMUSG00000021816,ENSMUSG00000026565,ENSMUSG00000001627,ENSMUSG00000037727,ENSMUSG00000028034,ENSMUSG00000015176,ENSMUSG00000022037,ENSMUSG00000050423,ENSMUSG00000007880,ENSMUSG00000021270,ENSMUSG00000001506,ENSMUSG00000029634,ENSMUSG00000032633,ENSMUSG00000029110,…	Gabpb1|Etv5|Larp4b|Wwox|Ing1|Taz|Rnasel|Ppp3cb|Pou2f1|Ifrd1|Avp|Fubp1|Nolc1|Clu|Ppp1r3g|Arid1a|Hsp90aa1|Col1a1|Rnf6|Flcn|Rnf4|Il33|
GO:0050769	positive regulation of neurogenesis	biological_process	0.013355	0.83198	6	146	238	22036	ENSMUSG00000052516,ENSMUSG00000032336,ENSMUSG00000013089,ENSMUSG00000051243,ENSMUSG00000026341,ENSMUSG00000032536	Robo2|Nptn|Etv5|Islr2|Actr3|Trak1|
GO:1901748	leukotriene D4 metabolic process	biological_process	0.013408	0.83198	1	146	2	22036	ENSMUSG00000006344	Ggt5|
GO:1901750	leukotriene D4 biosynthetic process	biological_process	0.013408	0.83198	1	146	2	22036	ENSMUSG00000006344	Ggt5|
GO:0040008	regulation of growth	biological_process	0.013418	0.83198	11	146	697	22036	ENSMUSG00000051243,ENSMUSG00000037727,ENSMUSG00000025272,ENSMUSG00000067242,ENSMUSG00000021609,ENSMUSG00000028906,ENSMUSG00000032633,ENSMUSG00000029634,ENSMUSG00000001627,ENSMUSG00000026341,ENSMUSG00000032599	Islr2|Avp|Tro|Lgi1|Slc6a3|Epb41|Flcn|Rnf6|Ifrd1|Actr3|Ip6k2|
GO:1901873	regulation of post-translational protein modification	biological_process	0.013462	0.83198	1	146	3	22036	ENSMUSG00000032633	Flcn|
GO:1901874	negative regulation of post-translational protein modification	biological_process	0.013462	0.83198	1	146	3	22036	ENSMUSG00000032633	Flcn|
GO:0070887	cellular response to chemical stimulus	biological_process	0.013701	0.83956	28	146	2527	22036	ENSMUSG00000066800,ENSMUSG00000026341,ENSMUSG00000031075,ENSMUSG00000021816,ENSMUSG00000037095,ENSMUSG00000037872,ENSMUSG00000026696,ENSMUSG00000022391,ENSMUSG00000013089,ENSMUSG00000052516,ENSMUSG00000004637,ENSMUSG00000044533,ENSMUSG00000028364,ENSMUSG00000021508,ENSMUSG00000020886,ENSMUSG00000005892,ENSMUSG00000032633,ENSMUSG00000002342,ENSMUSG00000022051,ENSMUSG00000092035,ENSMUSG00000001506,…	Rnasel|Actr3|Ano1|Ppp3cb|Lrg1|Ackr1|Vamp4|Rangap1|Etv5|Robo2|Wwox|Rps2|Tnc|Cxcl14|Dlg4|Trh|Flcn|Tmem161a|Bnip3l|Peg10|Col1a1|Ch25h|Rnf4|Ryr3|P2ry12|Psap|Dusp3|Nptn|
GO:0005584	collagen type I	cellular_component	0.013717	0.83956	1	146	2	22036	ENSMUSG00000001506	Col1a1|
GO:0044700	single organism signaling	biological_process	0.013775	0.83956	60	146	6993	22036	ENSMUSG00000021508,ENSMUSG00000027087,ENSMUSG00000023150,ENSMUSG00000079477,ENSMUSG00000045083,ENSMUSG00000004637,ENSMUSG00000033411,ENSMUSG00000032641,ENSMUSG00000028556,ENSMUSG00000017978,ENSMUSG00000035383,ENSMUSG00000020859,ENSMUSG00000030956,ENSMUSG00000037872,ENSMUSG00000026565,ENSMUSG00000031075,ENSMUSG00000026341,ENSMUSG00000021816,ENSMUSG00000033327,ENSMUSG00000024534,ENSMUSG00000032336,…	Cxcl14|Itgav|Ivns1abp|Rab7|Lingo2|Wwox|Ctdspl2|Gpr19|Dock7|Cadps2|Pmch|Spag9|Fam53b|Ackr1|Pou2f1|Ano1|Actr3|Ppp3cb|Tnxb|Sncaip|Nptn|Psap|P2ry12|Adgrd1|Ank1|Cnot1|Peg10|Tmem161a|Flcn|Trh|Dlg4|Rnf6|Tnc|Lgi1|Kcnmb2|Avp|Arid1a|Clu|Ankrd6|Ncor1|Mapre2|Mak|Robo2|Ap2m1|Etv5|Vamp4|Oxt|Rangap1|Scgb3a1|Lrg1|Slc35c2|Dusp3|Il33|Plcd4|Hcrt|Cacna1a|Col1a1|Hsp90aa1|Gnb2|Bnip3l|
GO:0031124	mRNA 3'-end processing	biological_process	0.013883	0.83956	3	146	69	22036	ENSMUSG00000036550,ENSMUSG00000029227,ENSMUSG00000036779	Cnot1|Fip1l1|Papd5|
GO:0016482	cytoplasmic transport	biological_process	0.013958	0.83956	13	146	878	22036	ENSMUSG00000027087,ENSMUSG00000079477,ENSMUSG00000015176,ENSMUSG00000031543,ENSMUSG00000057378,ENSMUSG00000032536,ENSMUSG00000033411,ENSMUSG00000021270,ENSMUSG00000022391,ENSMUSG00000026696,ENSMUSG00000032560,ENSMUSG00000031657,ENSMUSG00000045969	Itgav|Rab7|Nolc1|Ank1|Ryr3|Trak1|Ctdspl2|Hsp90aa1|Rangap1|Vamp4|Dnajc13|Heatr3|Ing1|
GO:0023052	signaling	biological_process	0.013977	0.83956	60	146	6996	22036	ENSMUSG00000037727,ENSMUSG00000037610,ENSMUSG00000028364,ENSMUSG00000067242,ENSMUSG00000022037,ENSMUSG00000007880,ENSMUSG00000026696,ENSMUSG00000022391,ENSMUSG00000027301,ENSMUSG00000022841,ENSMUSG00000013089,ENSMUSG00000052516,ENSMUSG00000021363,ENSMUSG00000024277,ENSMUSG00000040183,ENSMUSG00000018501,ENSMUSG00000037095,ENSMUSG00000064057,ENSMUSG00000003518,ENSMUSG00000017664,ENSMUSG00000026173,…	Avp|Kcnmb2|Tnc|Lgi1|Clu|Arid1a|Vamp4|Rangap1|Oxt|Ap2m1|Etv5|Robo2|Mak|Mapre2|Ankrd6|Ncor1|Lrg1|Scgb3a1|Dusp3|Slc35c2|Plcd4|Il33|Hsp90aa1|Col1a1|Cacna1a|Hcrt|Bnip3l|Gnb2|Ivns1abp|Cxcl14|Itgav|Lingo2|Rab7|Spag9|Pmch|Gpr19|Cadps2|Ctdspl2|Dock7|Wwox|Pou2f1|Ano1|Ppp3cb|Actr3|Fam53b|Ackr1|Nptn|Sncaip|Tnxb|Cnot1|Ank1|Adgrd1|P2ry12|Psap|Peg10|Rnf6|Dlg4|Trh|Flcn|Tmem161a|
GO:0019098	reproductive behavior	biological_process	0.014018	0.83956	4	146	111	22036	ENSMUSG00000037727,ENSMUSG00000027301,ENSMUSG00000020886,ENSMUSG00000079509	Avp|Oxt|Dlg4|Zfx|
GO:0002820	negative regulation of adaptive immune response	biological_process	0.014032	0.83956	2	146	27	22036	ENSMUSG00000024810,ENSMUSG00000021816	Il33|Ppp3cb|
GO:0030030	cell projection organization	biological_process	0.014076	0.83956	20	146	1383	22036	ENSMUSG00000033088,ENSMUSG00000028546,ENSMUSG00000032336,ENSMUSG00000036353,ENSMUSG00000034656,ENSMUSG00000026933,ENSMUSG00000021270,ENSMUSG00000058835,ENSMUSG00000020886,ENSMUSG00000029634,ENSMUSG00000028364,ENSMUSG00000067242,ENSMUSG00000022037,ENSMUSG00000051243,ENSMUSG00000032536,ENSMUSG00000052516,ENSMUSG00000021363,ENSMUSG00000028556,ENSMUSG00000026341,ENSMUSG00000001627	Triobp|Elavl4|Nptn|P2ry12|Cacna1a|Camsap1|Hsp90aa1|Abi1|Dlg4|Rnf6|Tnc|Lgi1|Clu|Islr2|Trak1|Robo2|Mak|Dock7|Actr3|Ifrd1|
GO:0030518	intracellular steroid hormone receptor signaling pathway	biological_process	0.014154	0.83956	4	146	118	22036	ENSMUSG00000018501,ENSMUSG00000007880,ENSMUSG00000029634,ENSMUSG00000036550	Ncor1|Arid1a|Rnf6|Cnot1|
GO:0046592	polyamine oxidase activity	molecular_function	0.014188	0.83956	1	146	2	22036	ENSMUSG00000027333	Smox|
GO:0052901	spermine:oxygen oxidoreductase (spermidine-forming) activity	molecular_function	0.014188	0.83956	1	146	2	22036	ENSMUSG00000027333	Smox|
GO:1901856	negative regulation of cellular respiration	biological_process	0.014214	0.83956	1	146	2	22036	ENSMUSG00000032633	Flcn|
GO:0031038	myosin II filament organization	biological_process	0.014243	0.83956	1	146	2	22036	ENSMUSG00000026341	Actr3|
GO:0043519	regulation of myosin II filament organization	biological_process	0.014243	0.83956	1	146	2	22036	ENSMUSG00000026341	Actr3|
GO:2000026	regulation of multicellular organismal development	biological_process	0.014296	0.84013	24	146	1975	22036	ENSMUSG00000028034,ENSMUSG00000021508,ENSMUSG00000045083,ENSMUSG00000032536,ENSMUSG00000051243,ENSMUSG00000013089,ENSMUSG00000027301,ENSMUSG00000020859,ENSMUSG00000040183,ENSMUSG00000052516,ENSMUSG00000001627,ENSMUSG00000064057,ENSMUSG00000060261,ENSMUSG00000037095,ENSMUSG00000026341,ENSMUSG00000032336,ENSMUSG00000064302,ENSMUSG00000028546,ENSMUSG00000004460,ENSMUSG00000001506,ENSMUSG00000021270,…	Fubp1|Cxcl14|Lingo2|Trak1|Islr2|Etv5|Oxt|Spag9|Ankrd6|Robo2|Ifrd1|Scgb3a1|Gtf2i|Lrg1|Actr3|Nptn|Clasp1|Elavl4|Dnajb11|Col1a1|Hsp90aa1|Cacna1a|Flcn|Rnf6|
GO:0060450	positive regulation of hindgut contraction	biological_process	0.014438	0.84013	1	146	2	22036	ENSMUSG00000027301	Oxt|
GO:0044087	regulation of cellular component biogenesis	biological_process	0.014581	0.84013	13	146	811	22036	ENSMUSG00000036353,ENSMUSG00000022037,ENSMUSG00000029110,ENSMUSG00000045083,ENSMUSG00000036550,ENSMUSG00000024534,ENSMUSG00000003518,ENSMUSG00000064302,ENSMUSG00000026341,ENSMUSG00000026933,ENSMUSG00000026792,ENSMUSG00000021270,ENSMUSG00000027301	P2ry12|Clu|Rnf4|Lingo2|Cnot1|Sncaip|Dusp3|Clasp1|Actr3|Camsap1|Lrsam1|Hsp90aa1|Oxt|
GO:0070325	lipoprotein particle receptor binding	molecular_function	0.01468	0.84013	2	146	27	22036	ENSMUSG00000022841,ENSMUSG00000022037	Ap2m1|Clu|
GO:0031305	integral to mitochondrial inner membrane	cellular_component	0.014724	0.84013	2	146	31	22036	ENSMUSG00000023861,ENSMUSG00000023452	Mpc1|Pisd|
GO:0022627	cytosolic small ribosomal subunit	cellular_component	0.014802	0.84013	2	146	49	22036	ENSMUSG00000044533,ENSMUSG00000024608	Rps2|Rps14|
GO:2000576	positive regulation of microtubule motor activity	biological_process	0.014845	0.84013	1	146	4	22036	ENSMUSG00000020483	Dynll2|
GO:2000580	regulation of plus-end-directed microtubule motor activity	biological_process	0.014845	0.84013	1	146	4	22036	ENSMUSG00000020483	Dynll2|
GO:2000582	positive regulation of plus-end-directed microtubule motor activity	biological_process	0.014845	0.84013	1	146	4	22036	ENSMUSG00000020483	Dynll2|
GO:0008361	regulation of cell size	biological_process	0.014865	0.84013	5	146	167	22036	ENSMUSG00000021270,ENSMUSG00000001627,ENSMUSG00000026341,ENSMUSG00000051243,ENSMUSG00000029634	Hsp90aa1|Ifrd1|Actr3|Islr2|Rnf6|
GO:0046717	acid secretion	biological_process	0.014867	0.84013	3	146	70	22036	ENSMUSG00000034656,ENSMUSG00000027301,ENSMUSG00000005892	Cacna1a|Oxt|Trh|
GO:0009384	N-acylmannosamine kinase activity	molecular_function	0.014888	0.84013	1	146	2	22036	ENSMUSG00000034744	Nagk|
GO:0071855	neuropeptide receptor binding	molecular_function	0.014889	0.84013	2	146	34	22036	ENSMUSG00000045471,ENSMUSG00000035383	Hcrt|Pmch|
GO:0042059	negative regulation of epidermal growth factor receptor signaling pathway	biological_process	0.014901	0.84013	2	146	23	22036	ENSMUSG00000003518,ENSMUSG00000079477	Dusp3|Rab7|
GO:0031396	regulation of protein ubiquitination	biological_process	0.014936	0.84013	5	146	195	22036	ENSMUSG00000044533,ENSMUSG00000098650,ENSMUSG00000022037,ENSMUSG00000021270,ENSMUSG00000023150	Rps2|Gm28048|Clu|Hsp90aa1|Ivns1abp|
GO:2001242	regulation of intrinsic apoptotic signaling pathway	biological_process	0.014968	0.84013	4	146	153	22036	ENSMUSG00000023150,ENSMUSG00000022037,ENSMUSG00000002342,ENSMUSG00000032633	Ivns1abp|Clu|Tmem161a|Flcn|
GO:1901700	response to oxygen-containing compound	biological_process	0.014998	0.84013	19	146	1567	22036	ENSMUSG00000029110,ENSMUSG00000057378,ENSMUSG00000036353,ENSMUSG00000021609,ENSMUSG00000005892,ENSMUSG00000020886,ENSMUSG00000027952,ENSMUSG00000002342,ENSMUSG00000021270,ENSMUSG00000001506,ENSMUSG00000044533,ENSMUSG00000037727,ENSMUSG00000028364,ENSMUSG00000027087,ENSMUSG00000066800,ENSMUSG00000031075,ENSMUSG00000021816,ENSMUSG00000027301,ENSMUSG00000022391	Rnf4|Ryr3|P2ry12|Slc6a3|Trh|Dlg4|Pmvk|Tmem161a|Hsp90aa1|Col1a1|Rps2|Avp|Tnc|Itgav|Rnasel|Ano1|Ppp3cb|Oxt|Rangap1|
GO:0030100	regulation of endocytosis	biological_process	0.015126	0.84416	6	146	246	22036	ENSMUSG00000026696,ENSMUSG00000022841,ENSMUSG00000026792,ENSMUSG00000027087,ENSMUSG00000020886,ENSMUSG00000022037	Vamp4|Ap2m1|Lrsam1|Itgav|Dlg4|Clu|
GO:0031646	positive regulation of neurological system process	biological_process	0.015158	0.84416	5	146	168	22036	ENSMUSG00000045471,ENSMUSG00000067242,ENSMUSG00000027301,ENSMUSG00000032336,ENSMUSG00000020886	Hcrt|Lgi1|Oxt|Nptn|Dlg4|
GO:0045065	cytotoxic T cell differentiation	biological_process	0.015285	0.84591	1	146	4	22036	ENSMUSG00000021270	Hsp90aa1|
GO:0097190	apoptotic signaling pathway	biological_process	0.015304	0.84591	9	146	567	22036	ENSMUSG00000027087,ENSMUSG00000023150,ENSMUSG00000037727,ENSMUSG00000022037,ENSMUSG00000024810,ENSMUSG00000004637,ENSMUSG00000022051,ENSMUSG00000002342,ENSMUSG00000032633	Itgav|Ivns1abp|Avp|Clu|Il33|Wwox|Bnip3l|Tmem161a|Flcn|
GO:0031304	intrinsic to mitochondrial inner membrane	cellular_component	0.015322	0.84591	2	146	32	22036	ENSMUSG00000023861,ENSMUSG00000023452	Mpc1|Pisd|
GO:2001233	regulation of apoptotic signaling pathway	biological_process	0.015389	0.84608	7	146	382	22036	ENSMUSG00000022037,ENSMUSG00000002342,ENSMUSG00000032633,ENSMUSG00000004637,ENSMUSG00000027087,ENSMUSG00000037727,ENSMUSG00000023150	Clu|Tmem161a|Flcn|Wwox|Itgav|Avp|Ivns1abp|
GO:0032849	positive regulation of cellular pH reduction	biological_process	0.015413	0.84608	1	146	4	22036	ENSMUSG00000037727	Avp|
GO:0017134	fibroblast growth factor binding	molecular_function	0.01548	0.84732	2	146	25	22036	ENSMUSG00000044533,ENSMUSG00000027087	Rps2|Itgav|
GO:0048585	negative regulation of response to stimulus	biological_process	0.01569	0.85416	18	146	1368	22036	ENSMUSG00000052516,ENSMUSG00000033411,ENSMUSG00000040183,ENSMUSG00000004637,ENSMUSG00000018501,ENSMUSG00000021816,ENSMUSG00000027087,ENSMUSG00000023150,ENSMUSG00000022037,ENSMUSG00000079477,ENSMUSG00000092035,ENSMUSG00000002342,ENSMUSG00000032633,ENSMUSG00000005892,ENSMUSG00000021609,ENSMUSG00000003518,ENSMUSG00000036550,ENSMUSG00000024810	Robo2|Ctdspl2|Ankrd6|Wwox|Ncor1|Ppp3cb|Itgav|Ivns1abp|Clu|Rab7|Peg10|Tmem161a|Flcn|Trh|Slc6a3|Dusp3|Cnot1|Il33|
GO:0050795	regulation of behavior	biological_process	0.015694	0.85416	6	146	275	22036	ENSMUSG00000021508,ENSMUSG00000052516,ENSMUSG00000035383,ENSMUSG00000036353,ENSMUSG00000005892,ENSMUSG00000020886	Cxcl14|Robo2|Pmch|P2ry12|Trh|Dlg4|
GO:0007174	epidermal growth factor catabolic process	biological_process	0.015758	0.85522	1	146	2	22036	ENSMUSG00000079477	Rab7|
GO:0033500	carbohydrate homeostasis	biological_process	0.015983	0.86153	6	146	271	22036	ENSMUSG00000050423,ENSMUSG00000031075,ENSMUSG00000021816,ENSMUSG00000034656,ENSMUSG00000036779,ENSMUSG00000035383	Ppp1r3g|Ano1|Ppp3cb|Cacna1a|Papd5|Pmch|
GO:0044314	protein K27-linked ubiquitination	biological_process	0.016005	0.86153	1	146	4	22036	ENSMUSG00000029634	Rnf6|
GO:0019725	cellular homeostasis	biological_process	0.016028	0.86153	13	146	896	22036	ENSMUSG00000060261,ENSMUSG00000031075,ENSMUSG00000021816,ENSMUSG00000020886,ENSMUSG00000045471,ENSMUSG00000034656,ENSMUSG00000035383,ENSMUSG00000027301,ENSMUSG00000079477,ENSMUSG00000057378,ENSMUSG00000027087,ENSMUSG00000037727,ENSMUSG00000032336	Gtf2i|Ano1|Ppp3cb|Dlg4|Hcrt|Cacna1a|Pmch|Oxt|Rab7|Ryr3|Itgav|Avp|Nptn|
GO:0007617	mating behavior	biological_process	0.016076	0.86153	2	146	29	22036	ENSMUSG00000027301,ENSMUSG00000037727	Oxt|Avp|
GO:0047485	protein N-terminus binding	molecular_function	0.016149	0.86153	4	146	126	22036	ENSMUSG00000001930,ENSMUSG00000022037,ENSMUSG00000021609,ENSMUSG00000028906	Vwf|Clu|Slc6a3|Epb41|
GO:0043207	response to external biotic stimulus	biological_process	0.016181	0.86153	1	146	3	22036	ENSMUSG00000027301	Oxt|
GO:0021750	vestibular nucleus development	biological_process	0.016189	0.86153	1	146	2	22036	ENSMUSG00000034656	Cacna1a|
GO:0048168	regulation of neuronal synaptic plasticity	biological_process	0.016281	0.86404	3	146	63	22036	ENSMUSG00000035383,ENSMUSG00000032336,ENSMUSG00000020886	Pmch|Nptn|Dlg4|
GO:0071306	cellular response to vitamin E	biological_process	0.016331	0.8643	1	146	2	22036	ENSMUSG00000001506	Col1a1|
GO:0030673	axolemma	cellular_component	0.016387	0.86483	2	146	18	22036	ENSMUSG00000052516,ENSMUSG00000031543	Robo2|Ank1|
GO:0051648	vesicle localization	biological_process	0.016499	0.86577	6	146	228	22036	ENSMUSG00000026696,ENSMUSG00000064302,ENSMUSG00000022841,ENSMUSG00000017978,ENSMUSG00000020886,ENSMUSG00000032536	Vamp4|Clasp1|Ap2m1|Cadps2|Dlg4|Trak1|
GO:0005615	extracellular space	cellular_component	0.016527	0.86577	17	146	1734	22036	ENSMUSG00000004207,ENSMUSG00000024810,ENSMUSG00000039062,ENSMUSG00000033327,ENSMUSG00000004460,ENSMUSG00000044734,ENSMUSG00000001506,ENSMUSG00000022037,ENSMUSG00000045083,ENSMUSG00000021508,ENSMUSG00000067242,ENSMUSG00000028364,ENSMUSG00000037727,ENSMUSG00000064057,ENSMUSG00000037095,ENSMUSG00000035383,ENSMUSG00000027301	Psap|Il33|Anpep|Tnxb|Dnajb11|Serpinb1a|Col1a1|Clu|Lingo2|Cxcl14|Lgi1|Tnc|Avp|Scgb3a1|Lrg1|Pmch|Oxt|
GO:1901185	negative regulation of ERBB signaling pathway	biological_process	0.01654	0.86577	2	146	24	22036	ENSMUSG00000079477,ENSMUSG00000003518	Rab7|Dusp3|
GO:0031346	positive regulation of cell projection organization	biological_process	0.016979	0.88635	8	146	376	22036	ENSMUSG00000026341,ENSMUSG00000052516,ENSMUSG00000021270,ENSMUSG00000036353,ENSMUSG00000051243,ENSMUSG00000032536,ENSMUSG00000028546,ENSMUSG00000032336	Actr3|Robo2|Hsp90aa1|P2ry12|Islr2|Trak1|Elavl4|Nptn|
GO:2001243	negative regulation of intrinsic apoptotic signaling pathway	biological_process	0.017111	0.88848	3	146	89	22036	ENSMUSG00000023150,ENSMUSG00000002342,ENSMUSG00000022037	Ivns1abp|Tmem161a|Clu|
GO:0043270	positive regulation of ion transport	biological_process	0.017113	0.88848	5	146	197	22036	ENSMUSG00000045471,ENSMUSG00000037727,ENSMUSG00000027301,ENSMUSG00000036353,ENSMUSG00000005892	Hcrt|Avp|Oxt|P2ry12|Trh|
GO:0046208	spermine catabolic process	biological_process	0.017594	0.90966	1	146	3	22036	ENSMUSG00000027333	Smox|
GO:0001968	fibronectin binding	molecular_function	0.017616	0.90966	2	146	30	22036	ENSMUSG00000027087,ENSMUSG00000028364	Itgav|Tnc|
GO:0048103	somatic stem cell division	biological_process	0.017736	0.91117	2	146	23	22036	ENSMUSG00000028034,ENSMUSG00000028556	Fubp1|Dock7|
GO:0023057	negative regulation of signaling	biological_process	0.01774	0.91117	16	146	1159	22036	ENSMUSG00000003518,ENSMUSG00000036550,ENSMUSG00000092035,ENSMUSG00000045471,ENSMUSG00000032633,ENSMUSG00000002342,ENSMUSG00000023150,ENSMUSG00000037727,ENSMUSG00000027087,ENSMUSG00000022037,ENSMUSG00000079477,ENSMUSG00000035383,ENSMUSG00000033411,ENSMUSG00000004637,ENSMUSG00000018501,ENSMUSG00000040183	Dusp3|Cnot1|Peg10|Hcrt|Flcn|Tmem161a|Ivns1abp|Avp|Itgav|Clu|Rab7|Pmch|Ctdspl2|Wwox|Ncor1|Ankrd6|
GO:0042063	gliogenesis	biological_process	0.017825	0.91308	6	146	269	22036	ENSMUSG00000028034,ENSMUSG00000013089,ENSMUSG00000036353,ENSMUSG00000022037,ENSMUSG00000026341,ENSMUSG00000024810	Fubp1|Etv5|P2ry12|Clu|Actr3|Il33|
GO:0043171	peptide catabolic process	biological_process	0.017899	0.91442	2	146	24	22036	ENSMUSG00000039062,ENSMUSG00000006344	Anpep|Ggt5|
GO:0046329	negative regulation of JNK cascade	biological_process	0.018033	0.91516	2	146	27	22036	ENSMUSG00000018501,ENSMUSG00000003518	Ncor1|Dusp3|
GO:0060455	negative regulation of gastric acid secretion	biological_process	0.018075	0.91516	1	146	4	22036	ENSMUSG00000027301	Oxt|
GO:0051173	positive regulation of nitrogen compound metabolic process	biological_process	0.01811	0.91516	21	146	1771	22036	ENSMUSG00000029634,ENSMUSG00000032633,ENSMUSG00000002342,ENSMUSG00000001506,ENSMUSG00000021270,ENSMUSG00000036550,ENSMUSG00000029110,ENSMUSG00000024810,ENSMUSG00000066800,ENSMUSG00000009995,ENSMUSG00000045969,ENSMUSG00000026565,ENSMUSG00000021816,ENSMUSG00000001627,ENSMUSG00000027361,ENSMUSG00000013089,ENSMUSG00000004637,ENSMUSG00000015176,ENSMUSG00000022037,ENSMUSG00000007880,ENSMUSG00000028034	Rnf6|Flcn|Tmem161a|Col1a1|Hsp90aa1|Cnot1|Rnf4|Il33|Rnasel|Taz|Ing1|Pou2f1|Ppp3cb|Ifrd1|Gabpb1|Etv5|Wwox|Nolc1|Clu|Arid1a|Fubp1|
GO:0010647	positive regulation of cell communication	biological_process	0.018203	0.91516	19	146	1519	22036	ENSMUSG00000037095,ENSMUSG00000030956,ENSMUSG00000004637,ENSMUSG00000040183,ENSMUSG00000024277,ENSMUSG00000027301,ENSMUSG00000020859,ENSMUSG00000022037,ENSMUSG00000067242,ENSMUSG00000022051,ENSMUSG00000020886,ENSMUSG00000032633,ENSMUSG00000045471,ENSMUSG00000001506,ENSMUSG00000021270,ENSMUSG00000036353,ENSMUSG00000004207,ENSMUSG00000017664,ENSMUSG00000032336	Lrg1|Fam53b|Wwox|Ankrd6|Mapre2|Oxt|Spag9|Clu|Lgi1|Bnip3l|Dlg4|Flcn|Hcrt|Col1a1|Hsp90aa1|P2ry12|Psap|Slc35c2|Nptn|
GO:0031893	vasopressin receptor binding	molecular_function	0.01823	0.91516	1	146	3	22036	ENSMUSG00000037727	Avp|
GO:0043133	hindgut contraction	biological_process	0.018308	0.91516	1	146	3	22036	ENSMUSG00000027301	Oxt|
GO:0043134	regulation of hindgut contraction	biological_process	0.018308	0.91516	1	146	3	22036	ENSMUSG00000027301	Oxt|
GO:0016647	oxidoreductase activity, acting on the CH-NH group of donors, oxygen as acceptor	molecular_function	0.018315	0.91516	1	146	3	22036	ENSMUSG00000027333	Smox|
GO:0004060	arylamine N-acetyltransferase activity	molecular_function	0.018431	0.91516	1	146	4	22036	ENSMUSG00000051147	Nat2|
GO:0034504	protein localization to nucleus	biological_process	0.018584	0.91516	6	146	288	22036	ENSMUSG00000001506,ENSMUSG00000021270,ENSMUSG00000045969,ENSMUSG00000015176,ENSMUSG00000031657,ENSMUSG00000032633	Col1a1|Hsp90aa1|Ing1|Nolc1|Heatr3|Flcn|
GO:0009889	regulation of biosynthetic process	biological_process	0.018609	0.91516	37	146	3811	22036	ENSMUSG00000093769,ENSMUSG00000079509,ENSMUSG00000029110,ENSMUSG00000024810,ENSMUSG00000045471,ENSMUSG00000034656,ENSMUSG00000001506,ENSMUSG00000021270,ENSMUSG00000028034,ENSMUSG00000037727,ENSMUSG00000007880,ENSMUSG00000022037,ENSMUSG00000050423,ENSMUSG00000083012,ENSMUSG00000015176,ENSMUSG00000018501,ENSMUSG00000013089,ENSMUSG00000045969,ENSMUSG00000009995,ENSMUSG00000066800,ENSMUSG00000024335,…	Hist2h3c1|Zfx|Rnf4|Il33|Hcrt|Cacna1a|Col1a1|Hsp90aa1|Fubp1|Avp|Arid1a|Clu|Ppp1r3g|Fam220a|Nolc1|Ncor1|Etv5|Ing1|Taz|Rnasel|Brd2|Rps14|Zfp316|Cnot1|Trim14|Flcn|Rnf6|Itgav|Papd5|Wwox|Larp4b|Ctdspl2|Gabpb1|Ifrd1|Gtf2i|Ppp3cb|Pou2f1|
GO:0005198	structural molecule activity	molecular_function	0.018644	0.91516	10	146	732	22036	ENSMUSG00000001506,ENSMUSG00000020859,ENSMUSG00000020886,ENSMUSG00000026341,ENSMUSG00000028906,ENSMUSG00000028364,ENSMUSG00000033327,ENSMUSG00000044533,ENSMUSG00000036550,ENSMUSG00000024608	Col1a1|Spag9|Dlg4|Actr3|Epb41|Tnc|Tnxb|Rps2|Cnot1|Rps14|
GO:0010648	negative regulation of cell communication	biological_process	0.01866	0.91516	16	146	1165	22036	ENSMUSG00000003518,ENSMUSG00000036550,ENSMUSG00000092035,ENSMUSG00000045471,ENSMUSG00000032633,ENSMUSG00000002342,ENSMUSG00000037727,ENSMUSG00000023150,ENSMUSG00000027087,ENSMUSG00000079477,ENSMUSG00000022037,ENSMUSG00000035383,ENSMUSG00000004637,ENSMUSG00000018501,ENSMUSG00000040183,ENSMUSG00000033411	Dusp3|Cnot1|Peg10|Hcrt|Flcn|Tmem161a|Avp|Ivns1abp|Itgav|Rab7|Clu|Pmch|Wwox|Ncor1|Ankrd6|Ctdspl2|
GO:0031429	box H/ACA snoRNP complex	cellular_component	0.018702	0.91516	1	146	5	22036	ENSMUSG00000015176	Nolc1|
GO:0034513	box H/ACA snoRNA binding	molecular_function	0.018702	0.91516	1	146	5	22036	ENSMUSG00000015176	Nolc1|
GO:0072588	box H/ACA RNP complex	cellular_component	0.018702	0.91516	1	146	5	22036	ENSMUSG00000015176	Nolc1|
GO:0019956	chemokine binding	molecular_function	0.018729	0.91516	2	146	34	22036	ENSMUSG00000027087,ENSMUSG00000037872	Itgav|Ackr1|
GO:0061387	regulation of extent of cell growth	biological_process	0.018876	0.91516	4	146	116	22036	ENSMUSG00000026341,ENSMUSG00000051243,ENSMUSG00000001627,ENSMUSG00000029634	Actr3|Islr2|Ifrd1|Rnf6|
GO:0044106	cellular amine metabolic process	biological_process	0.018923	0.91516	4	146	134	22036	ENSMUSG00000021609,ENSMUSG00000034656,ENSMUSG00000027333,ENSMUSG00000005892	Slc6a3|Cacna1a|Smox|Trh|
GO:0051082	unfolded protein binding	molecular_function	0.018944	0.91516	3	146	97	22036	ENSMUSG00000004460,ENSMUSG00000021270,ENSMUSG00000031657	Dnajb11|Hsp90aa1|Heatr3|
GO:1900149	positive regulation of Schwann cell migration	biological_process	0.018974	0.91516	1	146	2	22036	ENSMUSG00000028034	Fubp1|
GO:0051970	negative regulation of transmission of nerve impulse	biological_process	0.019023	0.91516	3	146	62	22036	ENSMUSG00000045471,ENSMUSG00000037727,ENSMUSG00000035383	Hcrt|Avp|Pmch|
GO:0007274	neuromuscular synaptic transmission	biological_process	0.019157	0.91516	2	146	32	22036	ENSMUSG00000034656,ENSMUSG00000013089	Cacna1a|Etv5|
GO:0006941	striated muscle contraction	biological_process	0.019212	0.91516	4	146	140	22036	ENSMUSG00000020439,ENSMUSG00000057378,ENSMUSG00000009995,ENSMUSG00000021270	Smtn|Ryr3|Taz|Hsp90aa1|
GO:0006950	response to stress	biological_process	0.019261	0.91516	34	146	3537	22036	ENSMUSG00000028364,ENSMUSG00000037727,ENSMUSG00000022037,ENSMUSG00000015176,ENSMUSG00000018501,ENSMUSG00000026792,ENSMUSG00000013089,ENSMUSG00000026696,ENSMUSG00000022391,ENSMUSG00000027301,ENSMUSG00000066800,ENSMUSG00000003518,ENSMUSG00000024810,ENSMUSG00000034656,ENSMUSG00000001506,ENSMUSG00000021270,ENSMUSG00000022051,ENSMUSG00000027087,ENSMUSG00000001930,ENSMUSG00000079477,ENSMUSG00000017978,…	Tnc|Avp|Clu|Nolc1|Ncor1|Lrsam1|Etv5|Vamp4|Rangap1|Oxt|Rnasel|Dusp3|Il33|Cacna1a|Col1a1|Hsp90aa1|Bnip3l|Itgav|Vwf|Rab7|Cadps2|Ggt5|Pmch|Spag9|Ifrd1|Ackr1|Actr3|Ano1|Tnxb|Ambra1|P2ry12|Trim14|Tmem161a|Trh|
GO:0002134	UTP binding	molecular_function	0.019312	0.91516	1	146	4	22036	ENSMUSG00000021270	Hsp90aa1|
GO:0032551	pyrimidine ribonucleoside binding	molecular_function	0.019312	0.91516	1	146	4	22036	ENSMUSG00000021270	Hsp90aa1|
GO:0030511	positive regulation of transforming growth factor beta receptor signaling pathway	biological_process	0.019342	0.91516	2	146	29	22036	ENSMUSG00000032633,ENSMUSG00000037095	Flcn|Lrg1|
GO:0014047	glutamate secretion	biological_process	0.019379	0.91516	2	146	27	22036	ENSMUSG00000005892,ENSMUSG00000037727	Trh|Avp|
GO:0035585	calcium-mediated signaling using extracellular calcium source	biological_process	0.019384	0.91516	1	146	2	22036	ENSMUSG00000036353	P2ry12|
GO:0048488	synaptic vesicle endocytosis	biological_process	0.019394	0.91516	3	146	61	22036	ENSMUSG00000026696,ENSMUSG00000022841,ENSMUSG00000020886	Vamp4|Ap2m1|Dlg4|
GO:0005328	neurotransmitter:sodium symporter activity	molecular_function	0.019708	0.92285	2	146	25	22036	ENSMUSG00000027894,ENSMUSG00000021609	Slc6a17|Slc6a3|
GO:0001621	ADP receptor activity	molecular_function	0.019808	0.92285	1	146	2	22036	ENSMUSG00000036353	P2ry12|
GO:0021550	medulla oblongata development	biological_process	0.019845	0.92285	1	146	3	22036	ENSMUSG00000034656	Cacna1a|
GO:0071295	cellular response to vitamin	biological_process	0.019848	0.92285	2	146	28	22036	ENSMUSG00000028364,ENSMUSG00000001506	Tnc|Col1a1|
GO:0033979	box H/ACA snoRNA metabolic process	biological_process	0.020075	0.92285	1	146	3	22036	ENSMUSG00000015176	Nolc1|
GO:0032564	dATP binding	molecular_function	0.020188	0.92285	1	146	4	22036	ENSMUSG00000021270	Hsp90aa1|
GO:0030910	olfactory placode formation	biological_process	0.020248	0.92285	1	146	3	22036	ENSMUSG00000026565	Pou2f1|
GO:0071698	olfactory placode development	biological_process	0.020248	0.92285	1	146	3	22036	ENSMUSG00000026565	Pou2f1|
GO:0071699	olfactory placode morphogenesis	biological_process	0.020248	0.92285	1	146	3	22036	ENSMUSG00000026565	Pou2f1|
GO:0060765	regulation of androgen receptor signaling pathway	biological_process	0.020429	0.92285	2	146	29	22036	ENSMUSG00000029634,ENSMUSG00000018501	Rnf6|Ncor1|
GO:0043629	ncRNA polyadenylation	biological_process	0.020434	0.92285	1	146	2	22036	ENSMUSG00000036779	Papd5|
GO:0043630	ncRNA polyadenylation involved in polyadenylation-dependent ncRNA catabolic process	biological_process	0.020434	0.92285	1	146	2	22036	ENSMUSG00000036779	Papd5|
GO:0071050	snoRNA polyadenylation	biological_process	0.020434	0.92285	1	146	2	22036	ENSMUSG00000036779	Papd5|
GO:0000048	peptidyltransferase activity	molecular_function	0.0205	0.92285	1	146	3	22036	ENSMUSG00000006344	Ggt5|
GO:0015850	organic hydroxy compound transport	biological_process	0.020517	0.92285	5	146	219	22036	ENSMUSG00000021609,ENSMUSG00000027301,ENSMUSG00000037606,ENSMUSG00000036353,ENSMUSG00000020435	Slc6a3|Oxt|Osbpl5|P2ry12|Osbp2|
GO:2000467	positive regulation of glycogen (starch) synthase activity	biological_process	0.020523	0.92285	1	146	5	22036	ENSMUSG00000050423	Ppp1r3g|
GO:0009240	isopentenyl diphosphate biosynthetic process	biological_process	0.020539	0.92285	1	146	5	22036	ENSMUSG00000027952	Pmvk|
GO:0046490	isopentenyl diphosphate metabolic process	biological_process	0.020539	0.92285	1	146	5	22036	ENSMUSG00000027952	Pmvk|
GO:0000045	autophagic vacuole assembly	biological_process	0.020544	0.92285	3	146	78	22036	ENSMUSG00000079477,ENSMUSG00000040506,ENSMUSG00000026792	Rab7|Ambra1|Lrsam1|
GO:0015248	sterol transporter activity	molecular_function	0.020554	0.92285	2	146	28	22036	ENSMUSG00000020435,ENSMUSG00000037606	Osbp2|Osbpl5|
GO:2000503	positive regulation of natural killer cell chemotaxis	biological_process	0.020576	0.92285	1	146	6	22036	ENSMUSG00000021508	Cxcl14|
GO:0048640	negative regulation of developmental growth	biological_process	0.020641	0.92285	3	146	70	22036	ENSMUSG00000029634,ENSMUSG00000026341,ENSMUSG00000001627	Rnf6|Actr3|Ifrd1|
GO:0045202	synapse	cellular_component	0.020665	0.92285	15	146	929	22036	ENSMUSG00000027301,ENSMUSG00000026696,ENSMUSG00000027894,ENSMUSG00000017978,ENSMUSG00000045471,ENSMUSG00000020886,ENSMUSG00000026341,ENSMUSG00000021816,ENSMUSG00000058835,ENSMUSG00000032336,ENSMUSG00000028906,ENSMUSG00000067242,ENSMUSG00000031543,ENSMUSG00000020483,ENSMUSG00000024608	Oxt|Vamp4|Slc6a17|Cadps2|Hcrt|Dlg4|Actr3|Ppp3cb|Abi1|Nptn|Epb41|Lgi1|Ank1|Dynll2|Rps14|
GO:0048678	response to axon injury	biological_process	0.020758	0.92368	3	146	77	22036	ENSMUSG00000028364,ENSMUSG00000022391,ENSMUSG00000036353	Tnc|Rangap1|P2ry12|
GO:0034622	cellular macromolecular complex assembly	biological_process	0.02078	0.92368	13	146	983	22036	ENSMUSG00000026933,ENSMUSG00000017978,ENSMUSG00000026696,ENSMUSG00000021270,ENSMUSG00000026341,ENSMUSG00000009995,ENSMUSG00000093769,ENSMUSG00000024335,ENSMUSG00000024608,ENSMUSG00000022037,ENSMUSG00000029110,ENSMUSG00000036550,ENSMUSG00000044533	Camsap1|Cadps2|Vamp4|Hsp90aa1|Actr3|Taz|Hist2h3c1|Brd2|Rps14|Clu|Rnf4|Cnot1|Rps2|
GO:0007006	mitochondrial membrane organization	biological_process	0.020906	0.92714	3	146	92	22036	ENSMUSG00000021270,ENSMUSG00000022051,ENSMUSG00000009995	Hsp90aa1|Bnip3l|Taz|
GO:0015804	neutral amino acid transport	biological_process	0.020956	0.92719	2	146	32	22036	ENSMUSG00000027894,ENSMUSG00000038178	Slc6a17|Slc43a2|
GO:0010508	positive regulation of autophagy	biological_process	0.021127	0.93261	3	146	72	22036	ENSMUSG00000032633,ENSMUSG00000022051,ENSMUSG00000040506	Flcn|Bnip3l|Ambra1|
GO:0031589	cell-substrate adhesion	biological_process	0.021381	0.9404	7	146	317	22036	ENSMUSG00000027087,ENSMUSG00000033327,ENSMUSG00000033088,ENSMUSG00000001506,ENSMUSG00000003518,ENSMUSG00000064302,ENSMUSG00000001930	Itgav|Tnxb|Triobp|Col1a1|Dusp3|Clasp1|Vwf|
GO:1902229	regulation of intrinsic apoptotic signaling pathway in response to DNA damage	biological_process	0.021431	0.9404	2	146	37	22036	ENSMUSG00000002342,ENSMUSG00000022037	Tmem161a|Clu|
GO:0051025	negative regulation of immunoglobulin secretion	biological_process	0.021451	0.9404	1	146	4	22036	ENSMUSG00000024810	Il33|
GO:0050681	androgen receptor binding	molecular_function	0.021548	0.94056	2	146	29	22036	ENSMUSG00000029634,ENSMUSG00000029110	Rnf6|Rnf4|
GO:0060560	developmental growth involved in morphogenesis	biological_process	0.021553	0.94056	6	146	252	22036	ENSMUSG00000001627,ENSMUSG00000026341,ENSMUSG00000051243,ENSMUSG00000029634,ENSMUSG00000028364,ENSMUSG00000021270	Ifrd1|Actr3|Islr2|Rnf6|Tnc|Hsp90aa1|
GO:0015820	leucine transport	biological_process	0.021729	0.9444	1	146	2	22036	ENSMUSG00000027894	Slc6a17|
GO:0033626	positive regulation of integrin activation by cell surface receptor linked signal transduction	biological_process	0.02174	0.9444	1	146	2	22036	ENSMUSG00000036353	P2ry12|
GO:0009308	amine metabolic process	biological_process	0.021814	0.9444	4	146	144	22036	ENSMUSG00000021609,ENSMUSG00000034656,ENSMUSG00000027333,ENSMUSG00000005892	Slc6a3|Cacna1a|Smox|Trh|
GO:0060047	heart contraction	biological_process	0.021838	0.9444	5	146	206	22036	ENSMUSG00000035383,ENSMUSG00000021270,ENSMUSG00000027301,ENSMUSG00000009995,ENSMUSG00000020439	Pmch|Hsp90aa1|Oxt|Taz|Smtn|
GO:0030032	lamellipodium assembly	biological_process	0.021916	0.94514	3	146	65	22036	ENSMUSG00000026341,ENSMUSG00000036353,ENSMUSG00000021270	Actr3|P2ry12|Hsp90aa1|
GO:0040017	positive regulation of locomotion	biological_process	0.021954	0.94514	9	146	530	22036	ENSMUSG00000028034,ENSMUSG00000027087,ENSMUSG00000021508,ENSMUSG00000064302,ENSMUSG00000036353,ENSMUSG00000024277,ENSMUSG00000001506,ENSMUSG00000020859,ENSMUSG00000026341	Fubp1|Itgav|Cxcl14|Clasp1|P2ry12|Mapre2|Col1a1|Spag9|Actr3|
GO:0000306	extrinsic to vacuolar membrane	cellular_component	0.022089	0.94708	1	146	2	22036	ENSMUSG00000079477	Rab7|
GO:0071705	nitrogen compound transport	biological_process	0.02215	0.94708	11	146	740	22036	ENSMUSG00000038178,ENSMUSG00000034656,ENSMUSG00000027301,ENSMUSG00000027894,ENSMUSG00000021816,ENSMUSG00000031075,ENSMUSG00000005892,ENSMUSG00000017664,ENSMUSG00000021609,ENSMUSG00000037727,ENSMUSG00000036353	Slc43a2|Cacna1a|Oxt|Slc6a17|Ppp3cb|Ano1|Trh|Slc35c2|Slc6a3|Avp|P2ry12|
GO:0005227	calcium activated cation channel activity	molecular_function	0.022151	0.94708	2	146	27	22036	ENSMUSG00000037610,ENSMUSG00000031075	Kcnmb2|Ano1|
GO:0005516	calmodulin binding	molecular_function	0.022196	0.94708	5	146	170	22036	ENSMUSG00000057378,ENSMUSG00000021816,ENSMUSG00000026933,ENSMUSG00000028906,ENSMUSG00000034656	Ryr3|Ppp3cb|Camsap1|Epb41|Cacna1a|
GO:0031335	regulation of sulfur amino acid metabolic process	biological_process	0.022308	0.94973	1	146	3	22036	ENSMUSG00000034656	Cacna1a|
GO:0051240	positive regulation of multicellular organismal process	biological_process	0.022529	0.95672	12	146	869	22036	ENSMUSG00000035383,ENSMUSG00000021270,ENSMUSG00000027301,ENSMUSG00000045471,ENSMUSG00000020886,ENSMUSG00000020439,ENSMUSG00000032336,ENSMUSG00000037727,ENSMUSG00000021609,ENSMUSG00000067242,ENSMUSG00000024810,ENSMUSG00000022037	Pmch|Hsp90aa1|Oxt|Hcrt|Dlg4|Smtn|Nptn|Avp|Slc6a3|Lgi1|Il33|Clu|
GO:0034683	alphav-beta3 integrin complex	cellular_component	0.022692	0.95672	1	146	2	22036	ENSMUSG00000027087	Itgav|
GO:0050767	regulation of neurogenesis	biological_process	0.022708	0.95672	13	146	830	22036	ENSMUSG00000029634,ENSMUSG00000001627,ENSMUSG00000026341,ENSMUSG00000013089,ENSMUSG00000020859,ENSMUSG00000034656,ENSMUSG00000052516,ENSMUSG00000032536,ENSMUSG00000051243,ENSMUSG00000032336,ENSMUSG00000028034,ENSMUSG00000028546,ENSMUSG00000004460	Rnf6|Ifrd1|Actr3|Etv5|Spag9|Cacna1a|Robo2|Trak1|Islr2|Nptn|Fubp1|Elavl4|Dnajb11|
GO:0051022	Rho GDP-dissociation inhibitor binding	molecular_function	0.022709	0.95672	1	146	4	22036	ENSMUSG00000021270	Hsp90aa1|
GO:0051953	negative regulation of amine transport	biological_process	0.022761	0.95672	2	146	33	22036	ENSMUSG00000005892,ENSMUSG00000036353	Trh|P2ry12|
GO:0055067	monovalent inorganic cation homeostasis	biological_process	0.022832	0.95672	4	146	141	22036	ENSMUSG00000037727,ENSMUSG00000027301,ENSMUSG00000039062,ENSMUSG00000079477	Avp|Oxt|Anpep|Rab7|
GO:0034686	alphav-beta8 integrin complex	cellular_component	0.022858	0.95672	1	146	2	22036	ENSMUSG00000027087	Itgav|
GO:0072368	regulation of lipid transport by negative regulation of transcription from RNA polymerase II promoter	biological_process	0.023093	0.95672	1	146	2	22036	ENSMUSG00000018501	Ncor1|
GO:1901859	negative regulation of mitochondrial DNA metabolic process	biological_process	0.023105	0.95672	1	146	3	22036	ENSMUSG00000032633	Flcn|
GO:0034684	alphav-beta5 integrin complex	cellular_component	0.023178	0.95672	1	146	2	22036	ENSMUSG00000027087	Itgav|
GO:0097440	apical dendrite	cellular_component	0.023206	0.95672	2	146	24	22036	ENSMUSG00000022037,ENSMUSG00000020435	Clu|Osbp2|
GO:0034685	alphav-beta6 integrin complex	cellular_component	0.023216	0.95672	1	146	2	22036	ENSMUSG00000027087	Itgav|
GO:0032558	adenyl deoxyribonucleotide binding	molecular_function	0.023287	0.95672	1	146	5	22036	ENSMUSG00000021270	Hsp90aa1|
GO:0031645	negative regulation of neurological system process	biological_process	0.023306	0.95672	3	146	68	22036	ENSMUSG00000037727,ENSMUSG00000035383,ENSMUSG00000045471	Avp|Pmch|Hcrt|
GO:0031326	regulation of cellular biosynthetic process	biological_process	0.023385	0.95672	36	146	3745	22036	ENSMUSG00000036779,ENSMUSG00000004637,ENSMUSG00000033411,ENSMUSG00000033499,ENSMUSG00000027361,ENSMUSG00000060261,ENSMUSG00000001627,ENSMUSG00000021816,ENSMUSG00000026565,ENSMUSG00000024335,ENSMUSG00000024608,ENSMUSG00000046658,ENSMUSG00000039853,ENSMUSG00000036550,ENSMUSG00000032633,ENSMUSG00000029634,ENSMUSG00000028034,ENSMUSG00000037727,ENSMUSG00000007880,ENSMUSG00000083012,ENSMUSG00000050423,…	Papd5|Wwox|Ctdspl2|Larp4b|Gabpb1|Gtf2i|Ifrd1|Ppp3cb|Pou2f1|Brd2|Rps14|Zfp316|Trim14|Cnot1|Flcn|Rnf6|Fubp1|Avp|Arid1a|Fam220a|Ppp1r3g|Clu|Nolc1|Ncor1|Etv5|Ing1|Taz|Rnasel|Hist2h3c1|Zfx|Il33|Rnf4|Hcrt|Cacna1a|Col1a1|Hsp90aa1|
GO:0042255	ribosome assembly	biological_process	0.023452	0.95672	2	146	56	22036	ENSMUSG00000044533,ENSMUSG00000024608	Rps2|Rps14|
GO:0045196	establishment or maintenance of neuroblast polarity	biological_process	0.023517	0.95672	1	146	2	22036	ENSMUSG00000028556	Dock7|
GO:0045200	establishment of neuroblast polarity	biological_process	0.023517	0.95672	1	146	2	22036	ENSMUSG00000028556	Dock7|
GO:0045040	protein import into mitochondrial outer membrane	biological_process	0.023535	0.95672	1	146	4	22036	ENSMUSG00000021270	Hsp90aa1|
GO:0051171	regulation of nitrogen compound metabolic process	biological_process	0.023549	0.95672	39	146	4011	22036	ENSMUSG00000021270,ENSMUSG00000001506,ENSMUSG00000045471,ENSMUSG00000034656,ENSMUSG00000021609,ENSMUSG00000093769,ENSMUSG00000024810,ENSMUSG00000029110,ENSMUSG00000079509,ENSMUSG00000013089,ENSMUSG00000022391,ENSMUSG00000024277,ENSMUSG00000018501,ENSMUSG00000045969,ENSMUSG00000066800,ENSMUSG00000009995,ENSMUSG00000028034,ENSMUSG00000015176,ENSMUSG00000007880,ENSMUSG00000022037,ENSMUSG00000083012,…	Hsp90aa1|Col1a1|Hcrt|Cacna1a|Slc6a3|Hist2h3c1|Il33|Rnf4|Zfx|Etv5|Rangap1|Mapre2|Ncor1|Ing1|Rnasel|Taz|Fubp1|Nolc1|Arid1a|Clu|Fam220a|Flcn|Rnf6|Tmem161a|Brd2|Dnajb11|Zfp316|Trim14|Cnot1|Rps14|Gabpb1|Wwox|Ctdspl2|Gtf2i|Ifrd1|Pou2f1|Ppp3cb|Papd5|Wtap|
GO:0021679	cerebellar molecular layer development	biological_process	0.023601	0.95672	1	146	3	22036	ENSMUSG00000034656	Cacna1a|
GO:2001069	glycogen binding	molecular_function	0.02373	0.95672	1	146	4	22036	ENSMUSG00000050423	Ppp1r3g|
GO:0006461	protein complex assembly	biological_process	0.023759	0.95672	17	146	1360	22036	ENSMUSG00000067242,ENSMUSG00000001930,ENSMUSG00000022037,ENSMUSG00000018501,ENSMUSG00000024277,ENSMUSG00000017978,ENSMUSG00000026696,ENSMUSG00000020859,ENSMUSG00000026341,ENSMUSG00000009995,ENSMUSG00000093769,ENSMUSG00000036353,ENSMUSG00000057378,ENSMUSG00000029110,ENSMUSG00000026933,ENSMUSG00000021270,ENSMUSG00000001506	Lgi1|Vwf|Clu|Ncor1|Mapre2|Cadps2|Vamp4|Spag9|Actr3|Taz|Hist2h3c1|P2ry12|Ryr3|Rnf4|Camsap1|Hsp90aa1|Col1a1|
GO:0034694	response to prostaglandin stimulus	biological_process	0.023799	0.95672	2	146	34	22036	ENSMUSG00000028364,ENSMUSG00000027301	Tnc|Oxt|
GO:0036374	glutathione hydrolase activity	molecular_function	0.023804	0.95672	1	146	4	22036	ENSMUSG00000006344	Ggt5|
GO:0051301	cell division	biological_process	0.023819	0.95672	9	146	555	22036	ENSMUSG00000064302,ENSMUSG00000028034,ENSMUSG00000028906,ENSMUSG00000033088,ENSMUSG00000013089,ENSMUSG00000024277,ENSMUSG00000028556,ENSMUSG00000032633,ENSMUSG00000026341	Clasp1|Fubp1|Epb41|Triobp|Etv5|Mapre2|Dock7|Flcn|Actr3|
GO:0070271	protein complex biogenesis	biological_process	0.023821	0.95672	17	146	1361	22036	ENSMUSG00000026341,ENSMUSG00000009995,ENSMUSG00000017978,ENSMUSG00000018501,ENSMUSG00000024277,ENSMUSG00000026696,ENSMUSG00000020859,ENSMUSG00000022037,ENSMUSG00000001930,ENSMUSG00000067242,ENSMUSG00000026933,ENSMUSG00000001506,ENSMUSG00000021270,ENSMUSG00000036353,ENSMUSG00000057378,ENSMUSG00000029110,ENSMUSG00000093769	Actr3|Taz|Cadps2|Ncor1|Mapre2|Vamp4|Spag9|Clu|Vwf|Lgi1|Camsap1|Col1a1|Hsp90aa1|P2ry12|Ryr3|Rnf4|Hist2h3c1|
GO:0001884	pyrimidine nucleoside binding	molecular_function	0.023956	0.95885	1	146	5	22036	ENSMUSG00000021270	Hsp90aa1|
GO:0051937	catecholamine transport	biological_process	0.023974	0.95885	3	146	84	22036	ENSMUSG00000021609,ENSMUSG00000027301,ENSMUSG00000036353	Slc6a3|Oxt|P2ry12|
GO:0001692	histamine metabolic process	biological_process	0.02407	0.95969	1	146	4	22036	ENSMUSG00000005892	Trh|
GO:0006598	polyamine catabolic process	biological_process	0.024109	0.95969	1	146	5	22036	ENSMUSG00000027333	Smox|
GO:0051452	intracellular pH reduction	biological_process	0.024145	0.95969	2	146	34	22036	ENSMUSG00000079477,ENSMUSG00000037727	Rab7|Avp|
GO:0097110	scaffold protein binding	molecular_function	0.024365	0.96643	3	146	72	22036	ENSMUSG00000021270,ENSMUSG00000020483,ENSMUSG00000020886	Hsp90aa1|Dynll2|Dlg4|
GO:0005326	neurotransmitter transporter activity	molecular_function	0.024587	0.96972	2	146	29	22036	ENSMUSG00000027894,ENSMUSG00000021609	Slc6a17|Slc6a3|
GO:0007621	negative regulation of female receptivity	biological_process	0.024611	0.96972	1	146	4	22036	ENSMUSG00000037727	Avp|
GO:0032873	negative regulation of stress-activated MAPK cascade	biological_process	0.024694	0.96972	2	146	34	22036	ENSMUSG00000018501,ENSMUSG00000003518	Ncor1|Dusp3|
GO:0070303	negative regulation of stress-activated protein kinase signaling cascade	biological_process	0.024694	0.96972	2	146	34	22036	ENSMUSG00000003518,ENSMUSG00000018501	Dusp3|Ncor1|
GO:0002826	negative regulation of T-helper 1 type immune response	biological_process	0.024701	0.96972	1	146	3	22036	ENSMUSG00000024810	Il33|
GO:0017156	calcium ion-dependent exocytosis	biological_process	0.024865	0.97415	3	146	78	22036	ENSMUSG00000034656,ENSMUSG00000021816,ENSMUSG00000026173	Cacna1a|Ppp3cb|Plcd4|
GO:0050833	pyruvate transmembrane transporter activity	molecular_function	0.025006	0.97768	1	146	4	22036	ENSMUSG00000023861	Mpc1|
GO:0031625	ubiquitin protein ligase binding	molecular_function	0.025084	0.97875	6	146	307	22036	ENSMUSG00000033088,ENSMUSG00000024534,ENSMUSG00000040506,ENSMUSG00000021270,ENSMUSG00000022391,ENSMUSG00000022037	Triobp|Sncaip|Ambra1|Hsp90aa1|Rangap1|Clu|
GO:0016776	phosphotransferase activity, phosphate group as acceptor	molecular_function	0.025246	0.98307	2	146	35	22036	ENSMUSG00000032599,ENSMUSG00000027952	Ip6k2|Pmvk|
GO:0050771	negative regulation of axonogenesis	biological_process	0.025321	0.98331	3	146	69	22036	ENSMUSG00000029634,ENSMUSG00000026341,ENSMUSG00000001627	Rnf6|Actr3|Ifrd1|
GO:0043467	regulation of generation of precursor metabolites and energy	biological_process	0.025355	0.98331	3	146	89	22036	ENSMUSG00000018501,ENSMUSG00000050423,ENSMUSG00000032633	Ncor1|Ppp1r3g|Flcn|
GO:0030155	regulation of cell adhesion	biological_process	0.025436	0.98447	8	146	422	22036	ENSMUSG00000003518,ENSMUSG00000064302,ENSMUSG00000028364,ENSMUSG00000027087,ENSMUSG00000033088,ENSMUSG00000036353,ENSMUSG00000001506,ENSMUSG00000032633	Dusp3|Clasp1|Tnc|Itgav|Triobp|P2ry12|Col1a1|Flcn|
GO:0015111	iodide transmembrane transporter activity	molecular_function	0.025876	0.9981	1	146	3	22036	ENSMUSG00000031075	Ano1|
GO:0051650	establishment of vesicle localization	biological_process	0.02593	0.9981	5	146	192	22036	ENSMUSG00000026696,ENSMUSG00000064302,ENSMUSG00000022841,ENSMUSG00000017978,ENSMUSG00000020886	Vamp4|Clasp1|Ap2m1|Cadps2|Dlg4|
GO:0032024	positive regulation of insulin secretion	biological_process	0.025953	0.9981	3	146	81	22036	ENSMUSG00000005892,ENSMUSG00000031075,ENSMUSG00000021816	Trh|Ano1|Ppp3cb|
GO:0035257	nuclear hormone receptor binding	molecular_function	0.02604	0.9981	4	146	138	22036	ENSMUSG00000029634,ENSMUSG00000036550,ENSMUSG00000029110,ENSMUSG00000018501	Rnf6|Cnot1|Rnf4|Ncor1|
GO:0065009	regulation of molecular function	biological_process	0.026049	0.9981	30	146	2910	22036	ENSMUSG00000022037,ENSMUSG00000050423,ENSMUSG00000083012,ENSMUSG00000020483,ENSMUSG00000044533,ENSMUSG00000021508,ENSMUSG00000037727,ENSMUSG00000064057,ENSMUSG00000001627,ENSMUSG00000026341,ENSMUSG00000024277,ENSMUSG00000035383,ENSMUSG00000022391,ENSMUSG00000027301,ENSMUSG00000020859,ENSMUSG00000024810,ENSMUSG00000039853,ENSMUSG00000029725,ENSMUSG00000004460,ENSMUSG00000033327,ENSMUSG00000028906,…	Clu|Ppp1r3g|Fam220a|Dynll2|Rps2|Cxcl14|Avp|Scgb3a1|Ifrd1|Actr3|Mapre2|Pmch|Rangap1|Oxt|Spag9|Il33|Trim14|Ppp1r35|Dnajb11|Tnxb|Epb41|Dusp3|Ambra1|Serpinb1a|Abi1|Trh|Dlg4|Hcrt|Cacna1a|Hsp90aa1|
GO:0003015	heart process	biological_process	0.026105	0.99825	5	146	213	22036	ENSMUSG00000009995,ENSMUSG00000020439,ENSMUSG00000027301,ENSMUSG00000021270,ENSMUSG00000035383	Taz|Smtn|Oxt|Hsp90aa1|Pmch|
GO:0015803	branched-chain amino acid transport	biological_process	0.026248	1	1	146	3	22036	ENSMUSG00000027894	Slc6a17|
GO:0000096	sulfur amino acid metabolic process	biological_process	0.02643	1	2	146	38	22036	ENSMUSG00000034656,ENSMUSG00000006344	Cacna1a|Ggt5|
GO:0032227	negative regulation of synaptic transmission, dopaminergic	biological_process	0.026524	1	1	146	4	22036	ENSMUSG00000035383	Pmch|
GO:0045851	pH reduction	biological_process	0.026554	1	2	146	37	22036	ENSMUSG00000079477,ENSMUSG00000037727	Rab7|Avp|
GO:0045715	negative regulation of low-density lipoprotein particle receptor biosynthetic process	biological_process	0.026723	1	1	146	3	22036	ENSMUSG00000027087	Itgav|
GO:0044614	nuclear pore cytoplasmic filaments	cellular_component	0.026777	1	1	146	3	22036	ENSMUSG00000022391	Rangap1|
GO:0046825	regulation of protein export from nucleus	biological_process	0.026783	1	2	146	33	22036	ENSMUSG00000033411,ENSMUSG00000022391	Ctdspl2|Rangap1|
GO:0010823	negative regulation of mitochondrion organization	biological_process	0.026911	1	2	146	40	22036	ENSMUSG00000032633,ENSMUSG00000037727	Flcn|Avp|
GO:0036135	Schwann cell migration	biological_process	0.026925	1	1	146	4	22036	ENSMUSG00000028034	Fubp1|
GO:1900147	regulation of Schwann cell migration	biological_process	0.026925	1	1	146	4	22036	ENSMUSG00000028034	Fubp1|
GO:0046456	icosanoid biosynthetic process	biological_process	0.027087	1	2	146	40	22036	ENSMUSG00000037727,ENSMUSG00000006344	Avp|Ggt5|
GO:1901570	fatty acid derivative biosynthetic process	biological_process	0.027087	1	2	146	40	22036	ENSMUSG00000006344,ENSMUSG00000037727	Ggt5|Avp|
GO:0060447	bud outgrowth involved in lung branching	biological_process	0.027247	1	1	146	3	22036	ENSMUSG00000028364	Tnc|
GO:0072361	regulation of glycolysis by regulation of transcription from RNA polymerase II promoter	biological_process	0.027267	1	1	146	3	22036	ENSMUSG00000018501	Ncor1|
GO:0033143	regulation of intracellular steroid hormone receptor signaling pathway	biological_process	0.027269	1	3	146	82	22036	ENSMUSG00000029634,ENSMUSG00000036550,ENSMUSG00000018501	Rnf6|Cnot1|Ncor1|
GO:0050883	musculoskeletal movement, spinal reflex action	biological_process	0.027394	1	1	146	3	22036	ENSMUSG00000034656	Cacna1a|
GO:0090234	regulation of kinetochore assembly	biological_process	0.02744	1	1	146	3	22036	ENSMUSG00000029110	Rnf4|
GO:0032847	regulation of cellular pH reduction	biological_process	0.027495	1	1	146	5	22036	ENSMUSG00000037727	Avp|
GO:0035747	natural killer cell chemotaxis	biological_process	0.027715	1	1	146	8	22036	ENSMUSG00000021508	Cxcl14|
GO:2000501	regulation of natural killer cell chemotaxis	biological_process	0.027715	1	1	146	8	22036	ENSMUSG00000021508	Cxcl14|
GO:0016236	macroautophagy	biological_process	0.028004	1	4	146	145	22036	ENSMUSG00000026792,ENSMUSG00000040506,ENSMUSG00000079477,ENSMUSG00000022051	Lrsam1|Ambra1|Rab7|Bnip3l|
GO:0031110	regulation of microtubule polymerization or depolymerization	biological_process	0.028011	1	3	146	77	22036	ENSMUSG00000064302,ENSMUSG00000026933,ENSMUSG00000024277	Clasp1|Camsap1|Mapre2|
GO:0051962	positive regulation of nervous system development	biological_process	0.028018	1	3	146	71	22036	ENSMUSG00000027301,ENSMUSG00000026341,ENSMUSG00000045083	Oxt|Actr3|Lingo2|
GO:0051965	positive regulation of synapse assembly	biological_process	0.028018	1	3	146	71	22036	ENSMUSG00000026341,ENSMUSG00000045083,ENSMUSG00000027301	Actr3|Lingo2|Oxt|
GO:0051048	negative regulation of secretion	biological_process	0.028089	1	5	146	236	22036	ENSMUSG00000027301,ENSMUSG00000036353,ENSMUSG00000024810,ENSMUSG00000039062,ENSMUSG00000005892	Oxt|P2ry12|Il33|Anpep|Trh|
GO:0034366	spherical high-density lipoprotein particle	cellular_component	0.028089	1	1	146	7	22036	ENSMUSG00000022037	Clu|
GO:0071822	protein complex subunit organization	biological_process	0.028161	1	20	146	1687	22036	ENSMUSG00000018501,ENSMUSG00000024277,ENSMUSG00000017978,ENSMUSG00000020859,ENSMUSG00000026696,ENSMUSG00000026341,ENSMUSG00000009995,ENSMUSG00000067242,ENSMUSG00000001930,ENSMUSG00000022037,ENSMUSG00000026933,ENSMUSG00000070047,ENSMUSG00000021270,ENSMUSG00000001506,ENSMUSG00000058835,ENSMUSG00000093769,ENSMUSG00000064302,ENSMUSG00000036353,ENSMUSG00000029110,ENSMUSG00000057378	Ncor1|Mapre2|Cadps2|Spag9|Vamp4|Actr3|Taz|Lgi1|Vwf|Clu|Camsap1|Fat1|Hsp90aa1|Col1a1|Abi1|Hist2h3c1|Clasp1|P2ry12|Rnf4|Ryr3|
GO:0033198	response to ATP	biological_process	0.028295	1	2	146	35	22036	ENSMUSG00000057378,ENSMUSG00000036353	Ryr3|P2ry12|
GO:0071496	cellular response to external stimulus	biological_process	0.028385	1	7	146	403	22036	ENSMUSG00000079477,ENSMUSG00000022051,ENSMUSG00000040506,ENSMUSG00000001506,ENSMUSG00000028364,ENSMUSG00000026792,ENSMUSG00000017978	Rab7|Bnip3l|Ambra1|Col1a1|Tnc|Lrsam1|Cadps2|
GO:0004609	phosphatidylserine decarboxylase activity	molecular_function	0.028448	1	1	146	3	22036	ENSMUSG00000023452	Pisd|
GO:0035262	gonad morphogenesis	biological_process	0.02852	1	1	146	3	22036	ENSMUSG00000027087	Itgav|
GO:0007026	negative regulation of microtubule depolymerization	biological_process	0.028524	1	2	146	29	22036	ENSMUSG00000064302,ENSMUSG00000026933	Clasp1|Camsap1|
GO:0009615	response to virus	biological_process	0.028535	1	5	146	290	22036	ENSMUSG00000022037,ENSMUSG00000022051,ENSMUSG00000024810,ENSMUSG00000066800,ENSMUSG00000023150	Clu|Bnip3l|Il33|Rnasel|Ivns1abp|
GO:0006848	pyruvate transport	biological_process	0.02864	1	1	146	5	22036	ENSMUSG00000023861	Mpc1|
GO:0070086	ubiquitin-dependent endocytosis	biological_process	0.028668	1	1	146	4	22036	ENSMUSG00000026792	Lrsam1|
GO:0035811	negative regulation of urine volume	biological_process	0.028949	1	1	146	8	22036	ENSMUSG00000027301	Oxt|
GO:0030431	sleep	biological_process	0.029012	1	2	146	41	22036	ENSMUSG00000027301,ENSMUSG00000035383	Oxt|Pmch|
GO:0007045	cell-substrate adherens junction assembly	biological_process	0.029127	1	3	146	70	22036	ENSMUSG00000003518,ENSMUSG00000064302,ENSMUSG00000027087	Dusp3|Clasp1|Itgav|
GO:0048041	focal adhesion assembly	biological_process	0.029127	1	3	146	70	22036	ENSMUSG00000027087,ENSMUSG00000003518,ENSMUSG00000064302	Itgav|Dusp3|Clasp1|
GO:2000465	regulation of glycogen (starch) synthase activity	biological_process	0.029496	1	1	146	7	22036	ENSMUSG00000050423	Ppp1r3g|
GO:0005840	ribosome	cellular_component	0.02969	1	4	146	257	22036	ENSMUSG00000033499,ENSMUSG00000028546,ENSMUSG00000044533,ENSMUSG00000024608	Larp4b|Elavl4|Rps2|Rps14|
GO:0044070	regulation of anion transport	biological_process	0.029703	1	3	146	92	22036	ENSMUSG00000037727,ENSMUSG00000027301,ENSMUSG00000005892	Avp|Oxt|Trh|
GO:0046907	intracellular transport	biological_process	0.029815	1	19	146	1577	22036	ENSMUSG00000057378,ENSMUSG00000031543,ENSMUSG00000022051,ENSMUSG00000032560,ENSMUSG00000021270,ENSMUSG00000032536,ENSMUSG00000015176,ENSMUSG00000079477,ENSMUSG00000027087,ENSMUSG00000031657,ENSMUSG00000045969,ENSMUSG00000026341,ENSMUSG00000022841,ENSMUSG00000020859,ENSMUSG00000022391,ENSMUSG00000026696,ENSMUSG00000023861,ENSMUSG00000033411,ENSMUSG00000021363	Ryr3|Ank1|Bnip3l|Dnajc13|Hsp90aa1|Trak1|Nolc1|Rab7|Itgav|Heatr3|Ing1|Actr3|Ap2m1|Spag9|Rangap1|Vamp4|Mpc1|Ctdspl2|Mak|
GO:0071798	response to prostaglandin D stimulus	biological_process	0.02991	1	1	146	4	22036	ENSMUSG00000028364	Tnc|
GO:0071799	cellular response to prostaglandin D stimulus	biological_process	0.02991	1	1	146	4	22036	ENSMUSG00000028364	Tnc|
GO:0032557	pyrimidine ribonucleotide binding	molecular_function	0.029966	1	1	146	5	22036	ENSMUSG00000021270	Hsp90aa1|
GO:0044089	positive regulation of cellular component biogenesis	biological_process	0.029983	1	3	146	73	22036	ENSMUSG00000045083,ENSMUSG00000026341,ENSMUSG00000027301	Lingo2|Actr3|Oxt|
GO:0044389	small conjugating protein ligase binding	molecular_function	0.030118	1	6	146	323	22036	ENSMUSG00000033088,ENSMUSG00000024534,ENSMUSG00000040506,ENSMUSG00000021270,ENSMUSG00000022391,ENSMUSG00000022037	Triobp|Sncaip|Ambra1|Hsp90aa1|Rangap1|Clu|
GO:0015718	monocarboxylic acid transport	biological_process	0.030159	1	4	146	155	22036	ENSMUSG00000027301,ENSMUSG00000023861,ENSMUSG00000034656,ENSMUSG00000005892	Oxt|Mpc1|Cacna1a|Trh|
GO:0048741	skeletal muscle fiber development	biological_process	0.030183	1	4	146	163	22036	ENSMUSG00000013089,ENSMUSG00000028364,ENSMUSG00000021508,ENSMUSG00000064057	Etv5|Tnc|Cxcl14|Scgb3a1|
GO:0050807	regulation of synapse organization	biological_process	0.030208	1	4	146	129	22036	ENSMUSG00000013089,ENSMUSG00000027301,ENSMUSG00000026341,ENSMUSG00000045083	Etv5|Oxt|Actr3|Lingo2|
GO:0014012	peripheral nervous system axon regeneration	biological_process	0.030548	1	1	146	5	22036	ENSMUSG00000028364	Tnc|
GO:0050925	negative regulation of negative chemotaxis	biological_process	0.030768	1	1	146	2	22036	ENSMUSG00000052516	Robo2|
GO:0007200	phospholipase C-activating G-protein coupled receptor signaling pathway	biological_process	0.030916	1	3	146	94	22036	ENSMUSG00000045471,ENSMUSG00000031075,ENSMUSG00000036353	Hcrt|Ano1|P2ry12|
GO:0097418	neurofibrillary tangle	cellular_component	0.031067	1	1	146	4	22036	ENSMUSG00000022037	Clu|
GO:0006751	glutathione catabolic process	biological_process	0.031122	1	1	146	6	22036	ENSMUSG00000006344	Ggt5|
GO:0023056	positive regulation of signaling	biological_process	0.031211	1	18	146	1505	22036	ENSMUSG00000032633,ENSMUSG00000020886,ENSMUSG00000045471,ENSMUSG00000001506,ENSMUSG00000021270,ENSMUSG00000004207,ENSMUSG00000036353,ENSMUSG00000017664,ENSMUSG00000032336,ENSMUSG00000030956,ENSMUSG00000037095,ENSMUSG00000024277,ENSMUSG00000004637,ENSMUSG00000040183,ENSMUSG00000027301,ENSMUSG00000020859,ENSMUSG00000022037,ENSMUSG00000067242	Flcn|Dlg4|Hcrt|Col1a1|Hsp90aa1|Psap|P2ry12|Slc35c2|Nptn|Fam53b|Lrg1|Mapre2|Wwox|Ankrd6|Oxt|Spag9|Clu|Lgi1|
GO:0007005	mitochondrion organization	biological_process	0.031277	1	7	146	485	22036	ENSMUSG00000021270,ENSMUSG00000037697,ENSMUSG00000037727,ENSMUSG00000022051,ENSMUSG00000009995,ENSMUSG00000032536,ENSMUSG00000032633	Hsp90aa1|Ddhd1|Avp|Bnip3l|Taz|Trak1|Flcn|
GO:0045664	regulation of neuron differentiation	biological_process	0.031281	1	11	146	681	22036	ENSMUSG00000032336,ENSMUSG00000028546,ENSMUSG00000032536,ENSMUSG00000051243,ENSMUSG00000020859,ENSMUSG00000013089,ENSMUSG00000034656,ENSMUSG00000052516,ENSMUSG00000029634,ENSMUSG00000026341,ENSMUSG00000001627	Nptn|Elavl4|Trak1|Islr2|Spag9|Etv5|Cacna1a|Robo2|Rnf6|Actr3|Ifrd1|
GO:0017038	protein import	biological_process	0.031287	1	5	146	250	22036	ENSMUSG00000031657,ENSMUSG00000045969,ENSMUSG00000015176,ENSMUSG00000022037,ENSMUSG00000021270	Heatr3|Ing1|Nolc1|Clu|Hsp90aa1|
GO:0046928	regulation of neurotransmitter secretion	biological_process	0.031346	1	3	146	79	22036	ENSMUSG00000024534,ENSMUSG00000034656,ENSMUSG00000045471	Sncaip|Cacna1a|Hcrt|
GO:0031428	box C/D snoRNP complex	cellular_component	0.031348	1	1	146	7	22036	ENSMUSG00000015176	Nolc1|
GO:0036066	protein O-linked fucosylation	biological_process	0.031362	1	1	146	7	22036	ENSMUSG00000017664	Slc35c2|
GO:0019262	N-acetylneuraminate catabolic process	biological_process	0.031412	1	1	146	6	22036	ENSMUSG00000034744	Nagk|
GO:0009058	biosynthetic process	biological_process	0.031514	1	48	146	5457	22036	ENSMUSG00000079509,ENSMUSG00000029110,ENSMUSG00000024810,ENSMUSG00000093769,ENSMUSG00000017664,ENSMUSG00000021609,ENSMUSG00000027952,ENSMUSG00000034656,ENSMUSG00000045471,ENSMUSG00000021270,ENSMUSG00000001506,ENSMUSG00000022037,ENSMUSG00000050423,ENSMUSG00000083012,ENSMUSG00000007880,ENSMUSG00000015176,ENSMUSG00000028034,ENSMUSG00000037727,ENSMUSG00000023452,ENSMUSG00000045969,ENSMUSG00000066800,…	Zfx|Rnf4|Il33|Hist2h3c1|Slc35c2|Slc6a3|Pmvk|Cacna1a|Hcrt|Hsp90aa1|Col1a1|Clu|Ppp1r3g|Fam220a|Arid1a|Nolc1|Fubp1|Avp|Pisd|Ing1|Rnasel|Pigb|Taz|Ncor1|Etv5|Rps14|Ank1|Trim14|Cnot1|Ch25h|Zfp316|Brd2|Rnf6|Flcn|Ip6k2|B3galnt2|Rps2|Papd5|Itgav|Pou2f1|Ppp3cb|Ifrd1|Gtf2i|Larp4b|Ctdspl2|Wwox|Gabpb1|Ggt5|
GO:0009894	regulation of catabolic process	biological_process	0.031806	1	14	146	1018	22036	ENSMUSG00000036550,ENSMUSG00000024810,ENSMUSG00000022037,ENSMUSG00000079477,ENSMUSG00000044734,ENSMUSG00000040506,ENSMUSG00000004460,ENSMUSG00000098650,ENSMUSG00000032633,ENSMUSG00000022051,ENSMUSG00000022391,ENSMUSG00000026792,ENSMUSG00000024277,ENSMUSG00000018501	Cnot1|Il33|Clu|Rab7|Serpinb1a|Ambra1|Dnajb11|Gm28048|Flcn|Bnip3l|Rangap1|Lrsam1|Mapre2|Ncor1|
GO:0045505	dynein intermediate chain binding	molecular_function	0.031928	1	2	146	29	22036	ENSMUSG00000020483,ENSMUSG00000052861	Dynll2|Dnah6|
GO:1901723	negative regulation of cell proliferation involved in kidney development	biological_process	0.03199	1	1	146	5	22036	ENSMUSG00000032633	Flcn|
GO:0030981	cortical microtubule cytoskeleton	cellular_component	0.032075	1	1	146	3	22036	ENSMUSG00000064302	Clasp1|
GO:0008092	cytoskeletal protein binding	molecular_function	0.032135	1	14	146	936	22036	ENSMUSG00000024277,ENSMUSG00000026933,ENSMUSG00000021270,ENSMUSG00000020859,ENSMUSG00000058690,ENSMUSG00000026341,ENSMUSG00000020439,ENSMUSG00000020886,ENSMUSG00000033088,ENSMUSG00000028906,ENSMUSG00000064302,ENSMUSG00000022037,ENSMUSG00000031543,ENSMUSG00000032536	Mapre2|Camsap1|Hsp90aa1|Spag9|Ccser2|Actr3|Smtn|Dlg4|Triobp|Epb41|Clasp1|Clu|Ank1|Trak1|
GO:0042078	germ-line stem cell division	biological_process	0.032139	1	1	146	4	22036	ENSMUSG00000013089	Etv5|
GO:0048133	male germ-line stem cell division	biological_process	0.032139	1	1	146	4	22036	ENSMUSG00000013089	Etv5|
GO:0043903	regulation of symbiosis, encompassing mutualism through parasitism	biological_process	0.032215	1	4	146	188	22036	ENSMUSG00000039853,ENSMUSG00000066800,ENSMUSG00000079477,ENSMUSG00000027087	Trim14|Rnasel|Rab7|Itgav|
GO:0033267	axon part	cellular_component	0.032216	1	6	146	270	22036	ENSMUSG00000021270,ENSMUSG00000027301,ENSMUSG00000052516,ENSMUSG00000032536,ENSMUSG00000031543,ENSMUSG00000020886	Hsp90aa1|Oxt|Robo2|Trak1|Ank1|Dlg4|
GO:0031344	regulation of cell projection organization	biological_process	0.032242	1	11	146	676	22036	ENSMUSG00000032336,ENSMUSG00000028546,ENSMUSG00000032536,ENSMUSG00000036353,ENSMUSG00000051243,ENSMUSG00000021270,ENSMUSG00000034656,ENSMUSG00000052516,ENSMUSG00000029634,ENSMUSG00000001627,ENSMUSG00000026341	Nptn|Elavl4|Trak1|P2ry12|Islr2|Hsp90aa1|Cacna1a|Robo2|Rnf6|Ifrd1|Actr3|
GO:0010591	regulation of lamellipodium assembly	biological_process	0.032267	1	2	146	35	22036	ENSMUSG00000026341,ENSMUSG00000021270	Actr3|Hsp90aa1|
GO:0032554	purine deoxyribonucleotide binding	molecular_function	0.032511	1	1	146	6	22036	ENSMUSG00000021270	Hsp90aa1|
GO:0001042	RNA polymerase I core binding	molecular_function	0.032529	1	1	146	5	22036	ENSMUSG00000015176	Nolc1|
GO:0001915	negative regulation of T cell mediated cytotoxicity	biological_process	0.032593	1	1	146	4	22036	ENSMUSG00000021816	Ppp3cb|
GO:0007163	establishment or maintenance of cell polarity	biological_process	0.032597	1	5	146	211	22036	ENSMUSG00000064302,ENSMUSG00000070047,ENSMUSG00000021270,ENSMUSG00000028556,ENSMUSG00000026341	Clasp1|Fat1|Hsp90aa1|Dock7|Actr3|
GO:0006869	lipid transport	biological_process	0.032667	1	6	146	320	22036	ENSMUSG00000020435,ENSMUSG00000027087,ENSMUSG00000018501,ENSMUSG00000037400,ENSMUSG00000027301,ENSMUSG00000037606	Osbp2|Itgav|Ncor1|Atp11b|Oxt|Osbpl5|
GO:0022615	protein to membrane docking	biological_process	0.033296	1	1	146	4	22036	ENSMUSG00000079477	Rab7|
GO:0007269	neurotransmitter secretion	biological_process	0.033368	1	4	146	135	22036	ENSMUSG00000034656,ENSMUSG00000024534,ENSMUSG00000017978,ENSMUSG00000045471	Cacna1a|Sncaip|Cadps2|Hcrt|
GO:0043901	negative regulation of multi-organism process	biological_process	0.033409	1	3	146	121	22036	ENSMUSG00000027087,ENSMUSG00000039853,ENSMUSG00000066800	Itgav|Trim14|Rnasel|
GO:0060762	regulation of branching involved in mammary gland duct morphogenesis	biological_process	0.033425	1	1	146	6	22036	ENSMUSG00000013089	Etv5|
GO:0090383	phagosome acidification	biological_process	0.033464	1	1	146	4	22036	ENSMUSG00000079477	Rab7|
GO:0031114	regulation of microtubule depolymerization	biological_process	0.03349	1	2	146	32	22036	ENSMUSG00000064302,ENSMUSG00000026933	Clasp1|Camsap1|
GO:0097193	intrinsic apoptotic signaling pathway	biological_process	0.033684	1	5	146	268	22036	ENSMUSG00000004637,ENSMUSG00000023150,ENSMUSG00000002342,ENSMUSG00000022037,ENSMUSG00000032633	Wwox|Ivns1abp|Tmem161a|Clu|Flcn|
GO:0006344	maintenance of chromatin silencing	biological_process	0.033721	1	1	146	4	22036	ENSMUSG00000007880	Arid1a|
GO:0031670	cellular response to nutrient	biological_process	0.033896	1	2	146	40	22036	ENSMUSG00000028364,ENSMUSG00000001506	Tnc|Col1a1|
GO:0050768	negative regulation of neurogenesis	biological_process	0.033901	1	4	146	152	22036	ENSMUSG00000004460,ENSMUSG00000029634,ENSMUSG00000026341,ENSMUSG00000001627	Dnajb11|Rnf6|Actr3|Ifrd1|
GO:0035867	alphav-beta3 integrin-IGF-1-IGF1R complex	cellular_component	0.033904	1	1	146	3	22036	ENSMUSG00000027087	Itgav|
GO:0045184	establishment of protein localization	biological_process	0.033944	1	18	146	1501	22036	ENSMUSG00000032536,ENSMUSG00000015176,ENSMUSG00000079477,ENSMUSG00000022037,ENSMUSG00000027087,ENSMUSG00000045969,ENSMUSG00000031657,ENSMUSG00000026341,ENSMUSG00000022841,ENSMUSG00000026696,ENSMUSG00000022391,ENSMUSG00000026792,ENSMUSG00000033411,ENSMUSG00000017978,ENSMUSG00000024810,ENSMUSG00000020886,ENSMUSG00000001506,ENSMUSG00000021270	Trak1|Nolc1|Rab7|Clu|Itgav|Ing1|Heatr3|Actr3|Ap2m1|Vamp4|Rangap1|Lrsam1|Ctdspl2|Cadps2|Il33|Dlg4|Col1a1|Hsp90aa1|
GO:0005496	steroid binding	molecular_function	0.034066	1	3	146	103	22036	ENSMUSG00000037606,ENSMUSG00000020435,ENSMUSG00000037348	Osbpl5|Osbp2|Paqr7|
GO:0048169	regulation of long-term neuronal synaptic plasticity	biological_process	0.034073	1	2	146	32	22036	ENSMUSG00000032336,ENSMUSG00000020886	Nptn|Dlg4|
GO:0016344	meiotic chromosome movement towards spindle pole	biological_process	0.034087	1	1	146	3	22036	ENSMUSG00000026341	Actr3|
GO:0051955	regulation of amino acid transport	biological_process	0.034169	1	2	146	40	22036	ENSMUSG00000037727,ENSMUSG00000005892	Avp|Trh|
GO:0019843	rRNA binding	molecular_function	0.034249	1	2	146	66	22036	ENSMUSG00000024608,ENSMUSG00000066800	Rps14|Rnasel|
GO:0042274	ribosomal small subunit biogenesis	biological_process	0.034264	1	2	146	59	22036	ENSMUSG00000024608,ENSMUSG00000044533	Rps14|Rps2|
GO:0032286	central nervous system myelin maintenance	biological_process	0.034272	1	1	146	4	22036	ENSMUSG00000022037	Clu|
GO:0035868	alphav-beta3 integrin-HMGB1 complex	cellular_component	0.034382	1	1	146	3	22036	ENSMUSG00000027087	Itgav|
GO:0016032	viral process	biological_process	0.03439	1	5	146	270	22036	ENSMUSG00000026792,ENSMUSG00000027087,ENSMUSG00000079477,ENSMUSG00000066800,ENSMUSG00000039853	Lrsam1|Itgav|Rab7|Rnasel|Trim14|
GO:0019344	cysteine biosynthetic process	biological_process	0.034407	1	1	146	5	22036	ENSMUSG00000006344	Ggt5|
GO:0051704	multi-organism process	biological_process	0.034446	1	16	146	1585	22036	ENSMUSG00000066800,ENSMUSG00000037095,ENSMUSG00000021816,ENSMUSG00000027301,ENSMUSG00000026792,ENSMUSG00000079477,ENSMUSG00000007880,ENSMUSG00000022037,ENSMUSG00000037727,ENSMUSG00000023150,ENSMUSG00000027087,ENSMUSG00000020886,ENSMUSG00000022051,ENSMUSG00000024810,ENSMUSG00000039853,ENSMUSG00000079509	Rnasel|Lrg1|Ppp3cb|Oxt|Lrsam1|Rab7|Arid1a|Clu|Avp|Ivns1abp|Itgav|Dlg4|Bnip3l|Il33|Trim14|Zfx|
GO:0001941	postsynaptic membrane organization	biological_process	0.034512	1	2	146	31	22036	ENSMUSG00000013089,ENSMUSG00000020886	Etv5|Dlg4|
GO:0044304	main axon	cellular_component	0.034825	1	3	146	76	22036	ENSMUSG00000052516,ENSMUSG00000020886,ENSMUSG00000031543	Robo2|Dlg4|Ank1|
GO:0097458	neuron part	cellular_component	0.034881	1	20	146	1525	22036	ENSMUSG00000031543,ENSMUSG00000032336,ENSMUSG00000028546,ENSMUSG00000021609,ENSMUSG00000020886,ENSMUSG00000029634,ENSMUSG00000058835,ENSMUSG00000021270,ENSMUSG00000026587,ENSMUSG00000034656,ENSMUSG00000032536,ENSMUSG00000020435,ENSMUSG00000007880,ENSMUSG00000022037,ENSMUSG00000037727,ENSMUSG00000022391,ENSMUSG00000027301,ENSMUSG00000017978,ENSMUSG00000021363,ENSMUSG00000052516	Ank1|Nptn|Elavl4|Slc6a3|Dlg4|Rnf6|Abi1|Hsp90aa1|Astn1|Cacna1a|Trak1|Osbp2|Arid1a|Clu|Avp|Rangap1|Oxt|Cadps2|Mak|Robo2|
GO:0090230	regulation of centromere complex assembly	biological_process	0.035239	1	1	146	5	22036	ENSMUSG00000029110	Rnf4|
GO:0006644	phospholipid metabolic process	biological_process	0.035284	1	6	146	312	22036	ENSMUSG00000027952,ENSMUSG00000026173,ENSMUSG00000079469,ENSMUSG00000009995,ENSMUSG00000023452,ENSMUSG00000032599	Pmvk|Plcd4|Pigb|Taz|Pisd|Ip6k2|
GO:0035258	steroid hormone receptor binding	molecular_function	0.0353	1	3	146	87	22036	ENSMUSG00000029110,ENSMUSG00000029634,ENSMUSG00000036550	Rnf4|Rnf6|Cnot1|
GO:0048471	perinuclear region of cytoplasm	cellular_component	0.035335	1	11	146	724	22036	ENSMUSG00000020435,ENSMUSG00000032536,ENSMUSG00000057378,ENSMUSG00000022037,ENSMUSG00000026341,ENSMUSG00000029713,ENSMUSG00000021270,ENSMUSG00000070047,ENSMUSG00000022391,ENSMUSG00000020859,ENSMUSG00000045471	Osbp2|Trak1|Ryr3|Clu|Actr3|Gnb2|Hsp90aa1|Fat1|Rangap1|Spag9|Hcrt|
GO:0003014	renal system process	biological_process	0.035359	1	3	146	102	22036	ENSMUSG00000039062,ENSMUSG00000027301,ENSMUSG00000037727	Anpep|Oxt|Avp|
GO:0007008	outer mitochondrial membrane organization	biological_process	0.035389	1	1	146	7	22036	ENSMUSG00000021270	Hsp90aa1|
GO:0071774	response to fibroblast growth factor stimulus	biological_process	0.035427	1	3	146	99	22036	ENSMUSG00000001506,ENSMUSG00000032336,ENSMUSG00000028364	Col1a1|Nptn|Tnc|
GO:0030426	growth cone	cellular_component	0.035458	1	5	146	202	22036	ENSMUSG00000021270,ENSMUSG00000028546,ENSMUSG00000032536,ENSMUSG00000022037,ENSMUSG00000058835	Hsp90aa1|Elavl4|Trak1|Clu|Abi1|
GO:0048259	regulation of receptor-mediated endocytosis	biological_process	0.03551	1	3	146	88	22036	ENSMUSG00000022841,ENSMUSG00000022037,ENSMUSG00000020886	Ap2m1|Clu|Dlg4|
GO:0071310	cellular response to organic substance	biological_process	0.035524	1	22	146	2015	22036	ENSMUSG00000044533,ENSMUSG00000028364,ENSMUSG00000066800,ENSMUSG00000037872,ENSMUSG00000031075,ENSMUSG00000026341,ENSMUSG00000037095,ENSMUSG00000021816,ENSMUSG00000026696,ENSMUSG00000022391,ENSMUSG00000004637,ENSMUSG00000052516,ENSMUSG00000057378,ENSMUSG00000029110,ENSMUSG00000004207,ENSMUSG00000036353,ENSMUSG00000032336,ENSMUSG00000003518,ENSMUSG00000032633,ENSMUSG00000005892,ENSMUSG00000092035,…	Rps2|Tnc|Rnasel|Ackr1|Ano1|Actr3|Lrg1|Ppp3cb|Vamp4|Rangap1|Wwox|Robo2|Ryr3|Rnf4|Psap|P2ry12|Nptn|Dusp3|Flcn|Trh|Peg10|Col1a1|
GO:0045335	phagocytic vesicle	cellular_component	0.035701	1	3	146	94	22036	ENSMUSG00000079477,ENSMUSG00000026696,ENSMUSG00000040506	Rab7|Vamp4|Ambra1|
GO:0010701	positive regulation of norepinephrine secretion	biological_process	0.035746	1	1	146	6	22036	ENSMUSG00000027301	Oxt|
GO:0051959	dynein light intermediate chain binding	molecular_function	0.035812	1	2	146	30	22036	ENSMUSG00000052861,ENSMUSG00000020483	Dnah6|Dynll2|
GO:0044764	multi-organism cellular process	biological_process	0.035838	1	5	146	273	22036	ENSMUSG00000066800,ENSMUSG00000039853,ENSMUSG00000079477,ENSMUSG00000027087,ENSMUSG00000026792	Rnasel|Trim14|Rab7|Itgav|Lrsam1|
GO:0032368	regulation of lipid transport	biological_process	0.03586	1	3	146	111	22036	ENSMUSG00000018501,ENSMUSG00000027087,ENSMUSG00000027301	Ncor1|Itgav|Oxt|
GO:0015485	cholesterol binding	molecular_function	0.036083	1	2	146	40	22036	ENSMUSG00000037606,ENSMUSG00000020435	Osbpl5|Osbp2|
GO:0021590	cerebellum maturation	biological_process	0.036088	1	1	146	4	22036	ENSMUSG00000034656	Cacna1a|
GO:0008654	phospholipid biosynthetic process	biological_process	0.036537	1	4	146	161	22036	ENSMUSG00000023452,ENSMUSG00000079469,ENSMUSG00000027952,ENSMUSG00000009995	Pisd|Pigb|Pmvk|Taz|
GO:0007051	spindle organization	biological_process	0.036651	1	4	146	162	22036	ENSMUSG00000029110,ENSMUSG00000064302,ENSMUSG00000024277,ENSMUSG00000018501	Rnf4|Clasp1|Mapre2|Ncor1|
GO:0031394	positive regulation of prostaglandin biosynthetic process	biological_process	0.036674	1	1	146	6	22036	ENSMUSG00000037727	Avp|
GO:0015844	monoamine transport	biological_process	0.036678	1	3	146	99	22036	ENSMUSG00000027301,ENSMUSG00000021609,ENSMUSG00000036353	Oxt|Slc6a3|P2ry12|
GO:1901576	organic substance biosynthetic process	biological_process	0.036918	1	47	146	5371	22036	ENSMUSG00000032599,ENSMUSG00000039242,ENSMUSG00000029634,ENSMUSG00000032633,ENSMUSG00000024335,ENSMUSG00000024608,ENSMUSG00000036550,ENSMUSG00000031543,ENSMUSG00000050370,ENSMUSG00000039853,ENSMUSG00000046658,ENSMUSG00000033499,ENSMUSG00000033411,ENSMUSG00000004637,ENSMUSG00000027361,ENSMUSG00000006344,ENSMUSG00000021816,ENSMUSG00000026565,ENSMUSG00000001627,ENSMUSG00000060261,ENSMUSG00000036779,…	Ip6k2|B3galnt2|Rnf6|Flcn|Brd2|Rps14|Cnot1|Ank1|Ch25h|Trim14|Zfp316|Larp4b|Ctdspl2|Wwox|Gabpb1|Ggt5|Ppp3cb|Pou2f1|Ifrd1|Gtf2i|Papd5|Itgav|Rps2|Hcrt|Col1a1|Hsp90aa1|Pmvk|Hist2h3c1|Slc35c2|Slc6a3|Zfx|Rnf4|Il33|Ncor1|Etv5|Pisd|Ing1|Taz|Rnasel|Pigb|Fubp1|Avp|Ppp1r3g|Fam220a|Clu|Arid1a|Nolc1|
GO:0035774	positive regulation of insulin secretion involved in cellular response to glucose stimulus	biological_process	0.036955	1	2	146	36	22036	ENSMUSG00000021816,ENSMUSG00000031075	Ppp3cb|Ano1|
GO:0044448	cell cortex part	cellular_component	0.036977	1	4	146	146	22036	ENSMUSG00000064302,ENSMUSG00000028906,ENSMUSG00000031543,ENSMUSG00000020886	Clasp1|Epb41|Ank1|Dlg4|
GO:0031499	TRAMP complex	cellular_component	0.037074	1	1	146	4	22036	ENSMUSG00000036779	Papd5|
GO:0097494	regulation of vesicle size	biological_process	0.0371	1	1	146	4	22036	ENSMUSG00000022841	Ap2m1|
GO:0051225	spindle assembly	biological_process	0.037101	1	3	146	99	22036	ENSMUSG00000018501,ENSMUSG00000024277,ENSMUSG00000029110	Ncor1|Mapre2|Rnf4|
GO:0031123	RNA 3'-end processing	biological_process	0.037195	1	3	146	106	22036	ENSMUSG00000029227,ENSMUSG00000036550,ENSMUSG00000036779	Fip1l1|Cnot1|Papd5|
GO:0030427	site of polarized growth	cellular_component	0.037223	1	5	146	205	22036	ENSMUSG00000021270,ENSMUSG00000028546,ENSMUSG00000032536,ENSMUSG00000058835,ENSMUSG00000022037	Hsp90aa1|Elavl4|Trak1|Abi1|Clu|
GO:0048247	lymphocyte chemotaxis	biological_process	0.037345	1	2	146	60	22036	ENSMUSG00000021508,ENSMUSG00000050370	Cxcl14|Ch25h|
GO:0000408	EKC/KEOPS complex	cellular_component	0.037395	1	1	146	8	22036	ENSMUSG00000098530	Gm28051|
GO:0070848	response to growth factor stimulus	biological_process	0.037466	1	9	146	569	22036	ENSMUSG00000032336,ENSMUSG00000003518,ENSMUSG00000028364,ENSMUSG00000001506,ENSMUSG00000092035,ENSMUSG00000004637,ENSMUSG00000032633,ENSMUSG00000037095,ENSMUSG00000026341	Nptn|Dusp3|Tnc|Col1a1|Peg10|Wwox|Flcn|Lrg1|Actr3|
GO:0034333	adherens junction assembly	biological_process	0.037528	1	3	146	78	22036	ENSMUSG00000027087,ENSMUSG00000003518,ENSMUSG00000064302	Itgav|Dusp3|Clasp1|
GO:0030335	positive regulation of cell migration	biological_process	0.037609	1	8	146	488	22036	ENSMUSG00000064302,ENSMUSG00000021508,ENSMUSG00000028034,ENSMUSG00000027087,ENSMUSG00000026341,ENSMUSG00000001506,ENSMUSG00000020859,ENSMUSG00000024277	Clasp1|Cxcl14|Fubp1|Itgav|Actr3|Col1a1|Spag9|Mapre2|
GO:0009266	response to temperature stimulus	biological_process	0.037635	1	4	146	183	22036	ENSMUSG00000035383,ENSMUSG00000021270,ENSMUSG00000031075,ENSMUSG00000005892	Pmch|Hsp90aa1|Ano1|Trh|
GO:0010468	regulation of gene expression	biological_process	0.037635	1	38	146	4142	22036	ENSMUSG00000060475,ENSMUSG00000027361,ENSMUSG00000004637,ENSMUSG00000033499,ENSMUSG00000033411,ENSMUSG00000060261,ENSMUSG00000001627,ENSMUSG00000026565,ENSMUSG00000021816,ENSMUSG00000024335,ENSMUSG00000028546,ENSMUSG00000046658,ENSMUSG00000039853,ENSMUSG00000036550,ENSMUSG00000024608,ENSMUSG00000032633,ENSMUSG00000029634,ENSMUSG00000037727,ENSMUSG00000028364,ENSMUSG00000028034,ENSMUSG00000015176,…	Wtap|Gabpb1|Wwox|Larp4b|Ctdspl2|Gtf2i|Ifrd1|Pou2f1|Ppp3cb|Brd2|Elavl4|Zfp316|Trim14|Cnot1|Rps14|Flcn|Rnf6|Avp|Tnc|Fubp1|Nolc1|Arid1a|Clu|Fam220a|Etv5|Ncor1|Mak|Ing1|Taz|Rnasel|Slc35c2|Hist2h3c1|Il33|Rnf4|Exd1|Zfx|Hsp90aa1|Col1a1|
GO:0033142	progesterone receptor binding	molecular_function	0.03779	1	1	146	4	22036	ENSMUSG00000029110	Rnf4|
GO:0015748	organophosphate ester transport	biological_process	0.0378	1	3	146	99	22036	ENSMUSG00000017664,ENSMUSG00000037606,ENSMUSG00000037400	Slc35c2|Osbpl5|Atp11b|
GO:0050748	negative regulation of lipoprotein metabolic process	biological_process	0.037854	1	1	146	6	22036	ENSMUSG00000027087	Itgav|
GO:0045777	positive regulation of blood pressure	biological_process	0.037948	1	2	146	50	22036	ENSMUSG00000027301,ENSMUSG00000037727	Oxt|Avp|
GO:0045978	negative regulation of nucleoside metabolic process	biological_process	0.037954	1	1	146	4	22036	ENSMUSG00000032633	Flcn|
GO:2001170	negative regulation of ATP biosynthetic process	biological_process	0.037954	1	1	146	4	22036	ENSMUSG00000032633	Flcn|
GO:0046822	regulation of nucleocytoplasmic transport	biological_process	0.038016	1	4	146	159	22036	ENSMUSG00000015176,ENSMUSG00000033411,ENSMUSG00000022391,ENSMUSG00000021270	Nolc1|Ctdspl2|Rangap1|Hsp90aa1|
GO:0005329	dopamine transmembrane transporter activity	molecular_function	0.038044	1	1	146	4	22036	ENSMUSG00000021609	Slc6a3|
GO:0005330	dopamine:sodium symporter activity	molecular_function	0.038044	1	1	146	4	22036	ENSMUSG00000021609	Slc6a3|
GO:0014055	acetylcholine secretion, neurotransmission	biological_process	0.038148	1	1	146	5	22036	ENSMUSG00000034656	Cacna1a|
GO:0014056	regulation of acetylcholine secretion, neurotransmission	biological_process	0.038148	1	1	146	5	22036	ENSMUSG00000034656	Cacna1a|
GO:0072367	regulation of lipid transport by regulation of transcription from RNA polymerase II promoter	biological_process	0.03821	1	1	146	4	22036	ENSMUSG00000018501	Ncor1|
GO:0006754	ATP biosynthetic process	biological_process	0.038329	1	2	146	51	22036	ENSMUSG00000032633,ENSMUSG00000009995	Flcn|Taz|
GO:0060406	positive regulation of penile erection	biological_process	0.038382	1	1	146	7	22036	ENSMUSG00000027301	Oxt|
GO:0070181	SSU rRNA binding	molecular_function	0.038387	1	1	146	8	22036	ENSMUSG00000024608	Rps14|
GO:0042417	dopamine metabolic process	biological_process	0.03844	1	2	146	37	22036	ENSMUSG00000021609,ENSMUSG00000024534	Slc6a3|Sncaip|
GO:0005048	signal sequence binding	molecular_function	0.038541	1	2	146	46	22036	ENSMUSG00000022841,ENSMUSG00000015176	Ap2m1|Nolc1|
GO:0042320	regulation of circadian sleep/wake cycle, REM sleep	biological_process	0.038617	1	1	146	7	22036	ENSMUSG00000035383	Pmch|
GO:0006605	protein targeting	biological_process	0.03866	1	7	146	434	22036	ENSMUSG00000021270,ENSMUSG00000032536,ENSMUSG00000015176,ENSMUSG00000045969,ENSMUSG00000031657,ENSMUSG00000079477,ENSMUSG00000026341	Hsp90aa1|Trak1|Nolc1|Ing1|Heatr3|Rab7|Actr3|
GO:0015031	protein transport	biological_process	0.038676	1	17	146	1430	22036	ENSMUSG00000024810,ENSMUSG00000021270,ENSMUSG00000001506,ENSMUSG00000027087,ENSMUSG00000032536,ENSMUSG00000015176,ENSMUSG00000079477,ENSMUSG00000022037,ENSMUSG00000022841,ENSMUSG00000026696,ENSMUSG00000022391,ENSMUSG00000026792,ENSMUSG00000033411,ENSMUSG00000017978,ENSMUSG00000045969,ENSMUSG00000031657,ENSMUSG00000026341	Il33|Hsp90aa1|Col1a1|Itgav|Trak1|Nolc1|Rab7|Clu|Ap2m1|Vamp4|Rangap1|Lrsam1|Ctdspl2|Cadps2|Ing1|Heatr3|Actr3|
GO:0008215	spermine metabolic process	biological_process	0.038677	1	1	146	7	22036	ENSMUSG00000027333	Smox|
GO:0006378	mRNA polyadenylation	biological_process	0.038718	1	2	146	42	22036	ENSMUSG00000029227,ENSMUSG00000036779	Fip1l1|Papd5|
GO:0016358	dendrite development	biological_process	0.038909	1	6	146	256	22036	ENSMUSG00000058835,ENSMUSG00000026341,ENSMUSG00000020886,ENSMUSG00000032536,ENSMUSG00000034656,ENSMUSG00000028546	Abi1|Actr3|Dlg4|Trak1|Cacna1a|Elavl4|
GO:0006913	nucleocytoplasmic transport	biological_process	0.038963	1	6	146	343	22036	ENSMUSG00000015176,ENSMUSG00000045969,ENSMUSG00000031657,ENSMUSG00000033411,ENSMUSG00000021270,ENSMUSG00000022391	Nolc1|Ing1|Heatr3|Ctdspl2|Hsp90aa1|Rangap1|
GO:0051169	nuclear transport	biological_process	0.038963	1	6	146	343	22036	ENSMUSG00000031657,ENSMUSG00000045969,ENSMUSG00000015176,ENSMUSG00000033411,ENSMUSG00000021270,ENSMUSG00000022391	Heatr3|Ing1|Nolc1|Ctdspl2|Hsp90aa1|Rangap1|
GO:0016189	synaptic vesicle to endosome fusion	biological_process	0.038993	1	1	146	4	22036	ENSMUSG00000026696	Vamp4|
GO:0009898	internal side of plasma membrane	cellular_component	0.038994	1	4	146	147	22036	ENSMUSG00000029713,ENSMUSG00000031543,ENSMUSG00000020886,ENSMUSG00000028906	Gnb2|Ank1|Dlg4|Epb41|
GO:0050803	regulation of synapse structure and activity	biological_process	0.039246	1	4	146	139	22036	ENSMUSG00000027301,ENSMUSG00000013089,ENSMUSG00000045083,ENSMUSG00000026341	Oxt|Etv5|Lingo2|Actr3|
GO:0031398	positive regulation of protein ubiquitination	biological_process	0.039258	1	3	146	102	22036	ENSMUSG00000022037,ENSMUSG00000044533,ENSMUSG00000098650	Clu|Rps2|Gm28048|
GO:0051427	hormone receptor binding	molecular_function	0.039564	1	4	146	166	22036	ENSMUSG00000018501,ENSMUSG00000036550,ENSMUSG00000029634,ENSMUSG00000029110	Ncor1|Cnot1|Rnf6|Rnf4|
GO:0009605	response to external stimulus	biological_process	0.039676	1	19	146	1679	22036	ENSMUSG00000021609,ENSMUSG00000040506,ENSMUSG00000032336,ENSMUSG00000036353,ENSMUSG00000050370,ENSMUSG00000024810,ENSMUSG00000034656,ENSMUSG00000001506,ENSMUSG00000022051,ENSMUSG00000067242,ENSMUSG00000027087,ENSMUSG00000028364,ENSMUSG00000021508,ENSMUSG00000079477,ENSMUSG00000017978,ENSMUSG00000052516,ENSMUSG00000026792,ENSMUSG00000027301,ENSMUSG00000031075	Slc6a3|Ambra1|Nptn|P2ry12|Ch25h|Il33|Cacna1a|Col1a1|Bnip3l|Lgi1|Itgav|Tnc|Cxcl14|Rab7|Cadps2|Robo2|Lrsam1|Oxt|Ano1|
GO:0010467	gene expression	biological_process	0.039768	1	44	146	5093	22036	ENSMUSG00000001506,ENSMUSG00000021270,ENSMUSG00000048647,ENSMUSG00000029110,ENSMUSG00000024810,ENSMUSG00000079509,ENSMUSG00000093769,ENSMUSG00000017664,ENSMUSG00000009995,ENSMUSG00000045969,ENSMUSG00000066800,ENSMUSG00000029227,ENSMUSG00000023452,ENSMUSG00000013089,ENSMUSG00000021363,ENSMUSG00000018501,ENSMUSG00000015176,ENSMUSG00000083012,ENSMUSG00000022037,ENSMUSG00000007880,ENSMUSG00000037727,…	Col1a1|Hsp90aa1|Exd1|Rnf4|Il33|Zfx|Hist2h3c1|Slc35c2|Taz|Ing1|Rnasel|Fip1l1|Pisd|Etv5|Mak|Ncor1|Nolc1|Fam220a|Clu|Arid1a|Avp|Fubp1|Tnc|Rnf6|Flcn|Cnot1|Trim14|Zfp316|Rps14|Brd2|Elavl4|Pou2f1|Ppp3cb|Ifrd1|Gtf2i|Gabpb1|Ggt5|Larp4b|Ctdspl2|Wwox|Rps2|Wtap|Ivns1abp|Papd5|
GO:0019276	UDP-N-acetylgalactosamine metabolic process	biological_process	0.039857	1	1	146	4	22036	ENSMUSG00000039242	B3galnt2|
GO:0032552	deoxyribonucleotide binding	molecular_function	0.039903	1	1	146	8	22036	ENSMUSG00000021270	Hsp90aa1|
GO:0017015	regulation of transforming growth factor beta receptor signaling pathway	biological_process	0.039926	1	3	146	100	22036	ENSMUSG00000032633,ENSMUSG00000037095,ENSMUSG00000092035	Flcn|Lrg1|Peg10|
GO:0001957	intramembranous ossification	biological_process	0.040025	1	1	146	6	22036	ENSMUSG00000001506	Col1a1|
GO:0036072	direct ossification	biological_process	0.040025	1	1	146	6	22036	ENSMUSG00000001506	Col1a1|
GO:0010700	negative regulation of norepinephrine secretion	biological_process	0.040319	1	1	146	7	22036	ENSMUSG00000036353	P2ry12|
GO:0050806	positive regulation of synaptic transmission	biological_process	0.040405	1	4	146	149	22036	ENSMUSG00000020886,ENSMUSG00000067242,ENSMUSG00000027301,ENSMUSG00000032336	Dlg4|Lgi1|Oxt|Nptn|
GO:0006040	amino sugar metabolic process	biological_process	0.040463	1	2	146	46	22036	ENSMUSG00000039242,ENSMUSG00000034744	B3galnt2|Nagk|
GO:0006650	glycerophospholipid metabolic process	biological_process	0.040467	1	5	146	233	22036	ENSMUSG00000079469,ENSMUSG00000026173,ENSMUSG00000009995,ENSMUSG00000023452,ENSMUSG00000032599	Pigb|Plcd4|Taz|Pisd|Ip6k2|
GO:0016235	aggresome	cellular_component	0.040629	1	2	146	38	22036	ENSMUSG00000022391,ENSMUSG00000022037	Rangap1|Clu|
GO:0030235	nitric-oxide synthase regulator activity	molecular_function	0.040647	1	1	146	8	22036	ENSMUSG00000021270	Hsp90aa1|
GO:0072657	protein localization to membrane	biological_process	0.040782	1	5	146	210	22036	ENSMUSG00000020886,ENSMUSG00000031543,ENSMUSG00000034656,ENSMUSG00000015002,ENSMUSG00000013089	Dlg4|Ank1|Cacna1a|Efr3a|Etv5|
GO:0051591	response to cAMP	biological_process	0.041092	1	3	146	106	22036	ENSMUSG00000021609,ENSMUSG00000001506,ENSMUSG00000027301	Slc6a3|Col1a1|Oxt|
GO:0032839	dendrite cytoplasm	cellular_component	0.041319	1	2	146	33	22036	ENSMUSG00000020886,ENSMUSG00000032536	Dlg4|Trak1|
GO:0006655	phosphatidylglycerol biosynthetic process	biological_process	0.041357	1	1	146	6	22036	ENSMUSG00000009995	Taz|
GO:0032049	cardiolipin biosynthetic process	biological_process	0.041357	1	1	146	6	22036	ENSMUSG00000009995	Taz|
GO:0008217	regulation of blood pressure	biological_process	0.041373	1	4	146	192	22036	ENSMUSG00000027301,ENSMUSG00000037727,ENSMUSG00000035383,ENSMUSG00000020439	Oxt|Avp|Pmch|Smtn|
GO:0005219	ryanodine-sensitive calcium-release channel activity	molecular_function	0.041527	1	1	146	3	22036	ENSMUSG00000057378	Ryr3|
GO:1901998	toxin transport	biological_process	0.041539	1	2	146	42	22036	ENSMUSG00000026696,ENSMUSG00000007880	Vamp4|Arid1a|
GO:0010975	regulation of neuron projection development	biological_process	0.04179	1	9	146	522	22036	ENSMUSG00000051243,ENSMUSG00000032536,ENSMUSG00000028546,ENSMUSG00000032336,ENSMUSG00000026341,ENSMUSG00000001627,ENSMUSG00000029634,ENSMUSG00000034656,ENSMUSG00000052516	Islr2|Trak1|Elavl4|Nptn|Actr3|Ifrd1|Rnf6|Cacna1a|Robo2|
GO:0035635	entry of bacterium into host cell	biological_process	0.041807	1	1	146	5	22036	ENSMUSG00000027087	Itgav|
GO:2000535	regulation of entry of bacterium into host cell	biological_process	0.041807	1	1	146	5	22036	ENSMUSG00000027087	Itgav|
GO:0033144	negative regulation of intracellular steroid hormone receptor signaling pathway	biological_process	0.041898	1	2	146	38	22036	ENSMUSG00000018501,ENSMUSG00000036550	Ncor1|Cnot1|
GO:0015870	acetylcholine transport	biological_process	0.041956	1	1	146	6	22036	ENSMUSG00000034656	Cacna1a|
GO:0043631	RNA polyadenylation	biological_process	0.041984	1	2	146	44	22036	ENSMUSG00000036779,ENSMUSG00000029227	Papd5|Fip1l1|
GO:2001280	positive regulation of unsaturated fatty acid biosynthetic process	biological_process	0.042022	1	1	146	7	22036	ENSMUSG00000037727	Avp|
GO:0033093	Weibel-Palade body	cellular_component	0.04226	1	1	146	5	22036	ENSMUSG00000001930	Vwf|
GO:0045182	translation regulator activity	molecular_function	0.042349	1	2	146	44	22036	ENSMUSG00000028546,ENSMUSG00000024608	Elavl4|Rps14|
GO:0007618	mating	biological_process	0.042354	1	2	146	48	22036	ENSMUSG00000037727,ENSMUSG00000027301	Avp|Oxt|
GO:0061526	acetylcholine secretion	biological_process	0.042363	1	1	146	6	22036	ENSMUSG00000034656	Cacna1a|
GO:0042713	sperm ejaculation	biological_process	0.042728	1	1	146	6	22036	ENSMUSG00000027301	Oxt|
GO:0060235	lens induction in camera-type eye	biological_process	0.042844	1	1	146	5	22036	ENSMUSG00000026565	Pou2f1|
GO:0061364	apoptotic process involved in luteolysis	biological_process	0.042859	1	1	146	3	22036	ENSMUSG00000052516	Robo2|
GO:0009267	cellular response to starvation	biological_process	0.042927	1	5	146	255	22036	ENSMUSG00000022051,ENSMUSG00000079477,ENSMUSG00000040506,ENSMUSG00000017978,ENSMUSG00000026792	Bnip3l|Rab7|Ambra1|Cadps2|Lrsam1|
GO:0030136	clathrin-coated vesicle	cellular_component	0.042968	1	6	146	296	22036	ENSMUSG00000027894,ENSMUSG00000022841,ENSMUSG00000026587,ENSMUSG00000026696,ENSMUSG00000001930,ENSMUSG00000020886	Slc6a17|Ap2m1|Astn1|Vamp4|Vwf|Dlg4|
GO:0016567	protein ubiquitination	biological_process	0.043074	1	10	146	708	22036	ENSMUSG00000044533,ENSMUSG00000029110,ENSMUSG00000022037,ENSMUSG00000023150,ENSMUSG00000098650,ENSMUSG00000029634,ENSMUSG00000009995,ENSMUSG00000040749,ENSMUSG00000021270,ENSMUSG00000026792	Rps2|Rnf4|Clu|Ivns1abp|Gm28048|Rnf6|Taz|Siah1b|Hsp90aa1|Lrsam1|
GO:0045925	positive regulation of female receptivity	biological_process	0.043198	1	1	146	6	22036	ENSMUSG00000027301	Oxt|
GO:2000147	positive regulation of cell motility	biological_process	0.043321	1	8	146	507	22036	ENSMUSG00000021508,ENSMUSG00000028034,ENSMUSG00000027087,ENSMUSG00000064302,ENSMUSG00000026341,ENSMUSG00000024277,ENSMUSG00000020859,ENSMUSG00000001506	Cxcl14|Fubp1|Itgav|Clasp1|Actr3|Mapre2|Spag9|Col1a1|
GO:0044295	axonal growth cone	cellular_component	0.043724	1	2	146	38	22036	ENSMUSG00000021270,ENSMUSG00000032536	Hsp90aa1|Trak1|
GO:1901698	response to nitrogen compound	biological_process	0.043725	1	12	146	953	22036	ENSMUSG00000020886,ENSMUSG00000066800,ENSMUSG00000021270,ENSMUSG00000027301,ENSMUSG00000001506,ENSMUSG00000022391,ENSMUSG00000029110,ENSMUSG00000057378,ENSMUSG00000036353,ENSMUSG00000037727,ENSMUSG00000021609,ENSMUSG00000027087	Dlg4|Rnasel|Hsp90aa1|Oxt|Col1a1|Rangap1|Rnf4|Ryr3|P2ry12|Avp|Slc6a3|Itgav|
GO:0033138	positive regulation of peptidyl-serine phosphorylation	biological_process	0.043776	1	3	146	115	22036	ENSMUSG00000037727,ENSMUSG00000021270,ENSMUSG00000028556	Avp|Hsp90aa1|Dock7|
GO:0035694	mitochondrial protein catabolic process	biological_process	0.043812	1	1	146	6	22036	ENSMUSG00000022051	Bnip3l|
GO:0031109	microtubule polymerization or depolymerization	biological_process	0.043855	1	3	146	95	22036	ENSMUSG00000026933,ENSMUSG00000024277,ENSMUSG00000064302	Camsap1|Mapre2|Clasp1|
GO:0007044	cell-substrate junction assembly	biological_process	0.043954	1	3	146	81	22036	ENSMUSG00000027087,ENSMUSG00000003518,ENSMUSG00000064302	Itgav|Dusp3|Clasp1|
GO:0051588	regulation of neurotransmitter transport	biological_process	0.04401	1	3	146	92	22036	ENSMUSG00000045471,ENSMUSG00000034656,ENSMUSG00000024534	Hcrt|Cacna1a|Sncaip|
GO:0048489	synaptic vesicle transport	biological_process	0.044036	1	4	146	151	22036	ENSMUSG00000020886,ENSMUSG00000017978,ENSMUSG00000022841,ENSMUSG00000026696	Dlg4|Cadps2|Ap2m1|Vamp4|
GO:0097480	establishment of synaptic vesicle localization	biological_process	0.044036	1	4	146	151	22036	ENSMUSG00000020886,ENSMUSG00000017978,ENSMUSG00000022841,ENSMUSG00000026696	Dlg4|Cadps2|Ap2m1|Vamp4|
GO:0014070	response to organic cyclic compound	biological_process	0.044119	1	12	146	964	22036	ENSMUSG00000036353,ENSMUSG00000057378,ENSMUSG00000029110,ENSMUSG00000028364,ENSMUSG00000021609,ENSMUSG00000037727,ENSMUSG00000005892,ENSMUSG00000027952,ENSMUSG00000020886,ENSMUSG00000001506,ENSMUSG00000021270,ENSMUSG00000027301	P2ry12|Ryr3|Rnf4|Tnc|Slc6a3|Avp|Trh|Pmvk|Dlg4|Col1a1|Hsp90aa1|Oxt|
GO:0030285	integral to synaptic vesicle membrane	cellular_component	0.04421	1	2	146	39	22036	ENSMUSG00000026696,ENSMUSG00000027894	Vamp4|Slc6a17|
GO:0060048	cardiac muscle contraction	biological_process	0.044335	1	3	146	104	22036	ENSMUSG00000021270,ENSMUSG00000009995,ENSMUSG00000020439	Hsp90aa1|Taz|Smtn|
GO:0051963	regulation of synapse assembly	biological_process	0.044368	1	3	146	86	22036	ENSMUSG00000027301,ENSMUSG00000026341,ENSMUSG00000045083	Oxt|Actr3|Lingo2|
GO:0046826	negative regulation of protein export from nucleus	biological_process	0.044407	1	1	146	6	22036	ENSMUSG00000022391	Rangap1|
GO:0035754	B cell chemotaxis	biological_process	0.04448	1	1	146	7	22036	ENSMUSG00000050370	Ch25h|
GO:0044691	tooth eruption	biological_process	0.044508	1	1	146	5	22036	ENSMUSG00000001506	Col1a1|
GO:0045935	positive regulation of nucleobase-containing compound metabolic process	biological_process	0.044538	1	19	146	1723	22036	ENSMUSG00000036550,ENSMUSG00000024810,ENSMUSG00000029110,ENSMUSG00000029634,ENSMUSG00000032633,ENSMUSG00000002342,ENSMUSG00000001506,ENSMUSG00000015176,ENSMUSG00000007880,ENSMUSG00000028034,ENSMUSG00000045969,ENSMUSG00000066800,ENSMUSG00000009995,ENSMUSG00000026565,ENSMUSG00000021816,ENSMUSG00000001627,ENSMUSG00000027361,ENSMUSG00000013089,ENSMUSG00000004637	Cnot1|Il33|Rnf4|Rnf6|Flcn|Tmem161a|Col1a1|Nolc1|Arid1a|Fubp1|Ing1|Rnasel|Taz|Pou2f1|Ppp3cb|Ifrd1|Gabpb1|Etv5|Wwox|
GO:0044237	cellular metabolic process	biological_process	0.044636	1	80	146	9834	22036	ENSMUSG00000032599,ENSMUSG00000039242,ENSMUSG00000039958,ENSMUSG00000029634,ENSMUSG00000024534,ENSMUSG00000024608,ENSMUSG00000004207,ENSMUSG00000031543,ENSMUSG00000039853,ENSMUSG00000036550,ENSMUSG00000033411,ENSMUSG00000033499,ENSMUSG00000027361,ENSMUSG00000020859,ENSMUSG00000026565,ENSMUSG00000021816,ENSMUSG00000060261,ENSMUSG00000001627,ENSMUSG00000035164,ENSMUSG00000027087,ENSMUSG00000079477,…	Ip6k2|B3galnt2|Etfbkmt|Rnf6|Sncaip|Rps14|Psap|Ank1|Trim14|Cnot1|Ctdspl2|Larp4b|Gabpb1|Spag9|Pou2f1|Ppp3cb|Gtf2i|Ifrd1|Zc3h12c|Itgav|Rab7|Cacna1a|Col1a1|Pmvk|Slc35c2|Slc6a3|Dusp3|Zfx|Exd1|Rnf4|Mak|Mapre2|Rangap1|Siah1b|Gm28048|Rnasel|Taz|Fubp1|Avp|Ppp1r3g|Arid1a|Smox|Nolc1|Tmem161a|Dlg4|Flcn|Trh|Dnajb11|Tnxb|Ambra1|Nptn|Brd2|Anpep|Zfp316|Dock7|Wwox|Ggt5|Papd5|Ivns1abp|Wtap|Rps2|Hcrt|Hsp90aa1|Bnip3…
GO:0010628	positive regulation of gene expression	biological_process	0.044691	1	19	146	1726	22036	ENSMUSG00000045969,ENSMUSG00000066800,ENSMUSG00000026565,ENSMUSG00000021816,ENSMUSG00000001627,ENSMUSG00000027361,ENSMUSG00000013089,ENSMUSG00000004637,ENSMUSG00000015176,ENSMUSG00000022037,ENSMUSG00000007880,ENSMUSG00000037727,ENSMUSG00000028364,ENSMUSG00000028034,ENSMUSG00000029634,ENSMUSG00000032633,ENSMUSG00000001506,ENSMUSG00000024810,ENSMUSG00000029110	Ing1|Rnasel|Pou2f1|Ppp3cb|Ifrd1|Gabpb1|Etv5|Wwox|Nolc1|Clu|Arid1a|Avp|Tnc|Fubp1|Rnf6|Flcn|Col1a1|Il33|Rnf4|
GO:0031697	beta-1 adrenergic receptor binding	molecular_function	0.044745	1	1	146	4	22036	ENSMUSG00000020886	Dlg4|
GO:2001234	negative regulation of apoptotic signaling pathway	biological_process	0.044787	1	4	146	195	22036	ENSMUSG00000022037,ENSMUSG00000002342,ENSMUSG00000027087,ENSMUSG00000023150	Clu|Tmem161a|Itgav|Ivns1abp|
GO:0032092	positive regulation of protein binding	biological_process	0.044848	1	3	146	98	22036	ENSMUSG00000026341,ENSMUSG00000083012,ENSMUSG00000028906	Actr3|Fam220a|Epb41|
GO:0045429	positive regulation of nitric oxide biosynthetic process	biological_process	0.044938	1	2	146	44	22036	ENSMUSG00000021270,ENSMUSG00000022037	Hsp90aa1|Clu|
GO:0032386	regulation of intracellular transport	biological_process	0.045417	1	7	146	423	22036	ENSMUSG00000015176,ENSMUSG00000026341,ENSMUSG00000026696,ENSMUSG00000021270,ENSMUSG00000032560,ENSMUSG00000022391,ENSMUSG00000033411	Nolc1|Actr3|Vamp4|Hsp90aa1|Dnajc13|Rangap1|Ctdspl2|
GO:0006936	muscle contraction	biological_process	0.045496	1	5	146	259	22036	ENSMUSG00000021270,ENSMUSG00000027301,ENSMUSG00000020439,ENSMUSG00000057378,ENSMUSG00000009995	Hsp90aa1|Oxt|Smtn|Ryr3|Taz|
GO:0016126	sterol biosynthetic process	biological_process	0.045533	1	2	146	56	22036	ENSMUSG00000027952,ENSMUSG00000050370	Pmvk|Ch25h|
GO:0032880	regulation of protein localization	biological_process	0.045566	1	9	146	619	22036	ENSMUSG00000033411,ENSMUSG00000022391,ENSMUSG00000021270,ENSMUSG00000026696,ENSMUSG00000026341,ENSMUSG00000032633,ENSMUSG00000098650,ENSMUSG00000024810,ENSMUSG00000015176	Ctdspl2|Rangap1|Hsp90aa1|Vamp4|Actr3|Flcn|Gm28048|Il33|Nolc1|
GO:0051272	positive regulation of cellular component movement	biological_process	0.045667	1	8	146	513	22036	ENSMUSG00000026341,ENSMUSG00000020859,ENSMUSG00000001506,ENSMUSG00000024277,ENSMUSG00000064302,ENSMUSG00000021508,ENSMUSG00000027087,ENSMUSG00000028034	Actr3|Spag9|Col1a1|Mapre2|Clasp1|Cxcl14|Itgav|Fubp1|
GO:0015935	small ribosomal subunit	cellular_component	0.045757	1	2	146	79	22036	ENSMUSG00000024608,ENSMUSG00000044533	Rps14|Rps2|
GO:0006886	intracellular protein transport	biological_process	0.046048	1	11	146	833	22036	ENSMUSG00000022841,ENSMUSG00000022391,ENSMUSG00000021270,ENSMUSG00000026696,ENSMUSG00000033411,ENSMUSG00000045969,ENSMUSG00000031657,ENSMUSG00000026341,ENSMUSG00000032536,ENSMUSG00000015176,ENSMUSG00000079477	Ap2m1|Rangap1|Hsp90aa1|Vamp4|Ctdspl2|Ing1|Heatr3|Actr3|Trak1|Nolc1|Rab7|
GO:0090277	positive regulation of peptide hormone secretion	biological_process	0.046089	1	3	146	107	22036	ENSMUSG00000005892,ENSMUSG00000031075,ENSMUSG00000021816	Trh|Ano1|Ppp3cb|
GO:0060024	rhythmic synaptic transmission	biological_process	0.046105	1	1	146	5	22036	ENSMUSG00000034656	Cacna1a|
GO:0015807	L-amino acid transport	biological_process	0.046156	1	2	146	46	22036	ENSMUSG00000027894,ENSMUSG00000038178	Slc6a17|Slc43a2|
GO:0010821	regulation of mitochondrion organization	biological_process	0.046246	1	3	146	128	22036	ENSMUSG00000032633,ENSMUSG00000037697,ENSMUSG00000037727	Flcn|Ddhd1|Avp|
GO:0016461	unconventional myosin complex	cellular_component	0.046254	1	1	146	6	22036	ENSMUSG00000020483	Dynll2|
GO:0008016	regulation of heart contraction	biological_process	0.046494	1	4	146	175	22036	ENSMUSG00000020439,ENSMUSG00000021270,ENSMUSG00000027301,ENSMUSG00000035383	Smtn|Hsp90aa1|Oxt|Pmch|
GO:0051024	positive regulation of immunoglobulin secretion	biological_process	0.046542	1	1	146	9	22036	ENSMUSG00000024810	Il33|
GO:0031667	response to nutrient levels	biological_process	0.046667	1	8	146	566	22036	ENSMUSG00000079477,ENSMUSG00000040506,ENSMUSG00000028364,ENSMUSG00000022051,ENSMUSG00000027301,ENSMUSG00000001506,ENSMUSG00000017978,ENSMUSG00000026792	Rab7|Ambra1|Tnc|Bnip3l|Oxt|Col1a1|Cadps2|Lrsam1|
GO:0007000	nucleolus organization	biological_process	0.046779	1	1	146	9	22036	ENSMUSG00000015176	Nolc1|
GO:0032934	sterol binding	molecular_function	0.046806	1	2	146	45	22036	ENSMUSG00000037606,ENSMUSG00000020435	Osbpl5|Osbp2|
GO:0048589	developmental growth	biological_process	0.046876	1	8	146	483	22036	ENSMUSG00000028034,ENSMUSG00000028364,ENSMUSG00000051243,ENSMUSG00000004207,ENSMUSG00000021270,ENSMUSG00000029634,ENSMUSG00000026341,ENSMUSG00000001627	Fubp1|Tnc|Islr2|Psap|Hsp90aa1|Rnf6|Actr3|Ifrd1|
GO:0038027	apolipoprotein A-I-mediated signaling pathway	biological_process	0.046943	1	1	146	5	22036	ENSMUSG00000027087	Itgav|
GO:0002090	regulation of receptor internalization	biological_process	0.047115	1	2	146	39	22036	ENSMUSG00000020886,ENSMUSG00000022841	Dlg4|Ap2m1|
GO:0002830	positive regulation of type 2 immune response	biological_process	0.047163	1	1	146	8	22036	ENSMUSG00000024810	Il33|
GO:0033238	regulation of cellular amine metabolic process	biological_process	0.047165	1	2	146	43	22036	ENSMUSG00000021609,ENSMUSG00000034656	Slc6a3|Cacna1a|
GO:0034728	nucleosome organization	biological_process	0.047209	1	3	146	144	22036	ENSMUSG00000007880,ENSMUSG00000093769,ENSMUSG00000024335	Arid1a|Hist2h3c1|Brd2|
GO:0001609	G-protein coupled adenosine receptor activity	molecular_function	0.047228	1	1	146	7	22036	ENSMUSG00000036353	P2ry12|
GO:0002072	optic cup morphogenesis involved in camera-type eye development	biological_process	0.047285	1	1	146	5	22036	ENSMUSG00000007880	Arid1a|
GO:0051246	regulation of protein metabolic process	biological_process	0.047363	1	22	146	2065	22036	ENSMUSG00000021270,ENSMUSG00000058835,ENSMUSG00000020886,ENSMUSG00000032633,ENSMUSG00000033327,ENSMUSG00000003518,ENSMUSG00000044734,ENSMUSG00000032336,ENSMUSG00000024608,ENSMUSG00000036550,ENSMUSG00000024810,ENSMUSG00000033499,ENSMUSG00000028556,ENSMUSG00000020859,ENSMUSG00000098650,ENSMUSG00000027087,ENSMUSG00000023150,ENSMUSG00000037727,ENSMUSG00000022037,ENSMUSG00000079477,ENSMUSG00000044533,…	Hsp90aa1|Abi1|Dlg4|Flcn|Tnxb|Dusp3|Serpinb1a|Nptn|Rps14|Cnot1|Il33|Larp4b|Dock7|Spag9|Gm28048|Itgav|Ivns1abp|Avp|Clu|Rab7|Rps2|Nolc1|
GO:0031111	negative regulation of microtubule polymerization or depolymerization	biological_process	0.047374	1	2	146	40	22036	ENSMUSG00000064302,ENSMUSG00000026933	Clasp1|Camsap1|
GO:0046486	glycerolipid metabolic process	biological_process	0.0474	1	6	146	330	22036	ENSMUSG00000023452,ENSMUSG00000026173,ENSMUSG00000009995,ENSMUSG00000079469,ENSMUSG00000032599,ENSMUSG00000033327	Pisd|Plcd4|Taz|Pigb|Ip6k2|Tnxb|
GO:0072686	mitotic spindle	cellular_component	0.047416	1	3	146	99	22036	ENSMUSG00000018501,ENSMUSG00000021363,ENSMUSG00000022391	Ncor1|Mak|Rangap1|
GO:0000828	inositol hexakisphosphate kinase activity	molecular_function	0.047632	1	1	146	6	22036	ENSMUSG00000032599	Ip6k2|
GO:0000832	inositol hexakisphosphate 5-kinase activity	molecular_function	0.047632	1	1	146	6	22036	ENSMUSG00000032599	Ip6k2|
GO:0052723	inositol hexakisphosphate 1-kinase activity	molecular_function	0.047632	1	1	146	6	22036	ENSMUSG00000032599	Ip6k2|
GO:0052724	inositol hexakisphosphate 3-kinase activity	molecular_function	0.047632	1	1	146	6	22036	ENSMUSG00000032599	Ip6k2|
GO:0032844	regulation of homeostatic process	biological_process	0.047655	1	8	146	534	22036	ENSMUSG00000039062,ENSMUSG00000057378,ENSMUSG00000037727,ENSMUSG00000027087,ENSMUSG00000036779,ENSMUSG00000021816,ENSMUSG00000031075,ENSMUSG00000027301	Anpep|Ryr3|Avp|Itgav|Papd5|Ppp3cb|Ano1|Oxt|
GO:0032184	SUMO polymer binding	molecular_function	0.047851	1	1	146	5	22036	ENSMUSG00000029110	Rnf4|
GO:0048584	positive regulation of response to stimulus	biological_process	0.047856	1	21	146	2032	22036	ENSMUSG00000022037,ENSMUSG00000021508,ENSMUSG00000066800,ENSMUSG00000037095,ENSMUSG00000030956,ENSMUSG00000020859,ENSMUSG00000035383,ENSMUSG00000040183,ENSMUSG00000024277,ENSMUSG00000004637,ENSMUSG00000024810,ENSMUSG00000036353,ENSMUSG00000004207,ENSMUSG00000003518,ENSMUSG00000032336,ENSMUSG00000017664,ENSMUSG00000032633,ENSMUSG00000022051,ENSMUSG00000002342,ENSMUSG00000001506,ENSMUSG00000021270	Clu|Cxcl14|Rnasel|Lrg1|Fam53b|Spag9|Pmch|Ankrd6|Mapre2|Wwox|Il33|P2ry12|Psap|Dusp3|Nptn|Slc35c2|Flcn|Bnip3l|Tmem161a|Col1a1|Hsp90aa1|
GO:0045666	positive regulation of neuron differentiation	biological_process	0.048035	1	3	146	104	22036	ENSMUSG00000026341,ENSMUSG00000020859,ENSMUSG00000013089	Actr3|Spag9|Etv5|
GO:0005105	type 1 fibroblast growth factor receptor binding	molecular_function	0.048059	1	1	146	6	22036	ENSMUSG00000032336	Nptn|
GO:0043271	negative regulation of ion transport	biological_process	0.048263	1	3	146	103	22036	ENSMUSG00000045471,ENSMUSG00000098650,ENSMUSG00000005892	Hcrt|Gm28048|Trh|
GO:0044456	synapse part	cellular_component	0.048456	1	11	146	695	22036	ENSMUSG00000028906,ENSMUSG00000032336,ENSMUSG00000024608,ENSMUSG00000031543,ENSMUSG00000020483,ENSMUSG00000017978,ENSMUSG00000027301,ENSMUSG00000026696,ENSMUSG00000027894,ENSMUSG00000058835,ENSMUSG00000020886	Epb41|Nptn|Rps14|Ank1|Dynll2|Cadps2|Oxt|Vamp4|Slc6a17|Abi1|Dlg4|
GO:1901374	acetate ester transport	biological_process	0.048601	1	1	146	7	22036	ENSMUSG00000034656	Cacna1a|
GO:0051021	GDP-dissociation inhibitor binding	molecular_function	0.048619	1	1	146	8	22036	ENSMUSG00000021270	Hsp90aa1|
GO:0045597	positive regulation of cell differentiation	biological_process	0.048672	1	11	146	826	22036	ENSMUSG00000001506,ENSMUSG00000021270,ENSMUSG00000020859,ENSMUSG00000013089,ENSMUSG00000052516,ENSMUSG00000026341,ENSMUSG00000032336,ENSMUSG00000033088,ENSMUSG00000032536,ENSMUSG00000051243,ENSMUSG00000022037	Col1a1|Hsp90aa1|Spag9|Etv5|Robo2|Actr3|Nptn|Triobp|Trak1|Islr2|Clu|
GO:0002793	positive regulation of peptide secretion	biological_process	0.048939	1	3	146	111	22036	ENSMUSG00000005892,ENSMUSG00000021816,ENSMUSG00000031075	Trh|Ppp3cb|Ano1|
GO:2001244	positive regulation of intrinsic apoptotic signaling pathway	biological_process	0.048958	1	2	146	57	22036	ENSMUSG00000022037,ENSMUSG00000032633	Clu|Flcn|
GO:1902306	negative regulation of sodium ion transmembrane transport	biological_process	0.048964	1	1	146	4	22036	ENSMUSG00000098650	Gm28048|
GO:0071824	protein-DNA complex subunit organization	biological_process	0.048965	1	4	146	223	22036	ENSMUSG00000024335,ENSMUSG00000093769,ENSMUSG00000029110,ENSMUSG00000007880	Brd2|Hist2h3c1|Rnf4|Arid1a|
GO:1901858	regulation of mitochondrial DNA metabolic process	biological_process	0.048991	1	1	146	6	22036	ENSMUSG00000032633	Flcn|
GO:0045472	response to ether	biological_process	0.049071	1	1	146	8	22036	ENSMUSG00000027301	Oxt|
GO:1901654	response to ketone	biological_process	0.049095	1	4	146	201	22036	ENSMUSG00000037727,ENSMUSG00000027301,ENSMUSG00000029110,ENSMUSG00000005892	Avp|Oxt|Rnf4|Trh|
GO:0014054	positive regulation of gamma-aminobutyric acid secretion	biological_process	0.049306	1	1	146	6	22036	ENSMUSG00000005892	Trh|
GO:0015705	iodide transport	biological_process	0.049482	1	1	146	5	22036	ENSMUSG00000031075	Ano1|
GO:0060453	regulation of gastric acid secretion	biological_process	0.049566	1	1	146	8	22036	ENSMUSG00000027301	Oxt|
GO:0036396	MIS complex	cellular_component	0.049573	1	1	146	8	22036	ENSMUSG00000060475	Wtap|
GO:0051653	spindle localization	biological_process	0.049599	1	2	146	43	22036	ENSMUSG00000064302,ENSMUSG00000026341	Clasp1|Actr3|
GO:0045714	regulation of low-density lipoprotein particle receptor biosynthetic process	biological_process	0.049696	1	1	146	7	22036	ENSMUSG00000027087	Itgav|
GO:0021578	hindbrain maturation	biological_process	0.049707	1	1	146	7	22036	ENSMUSG00000034656	Cacna1a|
GO:0021626	central nervous system maturation	biological_process	0.049707	1	1	146	7	22036	ENSMUSG00000034656	Cacna1a|
GO:0007628	adult walking behavior	biological_process	0.050017	1	2	146	38	22036	ENSMUSG00000005892,ENSMUSG00000034656	Trh|Cacna1a|
GO:0045806	negative regulation of endocytosis	biological_process	0.050033	1	2	146	48	22036	ENSMUSG00000020886,ENSMUSG00000026792	Dlg4|Lrsam1|
GO:0060405	regulation of penile erection	biological_process	0.050052	1	1	146	9	22036	ENSMUSG00000027301	Oxt|
GO:0042420	dopamine catabolic process	biological_process	0.050178	1	1	146	7	22036	ENSMUSG00000021609	Slc6a3|
GO:0043634	polyadenylation-dependent ncRNA catabolic process	biological_process	0.050229	1	1	146	8	22036	ENSMUSG00000036779	Papd5|
GO:0008333	endosome to lysosome transport	biological_process	0.05049	1	2	146	42	22036	ENSMUSG00000032536,ENSMUSG00000079477	Trak1|Rab7|
GO:0048747	muscle fiber development	biological_process	0.050722	1	4	146	188	22036	ENSMUSG00000013089,ENSMUSG00000021508,ENSMUSG00000028364,ENSMUSG00000064057	Etv5|Cxcl14|Tnc|Scgb3a1|
GO:0030054	cell junction	cellular_component	0.050829	1	15	146	1075	22036	ENSMUSG00000064302,ENSMUSG00000028906,ENSMUSG00000027087,ENSMUSG00000030329,ENSMUSG00000067242,ENSMUSG00000070047,ENSMUSG00000027894,ENSMUSG00000017978,ENSMUSG00000045471,ENSMUSG00000032599,ENSMUSG00000024277,ENSMUSG00000020886,ENSMUSG00000032633,ENSMUSG00000058835,ENSMUSG00000026341	Clasp1|Epb41|Itgav|Pianp|Lgi1|Fat1|Slc6a17|Cadps2|Hcrt|Ip6k2|Mapre2|Dlg4|Flcn|Abi1|Actr3|
GO:0000003	reproduction	biological_process	0.050873	1	17	146	1571	22036	ENSMUSG00000020886,ENSMUSG00000033031,ENSMUSG00000021609,ENSMUSG00000004207,ENSMUSG00000079509,ENSMUSG00000026173,ENSMUSG00000048647,ENSMUSG00000052516,ENSMUSG00000027301,ENSMUSG00000013089,ENSMUSG00000026341,ENSMUSG00000027087,ENSMUSG00000028364,ENSMUSG00000037727,ENSMUSG00000037348,ENSMUSG00000007880,ENSMUSG00000020435	Dlg4|Cip2a|Slc6a3|Psap|Zfx|Plcd4|Exd1|Robo2|Oxt|Etv5|Actr3|Itgav|Tnc|Avp|Paqr7|Arid1a|Osbp2|
GO:0050772	positive regulation of axonogenesis	biological_process	0.050933	1	3	146	96	22036	ENSMUSG00000052516,ENSMUSG00000032536,ENSMUSG00000051243	Robo2|Trak1|Islr2|
GO:0047184	1-acylglycerophosphocholine O-acyltransferase activity	molecular_function	0.051027	1	1	146	6	22036	ENSMUSG00000009995	Taz|
GO:0042593	glucose homeostasis	biological_process	0.051141	1	5	146	270	22036	ENSMUSG00000034656,ENSMUSG00000035383,ENSMUSG00000050423,ENSMUSG00000031075,ENSMUSG00000021816	Cacna1a|Pmch|Ppp1r3g|Ano1|Ppp3cb|
GO:0009206	purine ribonucleoside triphosphate biosynthetic process	biological_process	0.051233	1	2	146	62	22036	ENSMUSG00000009995,ENSMUSG00000032633	Taz|Flcn|
GO:0033574	response to testosterone stimulus	biological_process	0.051436	1	2	146	56	22036	ENSMUSG00000037727,ENSMUSG00000029110	Avp|Rnf4|
GO:0042583	chromaffin granule	cellular_component	0.051534	1	1	146	7	22036	ENSMUSG00000022037	Clu|
GO:0042254	ribosome biogenesis	biological_process	0.051549	1	4	146	260	22036	ENSMUSG00000024608,ENSMUSG00000044533,ENSMUSG00000066800,ENSMUSG00000031657	Rps14|Rps2|Rnasel|Heatr3|
GO:0004565	beta-galactosidase activity	molecular_function	0.051565	1	1	146	6	22036	ENSMUSG00000004207	Psap|
GO:0048763	calcium-induced calcium release activity	molecular_function	0.051659	1	1	146	4	22036	ENSMUSG00000057378	Ryr3|
GO:0006636	unsaturated fatty acid biosynthetic process	biological_process	0.051704	1	2	146	56	22036	ENSMUSG00000006344,ENSMUSG00000037727	Ggt5|Avp|
GO:0030199	collagen fibril organization	biological_process	0.051708	1	2	146	46	22036	ENSMUSG00000001506,ENSMUSG00000033327	Col1a1|Tnxb|
GO:0033192	calmodulin-dependent protein phosphatase activity	molecular_function	0.052068	1	1	146	5	22036	ENSMUSG00000021816	Ppp3cb|
GO:0045022	early endosome to late endosome transport	biological_process	0.052095	1	2	146	42	22036	ENSMUSG00000079477,ENSMUSG00000032560	Rab7|Dnajc13|
GO:0002091	negative regulation of receptor internalization	biological_process	0.052239	1	1	146	7	22036	ENSMUSG00000020886	Dlg4|
GO:0030496	midbody	cellular_component	0.052361	1	4	146	173	22036	ENSMUSG00000032633,ENSMUSG00000033088,ENSMUSG00000021363,ENSMUSG00000030922	Flcn|Triobp|Mak|Lyrm1|
GO:0046755	viral budding	biological_process	0.052872	1	1	146	6	22036	ENSMUSG00000026792	Lrsam1|
GO:0032838	cell projection cytoplasm	cellular_component	0.052937	1	2	146	42	22036	ENSMUSG00000032536,ENSMUSG00000020886	Trak1|Dlg4|
GO:0010871	negative regulation of receptor biosynthetic process	biological_process	0.053035	1	1	146	6	22036	ENSMUSG00000027087	Itgav|
GO:0010506	regulation of autophagy	biological_process	0.053044	1	4	146	180	22036	ENSMUSG00000026792,ENSMUSG00000040506,ENSMUSG00000022051,ENSMUSG00000032633	Lrsam1|Ambra1|Bnip3l|Flcn|
GO:0042762	regulation of sulfur metabolic process	biological_process	0.053167	1	1	146	6	22036	ENSMUSG00000034656	Cacna1a|
GO:0010556	regulation of macromolecule biosynthetic process	biological_process	0.053425	1	33	146	3601	22036	ENSMUSG00000093769,ENSMUSG00000079509,ENSMUSG00000029110,ENSMUSG00000024810,ENSMUSG00000045471,ENSMUSG00000001506,ENSMUSG00000028034,ENSMUSG00000007880,ENSMUSG00000022037,ENSMUSG00000050423,ENSMUSG00000083012,ENSMUSG00000015176,ENSMUSG00000018501,ENSMUSG00000013089,ENSMUSG00000066800,ENSMUSG00000045969,ENSMUSG00000024335,ENSMUSG00000024608,ENSMUSG00000046658,ENSMUSG00000036550,ENSMUSG00000039853,…	Hist2h3c1|Zfx|Rnf4|Il33|Hcrt|Col1a1|Fubp1|Arid1a|Clu|Ppp1r3g|Fam220a|Nolc1|Ncor1|Etv5|Rnasel|Ing1|Brd2|Rps14|Zfp316|Cnot1|Trim14|Flcn|Rnf6|Itgav|Papd5|Wwox|Ctdspl2|Larp4b|Gabpb1|Gtf2i|Ifrd1|Ppp3cb|Pou2f1|
GO:0097109	neuroligin family protein binding	molecular_function	0.053586	1	1	146	5	22036	ENSMUSG00000020886	Dlg4|
GO:0044421	extracellular region part	cellular_component	0.053619	1	17	146	1932	22036	ENSMUSG00000004207,ENSMUSG00000024810,ENSMUSG00000039062,ENSMUSG00000033327,ENSMUSG00000004460,ENSMUSG00000044734,ENSMUSG00000001506,ENSMUSG00000022037,ENSMUSG00000045083,ENSMUSG00000067242,ENSMUSG00000028364,ENSMUSG00000021508,ENSMUSG00000037727,ENSMUSG00000037095,ENSMUSG00000064057,ENSMUSG00000027301,ENSMUSG00000035383	Psap|Il33|Anpep|Tnxb|Dnajb11|Serpinb1a|Col1a1|Clu|Lingo2|Lgi1|Tnc|Cxcl14|Avp|Lrg1|Scgb3a1|Oxt|Pmch|
GO:0043900	regulation of multi-organism process	biological_process	0.053625	1	5	146	308	22036	ENSMUSG00000027301,ENSMUSG00000027087,ENSMUSG00000039853,ENSMUSG00000066800,ENSMUSG00000079477	Oxt|Itgav|Trim14|Rnasel|Rab7|
GO:0034663	endoplasmic reticulum chaperone complex	cellular_component	0.053717	1	1	146	12	22036	ENSMUSG00000004460	Dnajb11|
GO:0035094	response to nicotine	biological_process	0.053726	1	2	146	55	22036	ENSMUSG00000021609,ENSMUSG00000037727	Slc6a3|Avp|
GO:0019614	catechol-containing compound catabolic process	biological_process	0.053999	1	1	146	8	22036	ENSMUSG00000021609	Slc6a3|
GO:0042424	catecholamine catabolic process	biological_process	0.053999	1	1	146	8	22036	ENSMUSG00000021609	Slc6a3|
GO:0030139	endocytic vesicle	cellular_component	0.054385	1	4	146	173	22036	ENSMUSG00000079477,ENSMUSG00000026696,ENSMUSG00000040506,ENSMUSG00000022841	Rab7|Vamp4|Ambra1|Ap2m1|
GO:0097479	synaptic vesicle localization	biological_process	0.054472	1	4	146	158	22036	ENSMUSG00000020886,ENSMUSG00000022841,ENSMUSG00000026696,ENSMUSG00000017978	Dlg4|Ap2m1|Vamp4|Cadps2|
GO:0009145	purine nucleoside triphosphate biosynthetic process	biological_process	0.054784	1	2	146	63	22036	ENSMUSG00000009995,ENSMUSG00000032633	Taz|Flcn|
GO:0055059	asymmetric neuroblast division	biological_process	0.054878	1	1	146	5	22036	ENSMUSG00000028556	Dock7|
GO:0010876	lipid localization	biological_process	0.054882	1	6	146	370	22036	ENSMUSG00000018501,ENSMUSG00000027087,ENSMUSG00000037400,ENSMUSG00000037606,ENSMUSG00000027301,ENSMUSG00000020435	Ncor1|Itgav|Atp11b|Osbpl5|Oxt|Osbp2|
GO:0005078	MAP-kinase scaffold activity	molecular_function	0.054923	1	1	146	6	22036	ENSMUSG00000020859	Spag9|
GO:0042747	circadian sleep/wake cycle, REM sleep	biological_process	0.055011	1	1	146	10	22036	ENSMUSG00000035383	Pmch|
GO:0008242	omega peptidase activity	molecular_function	0.055029	1	1	146	10	22036	ENSMUSG00000006344	Ggt5|
GO:0009744	response to sucrose stimulus	biological_process	0.055098	1	1	146	9	22036	ENSMUSG00000027301	Oxt|
GO:0034285	response to disaccharide stimulus	biological_process	0.055098	1	1	146	9	22036	ENSMUSG00000027301	Oxt|
GO:0001554	luteolysis	biological_process	0.05511	1	1	146	6	22036	ENSMUSG00000052516	Robo2|
GO:0097113	alpha-amino-3-hydroxy-5-methyl-4-isoxazole propionate receptor clustering	biological_process	0.055125	1	1	146	5	22036	ENSMUSG00000020886	Dlg4|
GO:0032592	integral to mitochondrial membrane	cellular_component	0.055198	1	2	146	63	22036	ENSMUSG00000023861,ENSMUSG00000023452	Mpc1|Pisd|
GO:0070588	calcium ion transmembrane transport	biological_process	0.05529	1	4	146	156	22036	ENSMUSG00000036353,ENSMUSG00000057378,ENSMUSG00000027087,ENSMUSG00000034656	P2ry12|Ryr3|Itgav|Cacna1a|
GO:0004723	calcium-dependent protein serine/threonine phosphatase activity	molecular_function	0.055337	1	1	146	6	22036	ENSMUSG00000021816	Ppp3cb|
GO:0040011	locomotion	biological_process	0.055387	1	19	146	1660	22036	ENSMUSG00000052861,ENSMUSG00000028034,ENSMUSG00000067242,ENSMUSG00000027087,ENSMUSG00000021508,ENSMUSG00000021816,ENSMUSG00000026341,ENSMUSG00000020859,ENSMUSG00000052516,ENSMUSG00000024277,ENSMUSG00000050370,ENSMUSG00000024810,ENSMUSG00000036353,ENSMUSG00000064302,ENSMUSG00000032336,ENSMUSG00000032633,ENSMUSG00000021270,ENSMUSG00000001506,ENSMUSG00000026587	Dnah6|Fubp1|Lgi1|Itgav|Cxcl14|Ppp3cb|Actr3|Spag9|Robo2|Mapre2|Ch25h|Il33|P2ry12|Clasp1|Nptn|Flcn|Hsp90aa1|Col1a1|Astn1|
GO:0060076	excitatory synapse	cellular_component	0.055432	1	2	146	37	22036	ENSMUSG00000026341,ENSMUSG00000020886	Actr3|Dlg4|
GO:0097208	alveolar lamellar body	cellular_component	0.055472	1	1	146	8	22036	ENSMUSG00000079477	Rab7|
GO:0051656	establishment of organelle localization	biological_process	0.055478	1	6	146	329	22036	ENSMUSG00000020886,ENSMUSG00000026341,ENSMUSG00000022841,ENSMUSG00000026696,ENSMUSG00000064302,ENSMUSG00000017978	Dlg4|Actr3|Ap2m1|Vamp4|Clasp1|Cadps2|
GO:0090385	phagosome-lysosome fusion	biological_process	0.055674	1	1	146	7	22036	ENSMUSG00000079477	Rab7|
GO:0071286	cellular response to magnesium ion	biological_process	0.055698	1	1	146	7	22036	ENSMUSG00000057378	Ryr3|
GO:0046982	protein heterodimerization activity	molecular_function	0.055777	1	8	146	606	22036	ENSMUSG00000027361,ENSMUSG00000031075,ENSMUSG00000021816,ENSMUSG00000022051,ENSMUSG00000093769,ENSMUSG00000027087,ENSMUSG00000015176,ENSMUSG00000020483	Gabpb1|Ano1|Ppp3cb|Bnip3l|Hist2h3c1|Itgav|Nolc1|Dynll2|
GO:0019960	C-X3-C chemokine binding	molecular_function	0.055878	1	1	146	5	22036	ENSMUSG00000027087	Itgav|
GO:0045180	basal cortex	cellular_component	0.056029	1	1	146	5	22036	ENSMUSG00000064302	Clasp1|
GO:0031329	regulation of cellular catabolic process	biological_process	0.056044	1	12	146	908	22036	ENSMUSG00000022037,ENSMUSG00000036550,ENSMUSG00000024810,ENSMUSG00000004460,ENSMUSG00000040506,ENSMUSG00000022051,ENSMUSG00000098650,ENSMUSG00000032633,ENSMUSG00000026792,ENSMUSG00000024277,ENSMUSG00000018501,ENSMUSG00000022391	Clu|Cnot1|Il33|Dnajb11|Ambra1|Bnip3l|Gm28048|Flcn|Lrsam1|Mapre2|Ncor1|Rangap1|
GO:0006333	chromatin assembly or disassembly	biological_process	0.056285	1	3	146	153	22036	ENSMUSG00000093769,ENSMUSG00000024335,ENSMUSG00000007880	Hist2h3c1|Brd2|Arid1a|
GO:0032434	regulation of proteasomal ubiquitin-dependent protein catabolic process	biological_process	0.056853	1	3	146	112	22036	ENSMUSG00000022037,ENSMUSG00000098650,ENSMUSG00000024810	Clu|Gm28048|Il33|
GO:0046328	regulation of JNK cascade	biological_process	0.05709	1	4	146	183	22036	ENSMUSG00000020859,ENSMUSG00000003518,ENSMUSG00000033327,ENSMUSG00000018501	Spag9|Dusp3|Tnxb|Ncor1|
GO:0060537	muscle tissue development	biological_process	0.057113	1	8	146	539	22036	ENSMUSG00000013089,ENSMUSG00000064057,ENSMUSG00000001627,ENSMUSG00000032633,ENSMUSG00000009995,ENSMUSG00000021508,ENSMUSG00000028364,ENSMUSG00000007880	Etv5|Scgb3a1|Ifrd1|Flcn|Taz|Cxcl14|Tnc|Arid1a|
GO:0016197	endosomal transport	biological_process	0.057116	1	5	146	258	22036	ENSMUSG00000026696,ENSMUSG00000032560,ENSMUSG00000020859,ENSMUSG00000079477,ENSMUSG00000032536	Vamp4|Dnajc13|Spag9|Rab7|Trak1|
GO:0005955	calcineurin complex	cellular_component	0.057183	1	1	146	5	22036	ENSMUSG00000021816	Ppp3cb|
GO:0051305	chromosome movement towards spindle pole	biological_process	0.057219	1	1	146	6	22036	ENSMUSG00000026341	Actr3|
GO:0050923	regulation of negative chemotaxis	biological_process	0.057439	1	1	146	4	22036	ENSMUSG00000052516	Robo2|
GO:0006606	protein import into nucleus	biological_process	0.057538	1	4	146	197	22036	ENSMUSG00000015176,ENSMUSG00000045969,ENSMUSG00000031657,ENSMUSG00000021270	Nolc1|Ing1|Heatr3|Hsp90aa1|
GO:0044744	protein targeting to nucleus	biological_process	0.057538	1	4	146	197	22036	ENSMUSG00000045969,ENSMUSG00000015176,ENSMUSG00000031657,ENSMUSG00000021270	Ing1|Nolc1|Heatr3|Hsp90aa1|
GO:0006457	protein folding	biological_process	0.05764	1	3	146	148	22036	ENSMUSG00000004460,ENSMUSG00000021270,ENSMUSG00000022037	Dnajb11|Hsp90aa1|Clu|
GO:0071364	cellular response to epidermal growth factor stimulus	biological_process	0.057734	1	2	146	52	22036	ENSMUSG00000001506,ENSMUSG00000003518	Col1a1|Dusp3|
GO:0007155	cell adhesion	biological_process	0.057736	1	14	146	1013	22036	ENSMUSG00000036353,ENSMUSG00000001930,ENSMUSG00000033088,ENSMUSG00000027087,ENSMUSG00000028364,ENSMUSG00000033327,ENSMUSG00000064302,ENSMUSG00000003518,ENSMUSG00000032336,ENSMUSG00000032633,ENSMUSG00000052516,ENSMUSG00000001506,ENSMUSG00000070047,ENSMUSG00000026587	P2ry12|Vwf|Triobp|Itgav|Tnc|Tnxb|Clasp1|Dusp3|Nptn|Flcn|Robo2|Col1a1|Fat1|Astn1|
GO:0043633	polyadenylation-dependent RNA catabolic process	biological_process	0.057878	1	1	146	9	22036	ENSMUSG00000036779	Papd5|
GO:0035814	negative regulation of renal sodium excretion	biological_process	0.058004	1	1	146	10	22036	ENSMUSG00000039062	Anpep|
GO:0045938	positive regulation of circadian sleep/wake cycle, sleep	biological_process	0.058116	1	1	146	12	22036	ENSMUSG00000035383	Pmch|
GO:0006750	glutathione biosynthetic process	biological_process	0.058203	1	1	146	9	22036	ENSMUSG00000006344	Ggt5|
GO:0008093	cytoskeletal adaptor activity	molecular_function	0.058213	1	1	146	7	22036	ENSMUSG00000031543	Ank1|
GO:0030331	estrogen receptor binding	molecular_function	0.058258	1	2	146	47	22036	ENSMUSG00000029110,ENSMUSG00000036550	Rnf4|Cnot1|
GO:0044249	cellular biosynthetic process	biological_process	0.058362	1	45	146	5262	22036	ENSMUSG00000001627,ENSMUSG00000060261,ENSMUSG00000021816,ENSMUSG00000026565,ENSMUSG00000006344,ENSMUSG00000027361,ENSMUSG00000004637,ENSMUSG00000033411,ENSMUSG00000033499,ENSMUSG00000044533,ENSMUSG00000036779,ENSMUSG00000032633,ENSMUSG00000029634,ENSMUSG00000039242,ENSMUSG00000046658,ENSMUSG00000031543,ENSMUSG00000036550,ENSMUSG00000039853,ENSMUSG00000024608,ENSMUSG00000024335,ENSMUSG00000066800,…	Ifrd1|Gtf2i|Ppp3cb|Pou2f1|Ggt5|Gabpb1|Wwox|Ctdspl2|Larp4b|Rps2|Papd5|Flcn|Rnf6|B3galnt2|Zfp316|Ank1|Cnot1|Trim14|Rps14|Brd2|Rnasel|Ing1|Pigb|Taz|Pisd|Etv5|Ncor1|Nolc1|Arid1a|Clu|Ppp1r3g|Fam220a|Avp|Fubp1|Pmvk|Hsp90aa1|Col1a1|Hcrt|Cacna1a|Il33|Rnf4|Zfx|Slc6a3|Slc35c2|Hist2h3c1|
GO:0043515	kinetochore binding	molecular_function	0.058751	1	1	146	6	22036	ENSMUSG00000064302	Clasp1|
GO:0003001	generation of a signal involved in cell-cell signaling	biological_process	0.058768	1	7	146	444	22036	ENSMUSG00000005892,ENSMUSG00000021816,ENSMUSG00000031075,ENSMUSG00000024534,ENSMUSG00000017978,ENSMUSG00000034656,ENSMUSG00000045471	Trh|Ppp3cb|Ano1|Sncaip|Cadps2|Cacna1a|Hcrt|
GO:0023061	signal release	biological_process	0.058768	1	7	146	444	22036	ENSMUSG00000017978,ENSMUSG00000024534,ENSMUSG00000034656,ENSMUSG00000045471,ENSMUSG00000005892,ENSMUSG00000021816,ENSMUSG00000031075	Cadps2|Sncaip|Cacna1a|Hcrt|Trh|Ppp3cb|Ano1|
GO:0034702	ion channel complex	cellular_component	0.058883	1	5	146	232	22036	ENSMUSG00000034656,ENSMUSG00000037610,ENSMUSG00000031075,ENSMUSG00000057378,ENSMUSG00000020886	Cacna1a|Kcnmb2|Ano1|Ryr3|Dlg4|
GO:0030520	intracellular estrogen receptor signaling pathway	biological_process	0.059173	1	2	146	49	22036	ENSMUSG00000007880,ENSMUSG00000036550	Arid1a|Cnot1|
GO:0060179	male mating behavior	biological_process	0.059264	1	1	146	8	22036	ENSMUSG00000027301	Oxt|
GO:0050879	multicellular organismal movement	biological_process	0.059276	1	2	146	56	22036	ENSMUSG00000034656,ENSMUSG00000021270	Cacna1a|Hsp90aa1|
GO:0050881	musculoskeletal movement	biological_process	0.059276	1	2	146	56	22036	ENSMUSG00000034656,ENSMUSG00000021270	Cacna1a|Hsp90aa1|
GO:0070474	positive regulation of uterine smooth muscle contraction	biological_process	0.059277	1	1	146	9	22036	ENSMUSG00000027301	Oxt|
GO:2000112	regulation of cellular macromolecule biosynthetic process	biological_process	0.059354	1	32	146	3501	22036	ENSMUSG00000024335,ENSMUSG00000046658,ENSMUSG00000039853,ENSMUSG00000036550,ENSMUSG00000024608,ENSMUSG00000032633,ENSMUSG00000029634,ENSMUSG00000036779,ENSMUSG00000027361,ENSMUSG00000004637,ENSMUSG00000033499,ENSMUSG00000033411,ENSMUSG00000001627,ENSMUSG00000060261,ENSMUSG00000021816,ENSMUSG00000026565,ENSMUSG00000093769,ENSMUSG00000024810,ENSMUSG00000029110,ENSMUSG00000079509,ENSMUSG00000001506,…	Brd2|Zfp316|Trim14|Cnot1|Rps14|Flcn|Rnf6|Papd5|Gabpb1|Wwox|Larp4b|Ctdspl2|Ifrd1|Gtf2i|Ppp3cb|Pou2f1|Hist2h3c1|Il33|Rnf4|Zfx|Col1a1|Hcrt|Fubp1|Nolc1|Arid1a|Fam220a|Ppp1r3g|Clu|Etv5|Ncor1|Ing1|Rnasel|
GO:0015925	galactosidase activity	molecular_function	0.059369	1	1	146	8	22036	ENSMUSG00000004207	Psap|
GO:0071704	organic substance metabolic process	biological_process	0.059378	1	83	146	10495	22036	ENSMUSG00000079469,ENSMUSG00000045969,ENSMUSG00000023452,ENSMUSG00000029227,ENSMUSG00000013089,ENSMUSG00000022841,ENSMUSG00000018501,ENSMUSG00000026792,ENSMUSG00000083012,ENSMUSG00000022037,ENSMUSG00000034744,ENSMUSG00000058835,ENSMUSG00000022051,ENSMUSG00000021270,ENSMUSG00000045471,ENSMUSG00000026173,ENSMUSG00000024810,ENSMUSG00000093769,ENSMUSG00000006344,ENSMUSG00000028556,ENSMUSG00000004637,…	Pigb|Ing1|Pisd|Fip1l1|Etv5|Ap2m1|Ncor1|Lrsam1|Fam220a|Clu|Nagk|Abi1|Bnip3l|Hsp90aa1|Hcrt|Plcd4|Il33|Hist2h3c1|Ggt5|Dock7|Wwox|Rps2|Wtap|Ivns1abp|Papd5|Dlg4|Trh|Flcn|Tmem161a|Ch25h|Zfp316|Anpep|Ambra1|Nptn|Brd2|Dnajb11|Tnxb|Rnasel|Gm28048|Taz|Siah1b|Rangap1|Mak|Mapre2|Nolc1|Ppp1r3g|Arid1a|Smox|Avp|Fubp1|Tnc|Pmvk|Col1a1|Cacna1a|Exd1|Rnf4|Zfx|Dusp3|Serpinb1a|Slc6a3|Slc35c2|Pou2f1|Ppp3cb|Ifrd1|Gtf2i|…
GO:0043009	chordate embryonic development	biological_process	0.059522	1	9	146	667	22036	ENSMUSG00000001506,ENSMUSG00000058835,ENSMUSG00000032633,ENSMUSG00000027087,ENSMUSG00000003518,ENSMUSG00000040506,ENSMUSG00000007880,ENSMUSG00000036550,ENSMUSG00000015176	Col1a1|Abi1|Flcn|Itgav|Dusp3|Ambra1|Arid1a|Cnot1|Nolc1|
GO:0032048	cardiolipin metabolic process	biological_process	0.059542	1	1	146	9	22036	ENSMUSG00000009995	Taz|
GO:0009991	response to extracellular stimulus	biological_process	0.059634	1	8	146	598	22036	ENSMUSG00000028364,ENSMUSG00000040506,ENSMUSG00000079477,ENSMUSG00000026792,ENSMUSG00000017978,ENSMUSG00000001506,ENSMUSG00000027301,ENSMUSG00000022051	Tnc|Ambra1|Rab7|Lrsam1|Cadps2|Col1a1|Oxt|Bnip3l|
GO:0010606	positive regulation of cytoplasmic mRNA processing body assembly	biological_process	0.059716	1	1	146	6	22036	ENSMUSG00000036550	Cnot1|
GO:0045545	syndecan binding	molecular_function	0.059757	1	1	146	7	22036	ENSMUSG00000028364	Tnc|
GO:0050919	negative chemotaxis	biological_process	0.059907	1	2	146	39	22036	ENSMUSG00000027087,ENSMUSG00000052516	Itgav|Robo2|
GO:0051254	positive regulation of RNA metabolic process	biological_process	0.060035	1	17	146	1564	22036	ENSMUSG00000028034,ENSMUSG00000007880,ENSMUSG00000015176,ENSMUSG00000004637,ENSMUSG00000013089,ENSMUSG00000027361,ENSMUSG00000001627,ENSMUSG00000026565,ENSMUSG00000021816,ENSMUSG00000045969,ENSMUSG00000066800,ENSMUSG00000024810,ENSMUSG00000029110,ENSMUSG00000036550,ENSMUSG00000001506,ENSMUSG00000032633,ENSMUSG00000029634	Fubp1|Arid1a|Nolc1|Wwox|Etv5|Gabpb1|Ifrd1|Pou2f1|Ppp3cb|Ing1|Rnasel|Il33|Rnf4|Cnot1|Col1a1|Flcn|Rnf6|
GO:0032446	protein modification by small protein conjugation	biological_process	0.060119	1	10	146	753	22036	ENSMUSG00000023150,ENSMUSG00000029110,ENSMUSG00000044533,ENSMUSG00000022037,ENSMUSG00000021270,ENSMUSG00000040749,ENSMUSG00000026792,ENSMUSG00000029634,ENSMUSG00000098650,ENSMUSG00000009995	Ivns1abp|Rnf4|Rps2|Clu|Hsp90aa1|Siah1b|Lrsam1|Rnf6|Gm28048|Taz|
GO:2000821	regulation of grooming behavior	biological_process	0.060218	1	1	146	6	22036	ENSMUSG00000020886	Dlg4|
GO:0061515	myeloid cell development	biological_process	0.060486	1	2	146	51	22036	ENSMUSG00000031543,ENSMUSG00000058835	Ank1|Abi1|
GO:0045743	positive regulation of fibroblast growth factor receptor signaling pathway	biological_process	0.060496	1	1	146	7	22036	ENSMUSG00000032336	Nptn|
GO:0006518	peptide metabolic process	biological_process	0.060634	1	3	146	124	22036	ENSMUSG00000022037,ENSMUSG00000039062,ENSMUSG00000006344	Clu|Anpep|Ggt5|
GO:0022610	biological adhesion	biological_process	0.060893	1	14	146	1024	22036	ENSMUSG00000052516,ENSMUSG00000026587,ENSMUSG00000070047,ENSMUSG00000001506,ENSMUSG00000032633,ENSMUSG00000028364,ENSMUSG00000027087,ENSMUSG00000033327,ENSMUSG00000033088,ENSMUSG00000032336,ENSMUSG00000064302,ENSMUSG00000003518,ENSMUSG00000001930,ENSMUSG00000036353	Robo2|Astn1|Fat1|Col1a1|Flcn|Tnc|Itgav|Tnxb|Triobp|Nptn|Clasp1|Dusp3|Vwf|P2ry12|
GO:0009059	macromolecule biosynthetic process	biological_process	0.060948	1	39	146	4492	22036	ENSMUSG00000021270,ENSMUSG00000001506,ENSMUSG00000045471,ENSMUSG00000024810,ENSMUSG00000029110,ENSMUSG00000079509,ENSMUSG00000017664,ENSMUSG00000093769,ENSMUSG00000066800,ENSMUSG00000045969,ENSMUSG00000079469,ENSMUSG00000013089,ENSMUSG00000018501,ENSMUSG00000015176,ENSMUSG00000007880,ENSMUSG00000083012,ENSMUSG00000050423,ENSMUSG00000022037,ENSMUSG00000028034,ENSMUSG00000032633,ENSMUSG00000029634,…	Hsp90aa1|Col1a1|Hcrt|Il33|Rnf4|Zfx|Slc35c2|Hist2h3c1|Rnasel|Ing1|Pigb|Etv5|Ncor1|Nolc1|Arid1a|Fam220a|Ppp1r3g|Clu|Fubp1|Flcn|Rnf6|B3galnt2|Zfp316|Trim14|Cnot1|Rps14|Brd2|Gtf2i|Ifrd1|Ppp3cb|Pou2f1|Ggt5|Gabpb1|Wwox|Ctdspl2|Larp4b|Rps2|Itgav|Papd5|
GO:0045713	low-density lipoprotein particle receptor biosynthetic process	biological_process	0.061	1	1	146	8	22036	ENSMUSG00000027087	Itgav|
GO:0019336	phenol-containing compound catabolic process	biological_process	0.061003	1	1	146	10	22036	ENSMUSG00000021609	Slc6a3|
GO:0061098	positive regulation of protein tyrosine kinase activity	biological_process	0.06104	1	2	146	47	22036	ENSMUSG00000020886,ENSMUSG00000058835	Dlg4|Abi1|
GO:2000973	regulation of pro-B cell differentiation	biological_process	0.061073	1	1	146	8	22036	ENSMUSG00000032633	Flcn|
GO:0007019	microtubule depolymerization	biological_process	0.061283	1	2	146	47	22036	ENSMUSG00000064302,ENSMUSG00000026933	Clasp1|Camsap1|
GO:0051170	nuclear import	biological_process	0.061483	1	4	146	202	22036	ENSMUSG00000045969,ENSMUSG00000015176,ENSMUSG00000031657,ENSMUSG00000021270	Ing1|Nolc1|Heatr3|Hsp90aa1|
GO:0038044	transforming growth factor-beta secretion	biological_process	0.061486	1	1	146	7	22036	ENSMUSG00000027087	Itgav|
GO:0015781	pyrimidine nucleotide-sugar transport	biological_process	0.061549	1	1	146	10	22036	ENSMUSG00000017664	Slc35c2|
GO:0040012	regulation of locomotion	biological_process	0.061727	1	12	146	930	22036	ENSMUSG00000032633,ENSMUSG00000026341,ENSMUSG00000001506,ENSMUSG00000020859,ENSMUSG00000052516,ENSMUSG00000024277,ENSMUSG00000024810,ENSMUSG00000036353,ENSMUSG00000064302,ENSMUSG00000027087,ENSMUSG00000028034,ENSMUSG00000021508	Flcn|Actr3|Col1a1|Spag9|Robo2|Mapre2|Il33|P2ry12|Clasp1|Itgav|Fubp1|Cxcl14|
GO:0014013	regulation of gliogenesis	biological_process	0.061916	1	3	146	119	22036	ENSMUSG00000028034,ENSMUSG00000013089,ENSMUSG00000026341	Fubp1|Etv5|Actr3|
GO:0001731	formation of translation preinitiation complex	biological_process	0.062006	1	1	146	12	22036	ENSMUSG00000044533	Rps2|
GO:2000021	regulation of ion homeostasis	biological_process	0.062171	1	5	146	272	22036	ENSMUSG00000057378,ENSMUSG00000039062,ENSMUSG00000027087,ENSMUSG00000027301,ENSMUSG00000037727	Ryr3|Anpep|Itgav|Oxt|Avp|
GO:0032736	positive regulation of interleukin-13 production	biological_process	0.062208	1	1	146	9	22036	ENSMUSG00000024810	Il33|
GO:0031392	regulation of prostaglandin biosynthetic process	biological_process	0.062486	1	1	146	9	22036	ENSMUSG00000037727	Avp|
GO:0014731	spectrin-associated cytoskeleton	cellular_component	0.062505	1	1	146	6	22036	ENSMUSG00000031543	Ank1|
GO:0070472	regulation of uterine smooth muscle contraction	biological_process	0.06255	1	1	146	10	22036	ENSMUSG00000027301	Oxt|
GO:0048387	negative regulation of retinoic acid receptor signaling pathway	biological_process	0.062551	1	1	146	9	22036	ENSMUSG00000036550	Cnot1|
GO:0090305	nucleic acid phosphodiester bond hydrolysis	biological_process	0.062628	1	4	146	225	22036	ENSMUSG00000036550,ENSMUSG00000066800,ENSMUSG00000048647,ENSMUSG00000035164	Cnot1|Rnasel|Exd1|Zc3h12c|
GO:0051011	microtubule minus-end binding	molecular_function	0.062769	1	1	146	6	22036	ENSMUSG00000026933	Camsap1|
GO:0030850	prostate gland development	biological_process	0.062846	1	2	146	50	22036	ENSMUSG00000004207,ENSMUSG00000028364	Psap|Tnc|
GO:0009201	ribonucleoside triphosphate biosynthetic process	biological_process	0.063061	1	2	146	68	22036	ENSMUSG00000032633,ENSMUSG00000009995	Flcn|Taz|
GO:0016050	vesicle organization	biological_process	0.063087	1	4	146	176	22036	ENSMUSG00000026696,ENSMUSG00000022841,ENSMUSG00000079477,ENSMUSG00000020886	Vamp4|Ap2m1|Rab7|Dlg4|
GO:0005635	nuclear envelope	cellular_component	0.063125	1	7	146	455	22036	ENSMUSG00000022051,ENSMUSG00000060475,ENSMUSG00000027333,ENSMUSG00000026173,ENSMUSG00000029634,ENSMUSG00000028546,ENSMUSG00000022391	Bnip3l|Wtap|Smox|Plcd4|Rnf6|Elavl4|Rangap1|
GO:0042594	response to starvation	biological_process	0.063234	1	5	146	289	22036	ENSMUSG00000079477,ENSMUSG00000022051,ENSMUSG00000040506,ENSMUSG00000026792,ENSMUSG00000017978	Rab7|Bnip3l|Ambra1|Lrsam1|Cadps2|
GO:0042996	regulation of Golgi to plasma membrane protein transport	biological_process	0.0633	1	1	146	8	22036	ENSMUSG00000026696	Vamp4|
GO:0051223	regulation of protein transport	biological_process	0.063975	1	7	146	474	22036	ENSMUSG00000033411,ENSMUSG00000022391,ENSMUSG00000021270,ENSMUSG00000026696,ENSMUSG00000026341,ENSMUSG00000015176,ENSMUSG00000024810	Ctdspl2|Rangap1|Hsp90aa1|Vamp4|Actr3|Nolc1|Il33|
GO:0005881	cytoplasmic microtubule	cellular_component	0.064026	1	2	146	58	22036	ENSMUSG00000064302,ENSMUSG00000024277	Clasp1|Mapre2|
GO:0030346	protein phosphatase 2B binding	molecular_function	0.064031	1	1	146	8	22036	ENSMUSG00000021816	Ppp3cb|
GO:0071340	skeletal muscle acetylcholine-gated channel clustering	biological_process	0.064601	1	1	146	8	22036	ENSMUSG00000013089	Etv5|
GO:0019219	regulation of nucleobase-containing compound metabolic process	biological_process	0.06473	1	36	146	3938	22036	ENSMUSG00000032633,ENSMUSG00000029634,ENSMUSG00000002342,ENSMUSG00000024335,ENSMUSG00000004460,ENSMUSG00000046658,ENSMUSG00000036550,ENSMUSG00000039853,ENSMUSG00000024608,ENSMUSG00000027361,ENSMUSG00000004637,ENSMUSG00000033411,ENSMUSG00000060261,ENSMUSG00000001627,ENSMUSG00000021816,ENSMUSG00000026565,ENSMUSG00000036779,ENSMUSG00000060475,ENSMUSG00000001506,ENSMUSG00000045471,ENSMUSG00000093769,…	Flcn|Rnf6|Tmem161a|Brd2|Dnajb11|Zfp316|Cnot1|Trim14|Rps14|Gabpb1|Wwox|Ctdspl2|Gtf2i|Ifrd1|Ppp3cb|Pou2f1|Papd5|Wtap|Col1a1|Hcrt|Hist2h3c1|Il33|Rnf4|Zfx|Etv5|Rangap1|Mapre2|Ncor1|Ing1|Rnasel|Taz|Fubp1|Nolc1|Arid1a|Fam220a|Clu|
GO:0072711	cellular response to hydroxyurea	biological_process	0.0648	1	1	146	8	22036	ENSMUSG00000029110	Rnf4|
GO:0016458	gene silencing	biological_process	0.064814	1	4	146	253	22036	ENSMUSG00000048647,ENSMUSG00000036550,ENSMUSG00000007880,ENSMUSG00000093769	Exd1|Cnot1|Arid1a|Hist2h3c1|
GO:0034645	cellular macromolecule biosynthetic process	biological_process	0.064876	1	38	146	4378	22036	ENSMUSG00000001506,ENSMUSG00000021270,ENSMUSG00000045471,ENSMUSG00000017664,ENSMUSG00000093769,ENSMUSG00000024810,ENSMUSG00000029110,ENSMUSG00000079509,ENSMUSG00000013089,ENSMUSG00000018501,ENSMUSG00000045969,ENSMUSG00000066800,ENSMUSG00000079469,ENSMUSG00000028034,ENSMUSG00000015176,ENSMUSG00000007880,ENSMUSG00000022037,ENSMUSG00000050423,ENSMUSG00000083012,ENSMUSG00000039242,ENSMUSG00000032633,…	Col1a1|Hsp90aa1|Hcrt|Slc35c2|Hist2h3c1|Il33|Rnf4|Zfx|Etv5|Ncor1|Ing1|Rnasel|Pigb|Fubp1|Nolc1|Arid1a|Clu|Ppp1r3g|Fam220a|B3galnt2|Flcn|Rnf6|Brd2|Zfp316|Trim14|Cnot1|Rps14|Ggt5|Gabpb1|Wwox|Ctdspl2|Larp4b|Ifrd1|Gtf2i|Ppp3cb|Pou2f1|Papd5|Rps2|
GO:0034703	cation channel complex	cellular_component	0.06498	1	4	146	162	22036	ENSMUSG00000037610,ENSMUSG00000034656,ENSMUSG00000057378,ENSMUSG00000020886	Kcnmb2|Cacna1a|Ryr3|Dlg4|
GO:0019894	kinesin binding	molecular_function	0.065004	1	2	146	45	22036	ENSMUSG00000020886,ENSMUSG00000020859	Dlg4|Spag9|
GO:0032464	positive regulation of protein homooligomerization	biological_process	0.065025	1	1	146	11	22036	ENSMUSG00000022037	Clu|
GO:0008156	negative regulation of DNA replication	biological_process	0.065027	1	2	146	55	22036	ENSMUSG00000036779,ENSMUSG00000045471	Papd5|Hcrt|
GO:0038132	neuregulin binding	molecular_function	0.065103	1	1	146	6	22036	ENSMUSG00000027087	Itgav|
GO:0030175	filopodium	cellular_component	0.065178	1	3	146	101	22036	ENSMUSG00000070047,ENSMUSG00000027087,ENSMUSG00000058835	Fat1|Itgav|Abi1|
GO:0015780	nucleotide-sugar transport	biological_process	0.065313	1	1	146	11	22036	ENSMUSG00000017664	Slc35c2|
GO:0032328	alanine transport	biological_process	0.065369	1	1	146	10	22036	ENSMUSG00000027894	Slc6a17|
GO:0006584	catecholamine metabolic process	biological_process	0.065531	1	2	146	52	22036	ENSMUSG00000024534,ENSMUSG00000021609	Sncaip|Slc6a3|
GO:0009712	catechol-containing compound metabolic process	biological_process	0.065531	1	2	146	52	22036	ENSMUSG00000021609,ENSMUSG00000024534	Slc6a3|Sncaip|
GO:0019103	pyrimidine nucleotide binding	molecular_function	0.065538	1	1	146	11	22036	ENSMUSG00000021270	Hsp90aa1|
GO:2001235	positive regulation of apoptotic signaling pathway	biological_process	0.066265	1	3	146	134	22036	ENSMUSG00000004637,ENSMUSG00000022037,ENSMUSG00000032633	Wwox|Clu|Flcn|
GO:1902117	positive regulation of organelle assembly	biological_process	0.066403	1	2	146	47	22036	ENSMUSG00000036550,ENSMUSG00000026792	Cnot1|Lrsam1|
GO:0070471	uterine smooth muscle contraction	biological_process	0.066462	1	1	146	11	22036	ENSMUSG00000027301	Oxt|
GO:0006839	mitochondrial transport	biological_process	0.066517	1	3	146	150	22036	ENSMUSG00000022051,ENSMUSG00000023861,ENSMUSG00000021270	Bnip3l|Mpc1|Hsp90aa1|
GO:0050878	regulation of body fluid levels	biological_process	0.066565	1	5	146	304	22036	ENSMUSG00000001930,ENSMUSG00000036353,ENSMUSG00000037727,ENSMUSG00000027301,ENSMUSG00000021609	Vwf|P2ry12|Avp|Oxt|Slc6a3|
GO:0014050	negative regulation of glutamate secretion	biological_process	0.066651	1	1	146	9	22036	ENSMUSG00000005892	Trh|
GO:0031698	beta-2 adrenergic receptor binding	molecular_function	0.066718	1	1	146	8	22036	ENSMUSG00000020886	Dlg4|
GO:0070849	response to epidermal growth factor stimulus	biological_process	0.066783	1	2	146	57	22036	ENSMUSG00000001506,ENSMUSG00000003518	Col1a1|Dusp3|
GO:0060346	bone trabecula formation	biological_process	0.066836	1	1	146	11	22036	ENSMUSG00000001506	Col1a1|
GO:1901617	organic hydroxy compound biosynthetic process	biological_process	0.066906	1	4	146	211	22036	ENSMUSG00000027952,ENSMUSG00000050370,ENSMUSG00000032599,ENSMUSG00000021609	Pmvk|Ch25h|Ip6k2|Slc6a3|
GO:0019896	axon transport of mitochondrion	biological_process	0.06693	1	1	146	8	22036	ENSMUSG00000032536	Trak1|
GO:0071363	cellular response to growth factor stimulus	biological_process	0.066996	1	8	146	541	22036	ENSMUSG00000003518,ENSMUSG00000032336,ENSMUSG00000004637,ENSMUSG00000001506,ENSMUSG00000092035,ENSMUSG00000026341,ENSMUSG00000037095,ENSMUSG00000032633	Dusp3|Nptn|Wwox|Col1a1|Peg10|Actr3|Lrg1|Flcn|
GO:0007016	cytoskeletal anchoring at plasma membrane	biological_process	0.067007	1	1	146	7	22036	ENSMUSG00000028906	Epb41|
GO:0000226	microtubule cytoskeleton organization	biological_process	0.067016	1	8	146	542	22036	ENSMUSG00000029110,ENSMUSG00000064302,ENSMUSG00000028556,ENSMUSG00000018501,ENSMUSG00000026933,ENSMUSG00000024277,ENSMUSG00000026696,ENSMUSG00000058690	Rnf4|Clasp1|Dock7|Ncor1|Camsap1|Mapre2|Vamp4|Ccser2|
GO:0014029	neural crest formation	biological_process	0.067187	1	1	146	11	22036	ENSMUSG00000015176	Nolc1|
GO:0034641	cellular nitrogen compound metabolic process	biological_process	0.06721	1	49	146	5755	22036	ENSMUSG00000021609,ENSMUSG00000093769,ENSMUSG00000024810,ENSMUSG00000029110,ENSMUSG00000048647,ENSMUSG00000079509,ENSMUSG00000001506,ENSMUSG00000021270,ENSMUSG00000045471,ENSMUSG00000034656,ENSMUSG00000028034,ENSMUSG00000015176,ENSMUSG00000027333,ENSMUSG00000007880,ENSMUSG00000022037,ENSMUSG00000083012,ENSMUSG00000013089,ENSMUSG00000022391,ENSMUSG00000018501,ENSMUSG00000024277,ENSMUSG00000066800,…	Slc6a3|Hist2h3c1|Il33|Rnf4|Exd1|Zfx|Col1a1|Hsp90aa1|Hcrt|Cacna1a|Fubp1|Nolc1|Smox|Arid1a|Clu|Fam220a|Etv5|Rangap1|Ncor1|Mapre2|Rnasel|Ing1|Taz|Fip1l1|Brd2|Dnajb11|Zfp316|Anpep|Trim14|Ank1|Cnot1|Rps14|B3galnt2|Flcn|Trh|Rnf6|Tmem161a|Ivns1abp|Papd5|Wtap|Ggt5|Gabpb1|Wwox|Ctdspl2|Zc3h12c|Ifrd1|Gtf2i|Ppp3cb|Pou2f1|
GO:0014049	positive regulation of glutamate secretion	biological_process	0.067474	1	1	146	10	22036	ENSMUSG00000037727	Avp|
GO:0010557	positive regulation of macromolecule biosynthetic process	biological_process	0.067496	1	18	146	1720	22036	ENSMUSG00000028034,ENSMUSG00000015176,ENSMUSG00000050423,ENSMUSG00000007880,ENSMUSG00000027361,ENSMUSG00000013089,ENSMUSG00000033499,ENSMUSG00000004637,ENSMUSG00000066800,ENSMUSG00000045969,ENSMUSG00000026565,ENSMUSG00000021816,ENSMUSG00000001627,ENSMUSG00000024810,ENSMUSG00000029110,ENSMUSG00000001506,ENSMUSG00000029634,ENSMUSG00000032633	Fubp1|Nolc1|Ppp1r3g|Arid1a|Gabpb1|Etv5|Larp4b|Wwox|Rnasel|Ing1|Pou2f1|Ppp3cb|Ifrd1|Il33|Rnf4|Col1a1|Rnf6|Flcn|
GO:0005885	Arp2/3 protein complex	cellular_component	0.06763	1	1	146	10	22036	ENSMUSG00000026341	Actr3|
GO:2001279	regulation of unsaturated fatty acid biosynthetic process	biological_process	0.067691	1	1	146	10	22036	ENSMUSG00000037727	Avp|
GO:0033549	MAP kinase phosphatase activity	molecular_function	0.06774	1	1	146	14	22036	ENSMUSG00000003518	Dusp3|
GO:0021548	pons development	biological_process	0.068099	1	1	146	11	22036	ENSMUSG00000034656	Cacna1a|
GO:0050746	regulation of lipoprotein metabolic process	biological_process	0.06817	1	1	146	11	22036	ENSMUSG00000027087	Itgav|
GO:0009792	embryo development ending in birth or egg hatching	biological_process	0.068213	1	9	146	685	22036	ENSMUSG00000027087,ENSMUSG00000040506,ENSMUSG00000003518,ENSMUSG00000007880,ENSMUSG00000036550,ENSMUSG00000015176,ENSMUSG00000001506,ENSMUSG00000058835,ENSMUSG00000032633	Itgav|Ambra1|Dusp3|Arid1a|Cnot1|Nolc1|Col1a1|Abi1|Flcn|
GO:0010917	negative regulation of mitochondrial membrane potential	biological_process	0.068216	1	1	146	11	22036	ENSMUSG00000022051	Bnip3l|
GO:0090197	positive regulation of chemokine secretion	biological_process	0.068225	1	1	146	11	22036	ENSMUSG00000024810	Il33|
GO:0050896	response to stimulus	biological_process	0.068308	1	73	146	9574	22036	ENSMUSG00000045471,ENSMUSG00000026587,ENSMUSG00000021270,ENSMUSG00000022051,ENSMUSG00000024810,ENSMUSG00000026173,ENSMUSG00000018501,ENSMUSG00000040183,ENSMUSG00000026792,ENSMUSG00000013089,ENSMUSG00000027301,ENSMUSG00000026696,ENSMUSG00000037095,ENSMUSG00000037610,ENSMUSG00000022037,ENSMUSG00000002342,ENSMUSG00000005892,ENSMUSG00000032633,ENSMUSG00000020886,ENSMUSG00000033327,ENSMUSG00000032336,…	Hcrt|Astn1|Hsp90aa1|Bnip3l|Il33|Plcd4|Ncor1|Ankrd6|Lrsam1|Etv5|Oxt|Vamp4|Lrg1|Kcnmb2|Clu|Tmem161a|Trh|Flcn|Dlg4|Tnxb|Nptn|Ambra1|P2ry12|Adgrd1|Ch25h|Wwox|Dock7|Gpr19|Ggt5|Ackr1|Ano1|Cxcl14|Ivns1abp|Vwf|Rps2|Cacna1a|Col1a1|Gnb2|Pmvk|Slc35c2|Slc6a3|Dusp3|Zfx|Rnf4|Mapre2|Mak|Robo2|Rangap1|Scgb3a1|Rnasel|Tnc|Lgi1|Avp|Arid1a|Nolc1|Peg10|Rnf6|Elavl4|Psap|Ryr3|Trim14|Ank1|Cnot1|Ctdspl2|Cadps2|Pmch|Spag9…
GO:0046471	phosphatidylglycerol metabolic process	biological_process	0.068395	1	1	146	10	22036	ENSMUSG00000009995	Taz|
GO:0051053	negative regulation of DNA metabolic process	biological_process	0.068424	1	3	146	131	22036	ENSMUSG00000045471,ENSMUSG00000036779,ENSMUSG00000032633	Hcrt|Papd5|Flcn|
GO:0005828	kinetochore microtubule	cellular_component	0.068436	1	1	146	7	22036	ENSMUSG00000064302	Clasp1|
GO:0046474	glycerophospholipid biosynthetic process	biological_process	0.068594	1	3	146	118	22036	ENSMUSG00000023452,ENSMUSG00000079469,ENSMUSG00000009995	Pisd|Pigb|Taz|
GO:0090091	positive regulation of extracellular matrix disassembly	biological_process	0.068629	1	1	146	11	22036	ENSMUSG00000064302	Clasp1|
GO:0060638	mesenchymal-epithelial cell signaling	biological_process	0.06872	1	1	146	8	22036	ENSMUSG00000028364	Tnc|
GO:0001837	epithelial to mesenchymal transition	biological_process	0.068969	1	3	146	130	22036	ENSMUSG00000064302,ENSMUSG00000001506,ENSMUSG00000015176	Clasp1|Col1a1|Nolc1|
GO:0048610	cellular process involved in reproduction	biological_process	0.069255	1	9	146	709	22036	ENSMUSG00000052516,ENSMUSG00000013089,ENSMUSG00000026341,ENSMUSG00000028364,ENSMUSG00000079509,ENSMUSG00000004207,ENSMUSG00000020435,ENSMUSG00000026173,ENSMUSG00000048647	Robo2|Etv5|Actr3|Tnc|Zfx|Psap|Osbp2|Plcd4|Exd1|
GO:0045893	positive regulation of transcription, DNA-dependent	biological_process	0.069406	1	16	146	1473	22036	ENSMUSG00000001506,ENSMUSG00000032633,ENSMUSG00000029634,ENSMUSG00000024810,ENSMUSG00000029110,ENSMUSG00000013089,ENSMUSG00000027361,ENSMUSG00000004637,ENSMUSG00000066800,ENSMUSG00000045969,ENSMUSG00000001627,ENSMUSG00000021816,ENSMUSG00000026565,ENSMUSG00000028034,ENSMUSG00000015176,ENSMUSG00000007880	Col1a1|Flcn|Rnf6|Il33|Rnf4|Etv5|Gabpb1|Wwox|Rnasel|Ing1|Ifrd1|Ppp3cb|Pou2f1|Fubp1|Nolc1|Arid1a|
GO:0007254	JNK cascade	biological_process	0.069407	1	4	146	194	22036	ENSMUSG00000033327,ENSMUSG00000018501,ENSMUSG00000003518,ENSMUSG00000020859	Tnxb|Ncor1|Dusp3|Spag9|
GO:0070936	protein K48-linked ubiquitination	biological_process	0.069424	1	2	146	53	22036	ENSMUSG00000029110,ENSMUSG00000029634	Rnf4|Rnf6|
GO:0052803	imidazole-containing compound metabolic process	biological_process	0.069701	1	1	146	10	22036	ENSMUSG00000005892	Trh|
GO:0042116	macrophage activation	biological_process	0.069709	1	2	146	65	22036	ENSMUSG00000022037,ENSMUSG00000024810	Clu|Il33|
GO:0019233	sensory perception of pain	biological_process	0.070023	1	3	146	129	22036	ENSMUSG00000031075,ENSMUSG00000034656,ENSMUSG00000027301	Ano1|Cacna1a|Oxt|
GO:0030666	endocytic vesicle membrane	cellular_component	0.070086	1	2	146	57	22036	ENSMUSG00000022841,ENSMUSG00000079477	Ap2m1|Rab7|
GO:0048871	multicellular organismal homeostasis	biological_process	0.070391	1	5	146	296	22036	ENSMUSG00000079477,ENSMUSG00000032633,ENSMUSG00000021363,ENSMUSG00000045471,ENSMUSG00000027087	Rab7|Flcn|Mak|Hcrt|Itgav|
GO:0001608	G-protein coupled nucleotide receptor activity	molecular_function	0.070503	1	1	146	13	22036	ENSMUSG00000036353	P2ry12|
GO:0035589	G-protein coupled purinergic nucleotide receptor signaling pathway	biological_process	0.070503	1	1	146	13	22036	ENSMUSG00000036353	P2ry12|
GO:0045028	G-protein coupled purinergic nucleotide receptor activity	molecular_function	0.070503	1	1	146	13	22036	ENSMUSG00000036353	P2ry12|
GO:0044403	symbiosis, encompassing mutualism through parasitism	biological_process	0.070546	1	5	146	343	22036	ENSMUSG00000039853,ENSMUSG00000066800,ENSMUSG00000079477,ENSMUSG00000027087,ENSMUSG00000026792	Trim14|Rnasel|Rab7|Itgav|Lrsam1|
GO:0044419	interspecies interaction between organisms	biological_process	0.070546	1	5	146	343	22036	ENSMUSG00000079477,ENSMUSG00000066800,ENSMUSG00000039853,ENSMUSG00000026792,ENSMUSG00000027087	Rab7|Rnasel|Trim14|Lrsam1|Itgav|
GO:0004652	polynucleotide adenylyltransferase activity	molecular_function	0.070988	1	1	146	9	22036	ENSMUSG00000036779	Papd5|
GO:0071313	cellular response to caffeine	biological_process	0.070991	1	1	146	7	22036	ENSMUSG00000057378	Ryr3|
GO:0006928	cellular component movement	biological_process	0.071139	1	20	146	1779	22036	ENSMUSG00000032633,ENSMUSG00000021270,ENSMUSG00000001506,ENSMUSG00000026587,ENSMUSG00000036353,ENSMUSG00000024810,ENSMUSG00000050370,ENSMUSG00000032336,ENSMUSG00000064302,ENSMUSG00000026341,ENSMUSG00000024277,ENSMUSG00000021363,ENSMUSG00000052516,ENSMUSG00000020859,ENSMUSG00000052861,ENSMUSG00000032536,ENSMUSG00000067242,ENSMUSG00000027087,ENSMUSG00000028034,ENSMUSG00000021508	Flcn|Hsp90aa1|Col1a1|Astn1|P2ry12|Il33|Ch25h|Nptn|Clasp1|Actr3|Mapre2|Mak|Robo2|Spag9|Dnah6|Trak1|Lgi1|Itgav|Fubp1|Cxcl14|
GO:0006366	transcription from RNA polymerase II promoter	biological_process	0.071247	1	20	146	1978	22036	ENSMUSG00000018501,ENSMUSG00000004637,ENSMUSG00000033411,ENSMUSG00000013089,ENSMUSG00000027361,ENSMUSG00000001627,ENSMUSG00000060261,ENSMUSG00000026565,ENSMUSG00000021816,ENSMUSG00000066800,ENSMUSG00000028034,ENSMUSG00000007880,ENSMUSG00000083012,ENSMUSG00000032633,ENSMUSG00000093769,ENSMUSG00000024335,ENSMUSG00000024608,ENSMUSG00000029110,ENSMUSG00000024810,ENSMUSG00000036550	Ncor1|Wwox|Ctdspl2|Etv5|Gabpb1|Ifrd1|Gtf2i|Pou2f1|Ppp3cb|Rnasel|Fubp1|Arid1a|Fam220a|Flcn|Hist2h3c1|Brd2|Rps14|Rnf4|Il33|Cnot1|
GO:0032353	negative regulation of hormone biosynthetic process	biological_process	0.071368	1	1	146	9	22036	ENSMUSG00000034656	Cacna1a|
GO:0019184	nonribosomal peptide biosynthetic process	biological_process	0.071463	1	1	146	11	22036	ENSMUSG00000006344	Ggt5|
GO:0032308	positive regulation of prostaglandin secretion	biological_process	0.071497	1	1	146	11	22036	ENSMUSG00000027301	Oxt|
GO:2000096	positive regulation of Wnt receptor signaling pathway, planar cell polarity pathway	biological_process	0.071512	1	1	146	6	22036	ENSMUSG00000040183	Ankrd6|
GO:1900221	regulation of beta-amyloid clearance	biological_process	0.071559	1	1	146	10	22036	ENSMUSG00000022037	Clu|
GO:0033206	meiotic cytokinesis	biological_process	0.07157	1	1	146	8	22036	ENSMUSG00000026341	Actr3|
GO:0007528	neuromuscular junction development	biological_process	0.071604	1	2	146	45	22036	ENSMUSG00000013089,ENSMUSG00000028364	Etv5|Tnc|
GO:0032535	regulation of cellular component size	biological_process	0.071722	1	6	146	355	22036	ENSMUSG00000022841,ENSMUSG00000021270,ENSMUSG00000001627,ENSMUSG00000026341,ENSMUSG00000051243,ENSMUSG00000029634	Ap2m1|Hsp90aa1|Ifrd1|Actr3|Islr2|Rnf6|
GO:2000252	negative regulation of feeding behavior	biological_process	0.071766	1	1	146	11	22036	ENSMUSG00000005892	Trh|
GO:0090083	regulation of inclusion body assembly	biological_process	0.071821	1	1	146	13	22036	ENSMUSG00000024534	Sncaip|
GO:0010659	cardiac muscle cell apoptotic process	biological_process	0.072006	1	2	146	69	22036	ENSMUSG00000021270,ENSMUSG00000040506	Hsp90aa1|Ambra1|
GO:0042692	muscle cell differentiation	biological_process	0.072061	1	7	146	486	22036	ENSMUSG00000001627,ENSMUSG00000064057,ENSMUSG00000007880,ENSMUSG00000013089,ENSMUSG00000020859,ENSMUSG00000021508,ENSMUSG00000028364	Ifrd1|Scgb3a1|Arid1a|Etv5|Spag9|Cxcl14|Tnc|
GO:0090196	regulation of chemokine secretion	biological_process	0.072127	1	1	146	12	22036	ENSMUSG00000024810	Il33|
GO:0001846	opsonin binding	molecular_function	0.072134	1	1	146	11	22036	ENSMUSG00000027087	Itgav|
GO:0070201	regulation of establishment of protein localization	biological_process	0.072449	1	7	146	486	22036	ENSMUSG00000021270,ENSMUSG00000022391,ENSMUSG00000026696,ENSMUSG00000033411,ENSMUSG00000015176,ENSMUSG00000024810,ENSMUSG00000026341	Hsp90aa1|Rangap1|Vamp4|Ctdspl2|Nolc1|Il33|Actr3|
GO:0030644	cellular chloride ion homeostasis	biological_process	0.072483	1	1	146	9	22036	ENSMUSG00000034656	Cacna1a|
GO:0008504	monoamine transmembrane transporter activity	molecular_function	0.072552	1	1	146	8	22036	ENSMUSG00000021609	Slc6a3|
GO:0016074	snoRNA metabolic process	biological_process	0.072745	1	1	146	15	22036	ENSMUSG00000015176	Nolc1|
GO:1901575	organic substance catabolic process	biological_process	0.073002	1	22	146	2134	22036	ENSMUSG00000021609,ENSMUSG00000004460,ENSMUSG00000044734,ENSMUSG00000039062,ENSMUSG00000024810,ENSMUSG00000029110,ENSMUSG00000036550,ENSMUSG00000026173,ENSMUSG00000022051,ENSMUSG00000029634,ENSMUSG00000034744,ENSMUSG00000036779,ENSMUSG00000079477,ENSMUSG00000027333,ENSMUSG00000022037,ENSMUSG00000018501,ENSMUSG00000024277,ENSMUSG00000026792,ENSMUSG00000006344,ENSMUSG00000040749,ENSMUSG00000022391,…	Slc6a3|Dnajb11|Serpinb1a|Anpep|Il33|Rnf4|Cnot1|Plcd4|Bnip3l|Rnf6|Nagk|Papd5|Rab7|Smox|Clu|Ncor1|Mapre2|Lrsam1|Ggt5|Siah1b|Rangap1|Gm28048|
GO:0033197	response to vitamin E	biological_process	0.073087	1	1	146	14	22036	ENSMUSG00000001506	Col1a1|
GO:0005245	voltage-gated calcium channel activity	molecular_function	0.073295	1	2	146	42	22036	ENSMUSG00000034656,ENSMUSG00000027087	Cacna1a|Itgav|
GO:0072710	response to hydroxyurea	biological_process	0.073339	1	1	146	9	22036	ENSMUSG00000029110	Rnf4|
GO:0033043	regulation of organelle organization	biological_process	0.073516	1	13	146	1089	22036	ENSMUSG00000037727,ENSMUSG00000064302,ENSMUSG00000036779,ENSMUSG00000033088,ENSMUSG00000029110,ENSMUSG00000036550,ENSMUSG00000031543,ENSMUSG00000037697,ENSMUSG00000026933,ENSMUSG00000026792,ENSMUSG00000024277,ENSMUSG00000032633,ENSMUSG00000026341	Avp|Clasp1|Papd5|Triobp|Rnf4|Cnot1|Ank1|Ddhd1|Camsap1|Lrsam1|Mapre2|Flcn|Actr3|
GO:0032463	negative regulation of protein homooligomerization	biological_process	0.073731	1	1	146	11	22036	ENSMUSG00000022037	Clu|
GO:0021814	cell motility involved in cerebral cortex radial glia guided migration	biological_process	0.073742	1	1	146	7	22036	ENSMUSG00000036353	P2ry12|
GO:0048251	elastic fiber assembly	biological_process	0.073791	1	1	146	9	22036	ENSMUSG00000033327	Tnxb|
GO:0060457	negative regulation of digestive system process	biological_process	0.073957	1	1	146	11	22036	ENSMUSG00000027301	Oxt|
GO:0030424	axon	cellular_component	0.07414	1	9	146	582	22036	ENSMUSG00000052516,ENSMUSG00000027301,ENSMUSG00000021270,ENSMUSG00000029634,ENSMUSG00000020886,ENSMUSG00000021609,ENSMUSG00000032336,ENSMUSG00000032536,ENSMUSG00000031543	Robo2|Oxt|Hsp90aa1|Rnf6|Dlg4|Slc6a3|Nptn|Trak1|Ank1|
GO:0015370	solute:sodium symporter activity	molecular_function	0.074876	1	2	146	54	22036	ENSMUSG00000021609,ENSMUSG00000027894	Slc6a3|Slc6a17|
GO:0010658	striated muscle cell apoptotic process	biological_process	0.074889	1	2	146	71	22036	ENSMUSG00000021270,ENSMUSG00000040506	Hsp90aa1|Ambra1|
GO:0009986	cell surface	cellular_component	0.074904	1	11	146	976	22036	ENSMUSG00000021270,ENSMUSG00000026587,ENSMUSG00000026696,ENSMUSG00000052516,ENSMUSG00000031075,ENSMUSG00000021609,ENSMUSG00000027087,ENSMUSG00000039062,ENSMUSG00000051243,ENSMUSG00000036353,ENSMUSG00000022037	Hsp90aa1|Astn1|Vamp4|Robo2|Ano1|Slc6a3|Itgav|Anpep|Islr2|P2ry12|Clu|
GO:0014052	regulation of gamma-aminobutyric acid secretion	biological_process	0.074945	1	1	146	10	22036	ENSMUSG00000005892	Trh|
GO:0021984	adenohypophysis development	biological_process	0.074953	1	1	146	14	22036	ENSMUSG00000021609	Slc6a3|
GO:0042995	cell projection	cellular_component	0.075629	1	26	146	2334	22036	ENSMUSG00000028906,ENSMUSG00000028546,ENSMUSG00000021609,ENSMUSG00000040506,ENSMUSG00000032336,ENSMUSG00000024608,ENSMUSG00000031543,ENSMUSG00000034656,ENSMUSG00000021270,ENSMUSG00000070047,ENSMUSG00000058835,ENSMUSG00000020886,ENSMUSG00000029634,ENSMUSG00000027087,ENSMUSG00000037727,ENSMUSG00000052861,ENSMUSG00000022037,ENSMUSG00000020435,ENSMUSG00000032536,ENSMUSG00000020483,ENSMUSG00000021363,…	Epb41|Elavl4|Slc6a3|Ambra1|Nptn|Rps14|Ank1|Cacna1a|Hsp90aa1|Fat1|Abi1|Dlg4|Rnf6|Itgav|Avp|Dnah6|Clu|Osbp2|Trak1|Dynll2|Mak|Robo2|Wwox|Oxt|Rangap1|Actr3|
GO:0032351	negative regulation of hormone metabolic process	biological_process	0.075726	1	1	146	10	22036	ENSMUSG00000034656	Cacna1a|
GO:1901362	organic cyclic compound biosynthetic process	biological_process	0.075773	1	33	146	3732	22036	ENSMUSG00000060261,ENSMUSG00000001627,ENSMUSG00000021816,ENSMUSG00000026565,ENSMUSG00000004637,ENSMUSG00000033411,ENSMUSG00000027361,ENSMUSG00000032633,ENSMUSG00000029634,ENSMUSG00000024608,ENSMUSG00000046658,ENSMUSG00000036550,ENSMUSG00000050370,ENSMUSG00000031543,ENSMUSG00000039853,ENSMUSG00000024335,ENSMUSG00000066800,ENSMUSG00000045969,ENSMUSG00000009995,ENSMUSG00000018501,ENSMUSG00000013089,…	Gtf2i|Ifrd1|Ppp3cb|Pou2f1|Wwox|Ctdspl2|Gabpb1|Flcn|Rnf6|Rps14|Zfp316|Cnot1|Ch25h|Ank1|Trim14|Brd2|Rnasel|Ing1|Taz|Ncor1|Etv5|Arid1a|Fam220a|Clu|Nolc1|Fubp1|Pmvk|Col1a1|Zfx|Il33|Rnf4|Slc6a3|Hist2h3c1|
GO:0090287	regulation of cellular response to growth factor stimulus	biological_process	0.075799	1	4	146	197	22036	ENSMUSG00000092035,ENSMUSG00000032336,ENSMUSG00000032633,ENSMUSG00000037095	Peg10|Nptn|Flcn|Lrg1|
GO:0006930	substrate-dependent cell migration, cell extension	biological_process	0.076009	1	1	146	7	22036	ENSMUSG00000036353	P2ry12|
GO:0010721	negative regulation of cell development	biological_process	0.076022	1	4	146	203	22036	ENSMUSG00000004460,ENSMUSG00000026341,ENSMUSG00000001627,ENSMUSG00000029634	Dnajb11|Actr3|Ifrd1|Rnf6|
GO:0046348	amino sugar catabolic process	biological_process	0.076125	1	1	146	15	22036	ENSMUSG00000034744	Nagk|
GO:0006493	protein O-linked glycosylation	biological_process	0.076261	1	2	146	53	22036	ENSMUSG00000039242,ENSMUSG00000017664	B3galnt2|Slc35c2|
GO:0030320	cellular monovalent inorganic anion homeostasis	biological_process	0.076335	1	1	146	10	22036	ENSMUSG00000034656	Cacna1a|
GO:0048260	positive regulation of receptor-mediated endocytosis	biological_process	0.076421	1	2	146	56	22036	ENSMUSG00000022037,ENSMUSG00000022841	Clu|Ap2m1|
GO:2000574	regulation of microtubule motor activity	biological_process	0.076434	1	1	146	11	22036	ENSMUSG00000020483	Dynll2|
GO:0032754	positive regulation of interleukin-5 production	biological_process	0.076761	1	1	146	8	22036	ENSMUSG00000024810	Il33|
GO:0015816	glycine transport	biological_process	0.076836	1	1	146	11	22036	ENSMUSG00000027894	Slc6a17|
GO:0080009	mRNA methylation	biological_process	0.077361	1	1	146	12	22036	ENSMUSG00000060475	Wtap|
GO:0008046	axon guidance receptor activity	molecular_function	0.077426	1	1	146	7	22036	ENSMUSG00000052516	Robo2|
GO:0031334	positive regulation of protein complex assembly	biological_process	0.077613	1	4	146	207	22036	ENSMUSG00000022037,ENSMUSG00000036353,ENSMUSG00000026341,ENSMUSG00000021270	Clu|P2ry12|Actr3|Hsp90aa1|
GO:0048525	negative regulation of viral process	biological_process	0.077647	1	2	146	83	22036	ENSMUSG00000066800,ENSMUSG00000039853	Rnasel|Trim14|
GO:0043623	cellular protein complex assembly	biological_process	0.077793	1	8	146	590	22036	ENSMUSG00000022037,ENSMUSG00000029110,ENSMUSG00000026341,ENSMUSG00000009995,ENSMUSG00000017978,ENSMUSG00000026933,ENSMUSG00000021270,ENSMUSG00000026696	Clu|Rnf4|Actr3|Taz|Cadps2|Camsap1|Hsp90aa1|Vamp4|
GO:0007320	insemination	biological_process	0.077823	1	1	146	12	22036	ENSMUSG00000027301	Oxt|
GO:0090092	regulation of transmembrane receptor protein serine/threonine kinase signaling pathway	biological_process	0.078161	1	4	146	221	22036	ENSMUSG00000037095,ENSMUSG00000032633,ENSMUSG00000033411,ENSMUSG00000092035	Lrg1|Flcn|Ctdspl2|Peg10|
GO:0005844	polysome	cellular_component	0.078419	1	2	146	72	22036	ENSMUSG00000028546,ENSMUSG00000033499	Elavl4|Larp4b|
GO:0045428	regulation of nitric oxide biosynthetic process	biological_process	0.078581	1	2	146	62	22036	ENSMUSG00000021270,ENSMUSG00000022037	Hsp90aa1|Clu|
GO:0010603	regulation of cytoplasmic mRNA processing body assembly	biological_process	0.078639	1	1	146	9	22036	ENSMUSG00000036550	Cnot1|
GO:2001021	negative regulation of response to DNA damage stimulus	biological_process	0.078706	1	2	146	64	22036	ENSMUSG00000002342,ENSMUSG00000022037	Tmem161a|Clu|
GO:0007004	telomere maintenance via telomerase	biological_process	0.07887	1	2	146	67	22036	ENSMUSG00000021270,ENSMUSG00000036779	Hsp90aa1|Papd5|
GO:0006534	cysteine metabolic process	biological_process	0.07903	1	1	146	12	22036	ENSMUSG00000006344	Ggt5|
GO:0032490	detection of molecule of bacterial origin	biological_process	0.079047	1	1	146	12	22036	ENSMUSG00000027087	Itgav|
GO:0006611	protein export from nucleus	biological_process	0.079223	1	2	146	63	22036	ENSMUSG00000033411,ENSMUSG00000022391	Ctdspl2|Rangap1|
GO:0003008	system process	biological_process	0.079237	1	27	146	3226	22036	ENSMUSG00000033088,ENSMUSG00000024534,ENSMUSG00000021609,ENSMUSG00000028546,ENSMUSG00000032336,ENSMUSG00000039062,ENSMUSG00000057378,ENSMUSG00000034656,ENSMUSG00000045471,ENSMUSG00000021270,ENSMUSG00000001506,ENSMUSG00000020439,ENSMUSG00000020886,ENSMUSG00000037610,ENSMUSG00000067242,ENSMUSG00000037727,ENSMUSG00000022037,ENSMUSG00000045083,ENSMUSG00000017978,ENSMUSG00000027301,ENSMUSG00000026696,…	Triobp|Sncaip|Slc6a3|Elavl4|Nptn|Anpep|Ryr3|Cacna1a|Hcrt|Hsp90aa1|Col1a1|Smtn|Dlg4|Kcnmb2|Lgi1|Avp|Clu|Lingo2|Cadps2|Oxt|Vamp4|Ap2m1|Pmch|Etv5|Ano1|Actr3|Taz|
GO:0032268	regulation of cellular protein metabolic process	biological_process	0.079255	1	19	146	1839	22036	ENSMUSG00000023150,ENSMUSG00000037727,ENSMUSG00000044533,ENSMUSG00000015176,ENSMUSG00000022037,ENSMUSG00000020859,ENSMUSG00000033499,ENSMUSG00000028556,ENSMUSG00000098650,ENSMUSG00000003518,ENSMUSG00000032336,ENSMUSG00000033327,ENSMUSG00000036550,ENSMUSG00000024810,ENSMUSG00000024608,ENSMUSG00000021270,ENSMUSG00000020886,ENSMUSG00000032633,ENSMUSG00000058835	Ivns1abp|Avp|Rps2|Nolc1|Clu|Spag9|Larp4b|Dock7|Gm28048|Dusp3|Nptn|Tnxb|Cnot1|Il33|Rps14|Hsp90aa1|Dlg4|Flcn|Abi1|
GO:0005319	lipid transporter activity	molecular_function	0.079366	1	3	146	123	22036	ENSMUSG00000020435,ENSMUSG00000037606,ENSMUSG00000037400	Osbp2|Osbpl5|Atp11b|
GO:0051640	organelle localization	biological_process	0.079707	1	7	146	440	22036	ENSMUSG00000017978,ENSMUSG00000022841,ENSMUSG00000026696,ENSMUSG00000064302,ENSMUSG00000026341,ENSMUSG00000032536,ENSMUSG00000020886	Cadps2|Ap2m1|Vamp4|Clasp1|Actr3|Trak1|Dlg4|
GO:0031994	insulin-like growth factor I binding	molecular_function	0.079759	1	1	146	11	22036	ENSMUSG00000027087	Itgav|
GO:0033625	positive regulation of integrin activation	biological_process	0.079845	1	1	146	9	22036	ENSMUSG00000036353	P2ry12|
GO:0030055	cell-substrate junction	cellular_component	0.079939	1	4	146	173	22036	ENSMUSG00000064302,ENSMUSG00000027087,ENSMUSG00000024277,ENSMUSG00000026341	Clasp1|Itgav|Mapre2|Actr3|
GO:0002328	pro-B cell differentiation	biological_process	0.079986	1	1	146	11	22036	ENSMUSG00000032633	Flcn|
GO:0007519	skeletal muscle tissue development	biological_process	0.08008	1	5	146	310	22036	ENSMUSG00000013089,ENSMUSG00000028364,ENSMUSG00000021508,ENSMUSG00000009995,ENSMUSG00000064057	Etv5|Tnc|Cxcl14|Taz|Scgb3a1|
GO:0031209	SCAR complex	cellular_component	0.080286	1	1	146	8	22036	ENSMUSG00000058835	Abi1|
GO:0030163	protein catabolic process	biological_process	0.080298	1	10	146	812	22036	ENSMUSG00000044734,ENSMUSG00000024810,ENSMUSG00000029110,ENSMUSG00000079477,ENSMUSG00000022037,ENSMUSG00000040749,ENSMUSG00000026792,ENSMUSG00000029634,ENSMUSG00000098650,ENSMUSG00000022051	Serpinb1a|Il33|Rnf4|Rab7|Clu|Siah1b|Lrsam1|Rnf6|Gm28048|Bnip3l|
GO:0050792	regulation of viral process	biological_process	0.080432	1	3	146	154	22036	ENSMUSG00000079477,ENSMUSG00000039853,ENSMUSG00000066800	Rab7|Trim14|Rnasel|
GO:0050433	regulation of catecholamine secretion	biological_process	0.080501	1	2	146	67	22036	ENSMUSG00000027301,ENSMUSG00000036353	Oxt|P2ry12|
GO:0044300	cerebellar mossy fiber	cellular_component	0.080811	1	1	146	9	22036	ENSMUSG00000020886	Dlg4|
GO:0043488	regulation of mRNA stability	biological_process	0.080848	1	2	146	68	22036	ENSMUSG00000028546,ENSMUSG00000066800	Elavl4|Rnasel|
GO:0051093	negative regulation of developmental process	biological_process	0.080983	1	11	146	967	22036	ENSMUSG00000027087,ENSMUSG00000004460,ENSMUSG00000021508,ENSMUSG00000007880,ENSMUSG00000036353,ENSMUSG00000036550,ENSMUSG00000001627,ENSMUSG00000060261,ENSMUSG00000026341,ENSMUSG00000032633,ENSMUSG00000029634	Itgav|Dnajb11|Cxcl14|Arid1a|P2ry12|Cnot1|Ifrd1|Gtf2i|Actr3|Flcn|Rnf6|
GO:0001505	regulation of neurotransmitter levels	biological_process	0.080989	1	4	146	188	22036	ENSMUSG00000017978,ENSMUSG00000024534,ENSMUSG00000034656,ENSMUSG00000045471	Cadps2|Sncaip|Cacna1a|Hcrt|
GO:0012506	vesicle membrane	cellular_component	0.081079	1	7	146	448	22036	ENSMUSG00000079477,ENSMUSG00000057378,ENSMUSG00000039062,ENSMUSG00000017978,ENSMUSG00000026696,ENSMUSG00000022841,ENSMUSG00000027894	Rab7|Ryr3|Anpep|Cadps2|Vamp4|Ap2m1|Slc6a17|
GO:0048170	positive regulation of long-term neuronal synaptic plasticity	biological_process	0.08115	1	1	146	7	22036	ENSMUSG00000032336	Nptn|
GO:0035385	Roundabout signaling pathway	biological_process	0.081167	1	1	146	7	22036	ENSMUSG00000052516	Robo2|
GO:0051146	striated muscle cell differentiation	biological_process	0.081226	1	6	146	406	22036	ENSMUSG00000021508,ENSMUSG00000028364,ENSMUSG00000013089,ENSMUSG00000020859,ENSMUSG00000007880,ENSMUSG00000064057	Cxcl14|Tnc|Etv5|Spag9|Arid1a|Scgb3a1|
GO:0009968	negative regulation of signal transduction	biological_process	0.081557	1	13	146	1103	22036	ENSMUSG00000079477,ENSMUSG00000022037,ENSMUSG00000036550,ENSMUSG00000027087,ENSMUSG00000023150,ENSMUSG00000003518,ENSMUSG00000002342,ENSMUSG00000032633,ENSMUSG00000018501,ENSMUSG00000040183,ENSMUSG00000004637,ENSMUSG00000033411,ENSMUSG00000092035	Rab7|Clu|Cnot1|Itgav|Ivns1abp|Dusp3|Tmem161a|Flcn|Ncor1|Ankrd6|Wwox|Ctdspl2|Peg10|
GO:0006646	phosphatidylethanolamine biosynthetic process	biological_process	0.0818	1	1	146	11	22036	ENSMUSG00000023452	Pisd|
GO:0006278	RNA-dependent DNA replication	biological_process	0.081975	1	2	146	68	22036	ENSMUSG00000036779,ENSMUSG00000021270	Papd5|Hsp90aa1|
GO:0032306	regulation of prostaglandin secretion	biological_process	0.082104	1	1	146	12	22036	ENSMUSG00000027301	Oxt|
GO:0044294	dendritic growth cone	cellular_component	0.082172	1	1	146	10	22036	ENSMUSG00000021270	Hsp90aa1|
GO:0051023	regulation of immunoglobulin secretion	biological_process	0.082175	1	1	146	17	22036	ENSMUSG00000024810	Il33|
GO:0030286	dynein complex	cellular_component	0.08228	1	2	146	54	22036	ENSMUSG00000020483,ENSMUSG00000052861	Dynll2|Dnah6|
GO:0060900	embryonic camera-type eye formation	biological_process	0.082358	1	1	146	9	22036	ENSMUSG00000007880	Arid1a|
GO:0015824	proline transport	biological_process	0.082459	1	1	146	10	22036	ENSMUSG00000027894	Slc6a17|
GO:0006807	nitrogen compound metabolic process	biological_process	0.082578	1	51	146	6108	22036	ENSMUSG00000046658,ENSMUSG00000039062,ENSMUSG00000036550,ENSMUSG00000031543,ENSMUSG00000039853,ENSMUSG00000004207,ENSMUSG00000024608,ENSMUSG00000024335,ENSMUSG00000004460,ENSMUSG00000024534,ENSMUSG00000032633,ENSMUSG00000005892,ENSMUSG00000029634,ENSMUSG00000002342,ENSMUSG00000039242,ENSMUSG00000060475,ENSMUSG00000023150,ENSMUSG00000036779,ENSMUSG00000060261,ENSMUSG00000001627,ENSMUSG00000035164,…	Zfp316|Anpep|Cnot1|Ank1|Trim14|Psap|Rps14|Brd2|Dnajb11|Sncaip|Flcn|Trh|Rnf6|Tmem161a|B3galnt2|Wtap|Ivns1abp|Papd5|Gtf2i|Ifrd1|Zc3h12c|Pou2f1|Ppp3cb|Ggt5|Gabpb1|Wwox|Ctdspl2|Rnf4|Il33|Exd1|Zfx|Slc6a3|Hist2h3c1|Hsp90aa1|Col1a1|Hcrt|Cacna1a|Nolc1|Smox|Arid1a|Clu|Fam220a|Fubp1|Taz|Ing1|Rnasel|Fip1l1|Etv5|Rangap1|Ncor1|Mapre2|
GO:0009057	macromolecule catabolic process	biological_process	0.083168	1	12	146	1045	22036	ENSMUSG00000026792,ENSMUSG00000040749,ENSMUSG00000022051,ENSMUSG00000098650,ENSMUSG00000029634,ENSMUSG00000036779,ENSMUSG00000044734,ENSMUSG00000022037,ENSMUSG00000079477,ENSMUSG00000036550,ENSMUSG00000029110,ENSMUSG00000024810	Lrsam1|Siah1b|Bnip3l|Gm28048|Rnf6|Papd5|Serpinb1a|Clu|Rab7|Cnot1|Rnf4|Il33|
GO:0030027	lamellipodium	cellular_component	0.08342	1	4	146	184	22036	ENSMUSG00000070047,ENSMUSG00000027087,ENSMUSG00000058835,ENSMUSG00000026341	Fat1|Itgav|Abi1|Actr3|
GO:0032799	low-density lipoprotein receptor particle metabolic process	biological_process	0.083475	1	1	146	12	22036	ENSMUSG00000027087	Itgav|
GO:0019865	immunoglobulin binding	molecular_function	0.083696	1	1	146	18	22036	ENSMUSG00000001930	Vwf|
GO:0070507	regulation of microtubule cytoskeleton organization	biological_process	0.083898	1	4	146	202	22036	ENSMUSG00000024277,ENSMUSG00000026933,ENSMUSG00000064302,ENSMUSG00000029110	Mapre2|Camsap1|Clasp1|Rnf4|
GO:0019370	leukotriene biosynthetic process	biological_process	0.083925	1	1	146	13	22036	ENSMUSG00000006344	Ggt5|
GO:0031965	nuclear membrane	cellular_component	0.084151	1	5	146	299	22036	ENSMUSG00000022391,ENSMUSG00000060475,ENSMUSG00000027333,ENSMUSG00000026173,ENSMUSG00000029634	Rangap1|Wtap|Smox|Plcd4|Rnf6|
GO:0071300	cellular response to retinoic acid	biological_process	0.084304	1	2	146	58	22036	ENSMUSG00000028364,ENSMUSG00000001506	Tnc|Col1a1|
GO:0060456	positive regulation of digestive system process	biological_process	0.084355	1	1	146	15	22036	ENSMUSG00000027301	Oxt|
GO:0005783	endoplasmic reticulum	cellular_component	0.084457	1	17	146	1656	22036	ENSMUSG00000022051,ENSMUSG00000020886,ENSMUSG00000045471,ENSMUSG00000039242,ENSMUSG00000001506,ENSMUSG00000057378,ENSMUSG00000026173,ENSMUSG00000031543,ENSMUSG00000050370,ENSMUSG00000004460,ENSMUSG00000037400,ENSMUSG00000026565,ENSMUSG00000079469,ENSMUSG00000001930,ENSMUSG00000022037,ENSMUSG00000020435,ENSMUSG00000037606	Bnip3l|Dlg4|Hcrt|B3galnt2|Col1a1|Ryr3|Plcd4|Ank1|Ch25h|Dnajb11|Atp11b|Pou2f1|Pigb|Vwf|Clu|Osbp2|Osbpl5|
GO:0045596	negative regulation of cell differentiation	biological_process	0.084574	1	9	146	760	22036	ENSMUSG00000001627,ENSMUSG00000026341,ENSMUSG00000029634,ENSMUSG00000021508,ENSMUSG00000004460,ENSMUSG00000027087,ENSMUSG00000007880,ENSMUSG00000036353,ENSMUSG00000036550	Ifrd1|Actr3|Rnf6|Cxcl14|Dnajb11|Itgav|Arid1a|P2ry12|Cnot1|
GO:0048671	negative regulation of collateral sprouting	biological_process	0.084809	1	1	146	8	22036	ENSMUSG00000001627	Ifrd1|
GO:0010745	negative regulation of macrophage derived foam cell differentiation	biological_process	0.084888	1	1	146	9	22036	ENSMUSG00000027087	Itgav|
GO:0044463	cell projection part	cellular_component	0.084914	1	16	146	1275	22036	ENSMUSG00000031543,ENSMUSG00000024608,ENSMUSG00000040506,ENSMUSG00000028906,ENSMUSG00000028546,ENSMUSG00000020886,ENSMUSG00000058835,ENSMUSG00000021270,ENSMUSG00000032536,ENSMUSG00000020483,ENSMUSG00000052861,ENSMUSG00000022037,ENSMUSG00000027087,ENSMUSG00000027301,ENSMUSG00000052516,ENSMUSG00000021363	Ank1|Rps14|Ambra1|Epb41|Elavl4|Dlg4|Abi1|Hsp90aa1|Trak1|Dynll2|Dnah6|Clu|Itgav|Oxt|Robo2|Mak|
GO:0071564	npBAF complex	cellular_component	0.085089	1	1	146	11	22036	ENSMUSG00000007880	Arid1a|
GO:0032270	positive regulation of cellular protein metabolic process	biological_process	0.085224	1	13	146	1146	22036	ENSMUSG00000058835,ENSMUSG00000032633,ENSMUSG00000098650,ENSMUSG00000020886,ENSMUSG00000033499,ENSMUSG00000028556,ENSMUSG00000021270,ENSMUSG00000020859,ENSMUSG00000022037,ENSMUSG00000024810,ENSMUSG00000044533,ENSMUSG00000032336,ENSMUSG00000037727	Abi1|Flcn|Gm28048|Dlg4|Larp4b|Dock7|Hsp90aa1|Spag9|Clu|Il33|Rps2|Nptn|Avp|
GO:0022414	reproductive process	biological_process	0.085284	1	15	146	1452	22036	ENSMUSG00000020886,ENSMUSG00000027301,ENSMUSG00000013089,ENSMUSG00000052516,ENSMUSG00000020435,ENSMUSG00000026173,ENSMUSG00000037348,ENSMUSG00000004207,ENSMUSG00000079509,ENSMUSG00000007880,ENSMUSG00000037727,ENSMUSG00000033031,ENSMUSG00000021609,ENSMUSG00000028364,ENSMUSG00000027087	Dlg4|Oxt|Etv5|Robo2|Osbp2|Plcd4|Paqr7|Psap|Zfx|Arid1a|Avp|Cip2a|Slc6a3|Tnc|Itgav|
GO:0051716	cellular response to stimulus	biological_process	0.085712	1	61	146	7890	22036	ENSMUSG00000092035,ENSMUSG00000032633,ENSMUSG00000005892,ENSMUSG00000020886,ENSMUSG00000029634,ENSMUSG00000002342,ENSMUSG00000032336,ENSMUSG00000040506,ENSMUSG00000033327,ENSMUSG00000057378,ENSMUSG00000044017,ENSMUSG00000031543,ENSMUSG00000050370,ENSMUSG00000036550,ENSMUSG00000004207,ENSMUSG00000036353,ENSMUSG00000035383,ENSMUSG00000020859,ENSMUSG00000004637,ENSMUSG00000017978,ENSMUSG00000032641,…	Peg10|Flcn|Trh|Dlg4|Rnf6|Tmem161a|Nptn|Ambra1|Tnxb|Ryr3|Adgrd1|Ank1|Ch25h|Cnot1|Psap|P2ry12|Pmch|Spag9|Wwox|Cadps2|Gpr19|Ctdspl2|Dock7|Fam53b|Ackr1|Ano1|Ppp3cb|Actr3|Ivns1abp|Itgav|Cxcl14|Rps2|Rab7|Col1a1|Hsp90aa1|Hcrt|Cacna1a|Gnb2|Bnip3l|Dusp3|Slc35c2|Il33|Rnf4|Plcd4|Etv5|Vamp4|Oxt|Rangap1|Ncor1|Ankrd6|Lrsam1|Mapre2|Mak|Robo2|Rnasel|Scgb3a1|Lrg1|Avp|Tnc|Arid1a|Clu|
GO:0014015	positive regulation of gliogenesis	biological_process	0.085726	1	2	146	67	22036	ENSMUSG00000026341,ENSMUSG00000013089	Actr3|Etv5|
GO:0005247	voltage-gated chloride channel activity	molecular_function	0.085833	1	1	146	11	22036	ENSMUSG00000031075	Ano1|
GO:0043457	regulation of cellular respiration	biological_process	0.085872	1	1	146	13	22036	ENSMUSG00000032633	Flcn|
GO:0044260	cellular macromolecule metabolic process	biological_process	0.085998	1	62	146	7656	22036	ENSMUSG00000006344,ENSMUSG00000020859,ENSMUSG00000027361,ENSMUSG00000004637,ENSMUSG00000028556,ENSMUSG00000033411,ENSMUSG00000033499,ENSMUSG00000001627,ENSMUSG00000060261,ENSMUSG00000026565,ENSMUSG00000021816,ENSMUSG00000023150,ENSMUSG00000027087,ENSMUSG00000036779,ENSMUSG00000044533,ENSMUSG00000079477,ENSMUSG00000060475,ENSMUSG00000039242,ENSMUSG00000039958,ENSMUSG00000032633,ENSMUSG00000020886,…	Ggt5|Spag9|Gabpb1|Wwox|Dock7|Ctdspl2|Larp4b|Ifrd1|Gtf2i|Pou2f1|Ppp3cb|Ivns1abp|Itgav|Papd5|Rps2|Rab7|Wtap|B3galnt2|Etfbkmt|Flcn|Dlg4|Rnf6|Tmem161a|Brd2|Nptn|Dnajb11|Tnxb|Zfp316|Trim14|Cnot1|Rps14|Ap2m1|Etv5|Siah1b|Ncor1|Lrsam1|Mak|Gm28048|Ing1|Rnasel|Pigb|Taz|Fip1l1|Avp|Fubp1|Nolc1|Arid1a|Ppp1r3g|Clu|Fam220a|Hsp90aa1|Col1a1|Hcrt|Bnip3l|Abi1|Dusp3|Slc35c2|Hist2h3c1|Rnf4|Il33|Exd1|Zfx|
GO:0050905	neuromuscular process	biological_process	0.086317	1	3	146	116	22036	ENSMUSG00000021609,ENSMUSG00000034656,ENSMUSG00000020886	Slc6a3|Cacna1a|Dlg4|
GO:0031122	cytoplasmic microtubule organization	biological_process	0.086451	1	2	146	55	22036	ENSMUSG00000026933,ENSMUSG00000064302	Camsap1|Clasp1|
GO:0042058	regulation of epidermal growth factor receptor signaling pathway	biological_process	0.086512	1	2	146	60	22036	ENSMUSG00000003518,ENSMUSG00000079477	Dusp3|Rab7|
GO:0035240	dopamine binding	molecular_function	0.086671	1	1	146	16	22036	ENSMUSG00000021609	Slc6a3|
GO:0005125	cytokine activity	molecular_function	0.08676	1	3	146	230	22036	ENSMUSG00000064057,ENSMUSG00000024810,ENSMUSG00000021508	Scgb3a1|Il33|Cxcl14|
GO:0005262	calcium channel activity	molecular_function	0.087013	1	3	146	105	22036	ENSMUSG00000027087,ENSMUSG00000034656,ENSMUSG00000057378	Itgav|Cacna1a|Ryr3|
GO:0048513	organ development	biological_process	0.087035	1	32	146	3420	22036	ENSMUSG00000052516,ENSMUSG00000040183,ENSMUSG00000027301,ENSMUSG00000013089,ENSMUSG00000064057,ENSMUSG00000009995,ENSMUSG00000028364,ENSMUSG00000028034,ENSMUSG00000022037,ENSMUSG00000007880,ENSMUSG00000015176,ENSMUSG00000034656,ENSMUSG00000021270,ENSMUSG00000001506,ENSMUSG00000027894,ENSMUSG00000058835,ENSMUSG00000021609,ENSMUSG00000079509,ENSMUSG00000004637,ENSMUSG00000026565,ENSMUSG00000021816,…	Robo2|Ankrd6|Oxt|Etv5|Scgb3a1|Taz|Tnc|Fubp1|Clu|Arid1a|Nolc1|Cacna1a|Hsp90aa1|Col1a1|Slc6a17|Abi1|Slc6a3|Zfx|Wwox|Pou2f1|Ppp3cb|Ano1|Cxcl14|Itgav|Peg10|Flcn|Triobp|Clasp1|P2ry12|Rps14|Psap|Ank1|
GO:0033690	positive regulation of osteoblast proliferation	biological_process	0.087046	1	1	146	13	22036	ENSMUSG00000027087	Itgav|
GO:0045453	bone resorption	biological_process	0.087153	1	2	146	68	22036	ENSMUSG00000079477,ENSMUSG00000027087	Rab7|Itgav|
GO:0090066	regulation of anatomical structure size	biological_process	0.087191	1	7	146	478	22036	ENSMUSG00000029634,ENSMUSG00000001627,ENSMUSG00000051243,ENSMUSG00000026341,ENSMUSG00000022841,ENSMUSG00000037727,ENSMUSG00000021270	Rnf6|Ifrd1|Islr2|Actr3|Ap2m1|Avp|Hsp90aa1|
GO:0003729	mRNA binding	molecular_function	0.087319	1	4	146	240	22036	ENSMUSG00000028546,ENSMUSG00000021270,ENSMUSG00000024608,ENSMUSG00000044533	Elavl4|Hsp90aa1|Rps14|Rps2|
GO:0048711	positive regulation of astrocyte differentiation	biological_process	0.08733	1	1	146	14	22036	ENSMUSG00000026341	Actr3|
GO:0030314	junctional membrane complex	cellular_component	0.087487	1	1	146	8	22036	ENSMUSG00000057378	Ryr3|
GO:0044093	positive regulation of molecular function	biological_process	0.087576	1	17	146	1518	22036	ENSMUSG00000021270,ENSMUSG00000020886,ENSMUSG00000058835,ENSMUSG00000040506,ENSMUSG00000028906,ENSMUSG00000004460,ENSMUSG00000039853,ENSMUSG00000020859,ENSMUSG00000022391,ENSMUSG00000024277,ENSMUSG00000026341,ENSMUSG00000001627,ENSMUSG00000044533,ENSMUSG00000020483,ENSMUSG00000050423,ENSMUSG00000083012,ENSMUSG00000022037	Hsp90aa1|Dlg4|Abi1|Ambra1|Epb41|Dnajb11|Trim14|Spag9|Rangap1|Mapre2|Actr3|Ifrd1|Rps2|Dynll2|Ppp1r3g|Fam220a|Clu|
GO:0005513	detection of calcium ion	biological_process	0.087735	1	1	146	9	22036	ENSMUSG00000037610	Kcnmb2|
GO:0016192	vesicle-mediated transport	biological_process	0.087818	1	15	146	1357	22036	ENSMUSG00000027087,ENSMUSG00000064302,ENSMUSG00000079477,ENSMUSG00000022037,ENSMUSG00000031543,ENSMUSG00000026173,ENSMUSG00000026792,ENSMUSG00000034656,ENSMUSG00000017978,ENSMUSG00000022841,ENSMUSG00000026696,ENSMUSG00000032560,ENSMUSG00000020859,ENSMUSG00000021816,ENSMUSG00000020886	Itgav|Clasp1|Rab7|Clu|Ank1|Plcd4|Lrsam1|Cacna1a|Cadps2|Ap2m1|Vamp4|Dnajc13|Spag9|Ppp3cb|Dlg4|
GO:0070016	armadillo repeat domain binding	molecular_function	0.087873	1	1	146	9	22036	ENSMUSG00000036550	Cnot1|
GO:0048365	Rac GTPase binding	molecular_function	0.088041	1	2	146	54	22036	ENSMUSG00000079477,ENSMUSG00000028556	Rab7|Dock7|
GO:0048608	reproductive structure development	biological_process	0.088079	1	5	146	319	22036	ENSMUSG00000027087,ENSMUSG00000028364,ENSMUSG00000052516,ENSMUSG00000004207,ENSMUSG00000079509	Itgav|Tnc|Robo2|Psap|Zfx|
GO:0080135	regulation of cellular response to stress	biological_process	0.088186	1	8	146	602	22036	ENSMUSG00000022051,ENSMUSG00000002342,ENSMUSG00000020859,ENSMUSG00000026792,ENSMUSG00000018501,ENSMUSG00000022037,ENSMUSG00000003518,ENSMUSG00000033327	Bnip3l|Tmem161a|Spag9|Lrsam1|Ncor1|Clu|Dusp3|Tnxb|
GO:0007158	neuron cell-cell adhesion	biological_process	0.088373	1	1	146	9	22036	ENSMUSG00000026587	Astn1|
GO:1902115	regulation of organelle assembly	biological_process	0.088646	1	3	146	126	22036	ENSMUSG00000036550,ENSMUSG00000029110,ENSMUSG00000026792	Cnot1|Rnf4|Lrsam1|
GO:0051787	misfolded protein binding	molecular_function	0.089107	1	1	146	19	22036	ENSMUSG00000022037	Clu|
GO:0035815	positive regulation of renal sodium excretion	biological_process	0.089134	1	1	146	15	22036	ENSMUSG00000027301	Oxt|
GO:0050877	neurological system process	biological_process	0.089204	1	22	146	2653	22036	ENSMUSG00000027301,ENSMUSG00000026696,ENSMUSG00000013089,ENSMUSG00000035383,ENSMUSG00000022841,ENSMUSG00000017978,ENSMUSG00000031075,ENSMUSG00000026341,ENSMUSG00000037727,ENSMUSG00000037610,ENSMUSG00000067242,ENSMUSG00000045083,ENSMUSG00000022037,ENSMUSG00000001506,ENSMUSG00000034656,ENSMUSG00000045471,ENSMUSG00000020886,ENSMUSG00000032336,ENSMUSG00000024534,ENSMUSG00000033088,ENSMUSG00000028546,…	Oxt|Vamp4|Etv5|Pmch|Ap2m1|Cadps2|Ano1|Actr3|Avp|Kcnmb2|Lgi1|Lingo2|Clu|Col1a1|Cacna1a|Hcrt|Dlg4|Nptn|Sncaip|Triobp|Elavl4|Slc6a3|
GO:0071203	WASH complex	cellular_component	0.089264	1	1	146	9	22036	ENSMUSG00000032560	Dnajc13|
GO:0060538	skeletal muscle organ development	biological_process	0.08936	1	5	146	318	22036	ENSMUSG00000021508,ENSMUSG00000028364,ENSMUSG00000013089,ENSMUSG00000064057,ENSMUSG00000009995	Cxcl14|Tnc|Etv5|Scgb3a1|Taz|
GO:0051893	regulation of focal adhesion assembly	biological_process	0.08951	1	2	146	54	22036	ENSMUSG00000003518,ENSMUSG00000064302	Dusp3|Clasp1|
GO:0090109	regulation of cell-substrate junction assembly	biological_process	0.08951	1	2	146	54	22036	ENSMUSG00000064302,ENSMUSG00000003518	Clasp1|Dusp3|
GO:0030135	coated vesicle	cellular_component	0.089613	1	6	146	374	22036	ENSMUSG00000001930,ENSMUSG00000020886,ENSMUSG00000027894,ENSMUSG00000022841,ENSMUSG00000026587,ENSMUSG00000026696	Vwf|Dlg4|Slc6a17|Ap2m1|Astn1|Vamp4|
GO:0002162	dystroglycan binding	molecular_function	0.089682	1	1	146	9	22036	ENSMUSG00000064302	Clasp1|
GO:0006725	cellular aromatic compound metabolic process	biological_process	0.089744	1	47	146	5607	22036	ENSMUSG00000028034,ENSMUSG00000015176,ENSMUSG00000007880,ENSMUSG00000022037,ENSMUSG00000083012,ENSMUSG00000013089,ENSMUSG00000022391,ENSMUSG00000024277,ENSMUSG00000018501,ENSMUSG00000009995,ENSMUSG00000045969,ENSMUSG00000066800,ENSMUSG00000029227,ENSMUSG00000021609,ENSMUSG00000093769,ENSMUSG00000029110,ENSMUSG00000024810,ENSMUSG00000048647,ENSMUSG00000079509,ENSMUSG00000001506,ENSMUSG00000021270,…	Fubp1|Nolc1|Arid1a|Clu|Fam220a|Etv5|Rangap1|Mapre2|Ncor1|Taz|Ing1|Rnasel|Fip1l1|Slc6a3|Hist2h3c1|Rnf4|Il33|Exd1|Zfx|Col1a1|Hsp90aa1|Hcrt|Ivns1abp|Papd5|Wtap|Gabpb1|Wwox|Ctdspl2|Ifrd1|Gtf2i|Zc3h12c|Pou2f1|Ppp3cb|Brd2|Dnajb11|Sncaip|Zfp316|Anpep|Cnot1|Ank1|Trim14|Rps14|B3galnt2|Flcn|Trh|Rnf6|Tmem161a|
GO:0035865	cellular response to potassium ion	biological_process	0.089836	1	1	146	10	22036	ENSMUSG00000020886	Dlg4|
GO:0006595	polyamine metabolic process	biological_process	0.089879	1	1	146	18	22036	ENSMUSG00000027333	Smox|
GO:0010766	negative regulation of sodium ion transport	biological_process	0.089976	1	1	146	9	22036	ENSMUSG00000098650	Gm28048|
GO:0051020	GTPase binding	molecular_function	0.090091	1	6	146	353	22036	ENSMUSG00000040506,ENSMUSG00000021270,ENSMUSG00000022391,ENSMUSG00000028556,ENSMUSG00000079477,ENSMUSG00000029713	Ambra1|Hsp90aa1|Rangap1|Dock7|Rab7|Gnb2|
GO:0010833	telomere maintenance via telomere lengthening	biological_process	0.090093	1	2	146	75	22036	ENSMUSG00000036779,ENSMUSG00000021270	Papd5|Hsp90aa1|
GO:0048407	platelet-derived growth factor binding	molecular_function	0.090099	1	1	146	12	22036	ENSMUSG00000001506	Col1a1|
GO:0006355	regulation of transcription, DNA-dependent	biological_process	0.090311	1	28	146	3113	22036	ENSMUSG00000093769,ENSMUSG00000024335,ENSMUSG00000024608,ENSMUSG00000079509,ENSMUSG00000024810,ENSMUSG00000046658,ENSMUSG00000029110,ENSMUSG00000039853,ENSMUSG00000036550,ENSMUSG00000001506,ENSMUSG00000032633,ENSMUSG00000029634,ENSMUSG00000028034,ENSMUSG00000007880,ENSMUSG00000083012,ENSMUSG00000022037,ENSMUSG00000015176,ENSMUSG00000004637,ENSMUSG00000018501,ENSMUSG00000033411,ENSMUSG00000013089,…	Hist2h3c1|Brd2|Rps14|Zfx|Il33|Zfp316|Rnf4|Trim14|Cnot1|Col1a1|Flcn|Rnf6|Fubp1|Arid1a|Fam220a|Clu|Nolc1|Wwox|Ncor1|Ctdspl2|Etv5|Gabpb1|Ifrd1|Gtf2i|Pou2f1|Ppp3cb|Rnasel|Ing1|
GO:0071044	histone mRNA catabolic process	biological_process	0.090322	1	1	146	12	22036	ENSMUSG00000036779	Papd5|
GO:0046887	positive regulation of hormone secretion	biological_process	0.090724	1	3	146	146	22036	ENSMUSG00000005892,ENSMUSG00000021816,ENSMUSG00000031075	Trh|Ppp3cb|Ano1|
GO:0046983	protein dimerization activity	molecular_function	0.090808	1	15	146	1423	22036	ENSMUSG00000027087,ENSMUSG00000033031,ENSMUSG00000093769,ENSMUSG00000001930,ENSMUSG00000004207,ENSMUSG00000020483,ENSMUSG00000029110,ENSMUSG00000048647,ENSMUSG00000015176,ENSMUSG00000027361,ENSMUSG00000021270,ENSMUSG00000015002,ENSMUSG00000021816,ENSMUSG00000031075,ENSMUSG00000022051	Itgav|Cip2a|Hist2h3c1|Vwf|Psap|Dynll2|Rnf4|Exd1|Nolc1|Gabpb1|Hsp90aa1|Efr3a|Ppp3cb|Ano1|Bnip3l|
GO:0005548	phospholipid transporter activity	molecular_function	0.09086	1	2	146	57	22036	ENSMUSG00000037400,ENSMUSG00000037606	Atp11b|Osbpl5|
GO:0030262	apoptotic nuclear changes	biological_process	0.0913	1	1	146	17	22036	ENSMUSG00000067787	Blcap|
GO:0050432	catecholamine secretion	biological_process	0.091467	1	2	146	70	22036	ENSMUSG00000027301,ENSMUSG00000036353	Oxt|P2ry12|
GO:0036065	fucosylation	biological_process	0.091626	1	1	146	17	22036	ENSMUSG00000017664	Slc35c2|
GO:0009142	nucleoside triphosphate biosynthetic process	biological_process	0.091642	1	2	146	80	22036	ENSMUSG00000009995,ENSMUSG00000032633	Taz|Flcn|
GO:2001141	regulation of RNA biosynthetic process	biological_process	0.091647	1	28	146	3120	22036	ENSMUSG00000007880,ENSMUSG00000022037,ENSMUSG00000083012,ENSMUSG00000015176,ENSMUSG00000028034,ENSMUSG00000001627,ENSMUSG00000060261,ENSMUSG00000021816,ENSMUSG00000026565,ENSMUSG00000045969,ENSMUSG00000066800,ENSMUSG00000018501,ENSMUSG00000004637,ENSMUSG00000033411,ENSMUSG00000013089,ENSMUSG00000027361,ENSMUSG00000079509,ENSMUSG00000024608,ENSMUSG00000024810,ENSMUSG00000046658,ENSMUSG00000029110,…	Arid1a|Clu|Fam220a|Nolc1|Fubp1|Ifrd1|Gtf2i|Ppp3cb|Pou2f1|Ing1|Rnasel|Ncor1|Wwox|Ctdspl2|Etv5|Gabpb1|Zfx|Rps14|Il33|Zfp316|Rnf4|Cnot1|Trim14|Hist2h3c1|Brd2|Flcn|Rnf6|Col1a1|
GO:0061458	reproductive system development	biological_process	0.091648	1	5	146	324	22036	ENSMUSG00000052516,ENSMUSG00000028364,ENSMUSG00000027087,ENSMUSG00000079509,ENSMUSG00000004207	Robo2|Tnc|Itgav|Zfx|Psap|
GO:0032872	regulation of stress-activated MAPK cascade	biological_process	0.091675	1	4	146	220	22036	ENSMUSG00000020859,ENSMUSG00000003518,ENSMUSG00000033327,ENSMUSG00000018501	Spag9|Dusp3|Tnxb|Ncor1|
GO:0030177	positive regulation of Wnt receptor signaling pathway	biological_process	0.091903	1	3	146	121	22036	ENSMUSG00000040183,ENSMUSG00000001506,ENSMUSG00000030956	Ankrd6|Col1a1|Fam53b|
GO:0051247	positive regulation of protein metabolic process	biological_process	0.092024	1	14	146	1272	22036	ENSMUSG00000020859,ENSMUSG00000021270,ENSMUSG00000028556,ENSMUSG00000033499,ENSMUSG00000098650,ENSMUSG00000020886,ENSMUSG00000032633,ENSMUSG00000058835,ENSMUSG00000037727,ENSMUSG00000032336,ENSMUSG00000044533,ENSMUSG00000024810,ENSMUSG00000022037,ENSMUSG00000079477	Spag9|Hsp90aa1|Dock7|Larp4b|Gm28048|Dlg4|Flcn|Abi1|Avp|Nptn|Rps2|Il33|Clu|Rab7|
GO:0042402	cellular biogenic amine catabolic process	biological_process	0.092173	1	1	146	14	22036	ENSMUSG00000027333	Smox|
GO:0005218	intracellular ligand-gated calcium channel activity	molecular_function	0.092418	1	1	146	9	22036	ENSMUSG00000057378	Ryr3|
GO:0007160	cell-matrix adhesion	biological_process	0.092544	1	4	146	192	22036	ENSMUSG00000027087,ENSMUSG00000033327,ENSMUSG00000003518,ENSMUSG00000064302	Itgav|Tnxb|Dusp3|Clasp1|
GO:0044271	cellular nitrogen compound biosynthetic process	biological_process	0.092616	1	32	146	3660	22036	ENSMUSG00000021270,ENSMUSG00000001506,ENSMUSG00000093769,ENSMUSG00000024810,ENSMUSG00000029110,ENSMUSG00000079509,ENSMUSG00000013089,ENSMUSG00000018501,ENSMUSG00000045969,ENSMUSG00000009995,ENSMUSG00000066800,ENSMUSG00000028034,ENSMUSG00000015176,ENSMUSG00000022037,ENSMUSG00000083012,ENSMUSG00000007880,ENSMUSG00000029634,ENSMUSG00000032633,ENSMUSG00000024335,ENSMUSG00000039853,ENSMUSG00000036550,…	Hsp90aa1|Col1a1|Hist2h3c1|Il33|Rnf4|Zfx|Etv5|Ncor1|Ing1|Taz|Rnasel|Fubp1|Nolc1|Clu|Fam220a|Arid1a|Rnf6|Flcn|Brd2|Trim14|Cnot1|Ank1|Zfp316|Rps14|Gabpb1|Ggt5|Ctdspl2|Wwox|Ppp3cb|Pou2f1|Gtf2i|Ifrd1|
GO:2000786	positive regulation of autophagic vacuole assembly	biological_process	0.092618	1	1	146	11	22036	ENSMUSG00000026792	Lrsam1|
GO:0034332	adherens junction organization	biological_process	0.093164	1	3	146	108	22036	ENSMUSG00000064302,ENSMUSG00000003518,ENSMUSG00000027087	Clasp1|Dusp3|Itgav|
GO:0019058	viral infectious cycle	biological_process	0.093183	1	3	146	166	22036	ENSMUSG00000039853,ENSMUSG00000066800,ENSMUSG00000079477	Trim14|Rnasel|Rab7|
GO:0045502	dynein binding	molecular_function	0.093282	1	2	146	56	22036	ENSMUSG00000020483,ENSMUSG00000052861	Dynll2|Dnah6|
GO:0010243	response to organonitrogen compound	biological_process	0.093365	1	10	146	841	22036	ENSMUSG00000057378,ENSMUSG00000036353,ENSMUSG00000037727,ENSMUSG00000021609,ENSMUSG00000020886,ENSMUSG00000066800,ENSMUSG00000021270,ENSMUSG00000027301,ENSMUSG00000001506,ENSMUSG00000022391	Ryr3|P2ry12|Avp|Slc6a3|Dlg4|Rnasel|Hsp90aa1|Oxt|Col1a1|Rangap1|
GO:0061430	bone trabecula morphogenesis	biological_process	0.0934	1	1	146	14	22036	ENSMUSG00000001506	Col1a1|
GO:0006357	regulation of transcription from RNA polymerase II promoter	biological_process	0.093552	1	19	146	1919	22036	ENSMUSG00000032633,ENSMUSG00000024608,ENSMUSG00000024810,ENSMUSG00000029110,ENSMUSG00000036550,ENSMUSG00000093769,ENSMUSG00000024335,ENSMUSG00000001627,ENSMUSG00000026565,ENSMUSG00000021816,ENSMUSG00000066800,ENSMUSG00000018501,ENSMUSG00000004637,ENSMUSG00000033411,ENSMUSG00000013089,ENSMUSG00000027361,ENSMUSG00000007880,ENSMUSG00000083012,ENSMUSG00000028034	Flcn|Rps14|Il33|Rnf4|Cnot1|Hist2h3c1|Brd2|Ifrd1|Pou2f1|Ppp3cb|Rnasel|Ncor1|Wwox|Ctdspl2|Etv5|Gabpb1|Arid1a|Fam220a|Fubp1|
GO:0001973	adenosine receptor signaling pathway	biological_process	0.093555	1	1	146	13	22036	ENSMUSG00000036353	P2ry12|
GO:0071415	cellular response to purine-containing compound	biological_process	0.093611	1	1	146	10	22036	ENSMUSG00000057378	Ryr3|
GO:0002281	macrophage activation involved in immune response	biological_process	0.093851	1	1	146	12	22036	ENSMUSG00000024810	Il33|
GO:0042416	dopamine biosynthetic process	biological_process	0.093875	1	1	146	12	22036	ENSMUSG00000021609	Slc6a3|
GO:0000423	macromitophagy	biological_process	0.094122	1	1	146	11	22036	ENSMUSG00000040506	Ambra1|
GO:0010639	negative regulation of organelle organization	biological_process	0.094374	1	5	146	311	22036	ENSMUSG00000064302,ENSMUSG00000037727,ENSMUSG00000036779,ENSMUSG00000026933,ENSMUSG00000032633	Clasp1|Avp|Papd5|Camsap1|Flcn|
GO:1901722	regulation of cell proliferation involved in kidney development	biological_process	0.094413	1	1	146	14	22036	ENSMUSG00000032633	Flcn|
GO:0043584	nose development	biological_process	0.094445	1	1	146	13	22036	ENSMUSG00000026565	Pou2f1|
GO:0022626	cytosolic ribosome	cellular_component	0.094796	1	2	146	131	22036	ENSMUSG00000044533,ENSMUSG00000024608	Rps2|Rps14|
GO:0070302	regulation of stress-activated protein kinase signaling cascade	biological_process	0.094922	1	4	146	222	22036	ENSMUSG00000018501,ENSMUSG00000033327,ENSMUSG00000020859,ENSMUSG00000003518	Ncor1|Tnxb|Spag9|Dusp3|
GO:0051382	kinetochore assembly	biological_process	0.09496	1	1	146	15	22036	ENSMUSG00000029110	Rnf4|
GO:0006921	cellular component disassembly involved in execution phase of apoptosis	biological_process	0.095024	1	1	146	18	22036	ENSMUSG00000067787	Blcap|
GO:0006937	regulation of muscle contraction	biological_process	0.095058	1	3	146	149	22036	ENSMUSG00000020439,ENSMUSG00000027301,ENSMUSG00000021270	Smtn|Oxt|Hsp90aa1|
GO:0008432	JUN kinase binding	molecular_function	0.095312	1	1	146	14	22036	ENSMUSG00000020859	Spag9|
GO:0033365	protein localization to organelle	biological_process	0.095341	1	8	146	636	22036	ENSMUSG00000021270,ENSMUSG00000001506,ENSMUSG00000024277,ENSMUSG00000032633,ENSMUSG00000045969,ENSMUSG00000031657,ENSMUSG00000015176,ENSMUSG00000079477	Hsp90aa1|Col1a1|Mapre2|Flcn|Ing1|Heatr3|Nolc1|Rab7|
GO:0007193	adenylate cyclase-inhibiting G-protein coupled receptor signaling pathway	biological_process	0.095369	1	2	146	72	22036	ENSMUSG00000004207,ENSMUSG00000036353	Psap|P2ry12|
GO:0001911	negative regulation of leukocyte mediated cytotoxicity	biological_process	0.095404	1	1	146	19	22036	ENSMUSG00000021816	Ppp3cb|
GO:0031342	negative regulation of cell killing	biological_process	0.095404	1	1	146	19	22036	ENSMUSG00000021816	Ppp3cb|
GO:0001845	phagolysosome assembly	biological_process	0.095496	1	1	146	12	22036	ENSMUSG00000079477	Rab7|
GO:0036156	inner dynein arm	cellular_component	0.095864	1	1	146	8	22036	ENSMUSG00000052861	Dnah6|
GO:0060211	regulation of nuclear-transcribed mRNA poly(A) tail shortening	biological_process	0.09594	1	1	146	13	22036	ENSMUSG00000036550	Cnot1|
GO:0060213	positive regulation of nuclear-transcribed mRNA poly(A) tail shortening	biological_process	0.09594	1	1	146	13	22036	ENSMUSG00000036550	Cnot1|
GO:0090195	chemokine secretion	biological_process	0.095951	1	1	146	14	22036	ENSMUSG00000024810	Il33|
GO:0060742	epithelial cell differentiation involved in prostate gland development	biological_process	0.096113	1	1	146	13	22036	ENSMUSG00000004207	Psap|
GO:0009790	embryo development	biological_process	0.096432	1	12	146	1045	22036	ENSMUSG00000040506,ENSMUSG00000003518,ENSMUSG00000064302,ENSMUSG00000027087,ENSMUSG00000033088,ENSMUSG00000015176,ENSMUSG00000036550,ENSMUSG00000007880,ENSMUSG00000001506,ENSMUSG00000032633,ENSMUSG00000058835,ENSMUSG00000026565	Ambra1|Dusp3|Clasp1|Itgav|Triobp|Nolc1|Cnot1|Arid1a|Col1a1|Flcn|Abi1|Pou2f1|
GO:0044265	cellular macromolecule catabolic process	biological_process	0.096614	1	10	146	857	22036	ENSMUSG00000079477,ENSMUSG00000022037,ENSMUSG00000029110,ENSMUSG00000024810,ENSMUSG00000036550,ENSMUSG00000036779,ENSMUSG00000022051,ENSMUSG00000098650,ENSMUSG00000029634,ENSMUSG00000040749	Rab7|Clu|Rnf4|Il33|Cnot1|Papd5|Bnip3l|Gm28048|Rnf6|Siah1b|
GO:0006054	N-acetylneuraminate metabolic process	biological_process	0.096656	1	1	146	14	22036	ENSMUSG00000034744	Nagk|
GO:0031033	myosin filament organization	biological_process	0.096783	1	1	146	11	22036	ENSMUSG00000026341	Actr3|
GO:0032103	positive regulation of response to external stimulus	biological_process	0.096805	1	4	146	246	22036	ENSMUSG00000021508,ENSMUSG00000036353,ENSMUSG00000022051,ENSMUSG00000024810	Cxcl14|P2ry12|Bnip3l|Il33|
GO:1901184	regulation of ERBB signaling pathway	biological_process	0.096975	1	2	146	63	22036	ENSMUSG00000003518,ENSMUSG00000079477	Dusp3|Rab7|
GO:0016580	Sin3 complex	cellular_component	0.09701	1	1	146	14	22036	ENSMUSG00000018501	Ncor1|
GO:0010587	miRNA catabolic process	biological_process	0.097103	1	1	146	10	22036	ENSMUSG00000036779	Papd5|
GO:0042026	protein refolding	biological_process	0.097106	1	1	146	21	22036	ENSMUSG00000021270	Hsp90aa1|
GO:0065004	protein-DNA complex assembly	biological_process	0.097138	1	3	146	186	22036	ENSMUSG00000093769,ENSMUSG00000024335,ENSMUSG00000029110	Hist2h3c1|Brd2|Rnf4|
GO:0042176	regulation of protein catabolic process	biological_process	0.097327	1	5	146	313	22036	ENSMUSG00000024810,ENSMUSG00000098650,ENSMUSG00000079477,ENSMUSG00000022037,ENSMUSG00000044734	Il33|Gm28048|Rab7|Clu|Serpinb1a|
GO:0006809	nitric oxide biosynthetic process	biological_process	0.097457	1	2	146	69	22036	ENSMUSG00000021270,ENSMUSG00000022037	Hsp90aa1|Clu|
GO:0005261	cation channel activity	molecular_function	0.097535	1	5	146	272	22036	ENSMUSG00000057378,ENSMUSG00000031075,ENSMUSG00000027087,ENSMUSG00000037610,ENSMUSG00000034656	Ryr3|Ano1|Itgav|Kcnmb2|Cacna1a|
GO:1901532	regulation of hematopoietic progenitor cell differentiation	biological_process	0.098061	1	1	146	15	22036	ENSMUSG00000032633	Flcn|
GO:0009056	catabolic process	biological_process	0.098073	1	24	146	2464	22036	ENSMUSG00000021609,ENSMUSG00000004460,ENSMUSG00000040506,ENSMUSG00000044734,ENSMUSG00000036550,ENSMUSG00000026173,ENSMUSG00000024810,ENSMUSG00000039062,ENSMUSG00000029110,ENSMUSG00000022051,ENSMUSG00000029634,ENSMUSG00000032633,ENSMUSG00000034744,ENSMUSG00000036779,ENSMUSG00000022037,ENSMUSG00000079477,ENSMUSG00000027333,ENSMUSG00000018501,ENSMUSG00000026792,ENSMUSG00000024277,ENSMUSG00000022391,…	Slc6a3|Dnajb11|Ambra1|Serpinb1a|Cnot1|Plcd4|Il33|Anpep|Rnf4|Bnip3l|Rnf6|Flcn|Nagk|Papd5|Clu|Rab7|Smox|Ncor1|Lrsam1|Mapre2|Rangap1|Siah1b|Ggt5|Gm28048|
GO:0051549	positive regulation of keratinocyte migration	biological_process	0.098097	1	1	146	11	22036	ENSMUSG00000024277	Mapre2|
GO:0006044	N-acetylglucosamine metabolic process	biological_process	0.098143	1	1	146	18	22036	ENSMUSG00000034744	Nagk|
GO:0022613	ribonucleoprotein complex biogenesis	biological_process	0.098158	1	5	146	409	22036	ENSMUSG00000024608,ENSMUSG00000066800,ENSMUSG00000031657,ENSMUSG00000044533,ENSMUSG00000036550	Rps14|Rnasel|Heatr3|Rps2|Cnot1|
GO:0008484	sulfuric ester hydrolase activity	molecular_function	0.098187	1	1	146	12	22036	ENSMUSG00000015027	Galns|
GO:0033135	regulation of peptidyl-serine phosphorylation	biological_process	0.098353	1	3	146	149	22036	ENSMUSG00000028556,ENSMUSG00000021270,ENSMUSG00000037727	Dock7|Hsp90aa1|Avp|
GO:0019838	growth factor binding	molecular_function	0.098698	1	3	146	140	22036	ENSMUSG00000044533,ENSMUSG00000027087,ENSMUSG00000001506	Rps2|Itgav|Col1a1|
GO:0035372	protein localization to microtubule	biological_process	0.098767	1	1	146	11	22036	ENSMUSG00000024277	Mapre2|
GO:0072698	protein localization to microtubule cytoskeleton	biological_process	0.098767	1	1	146	11	22036	ENSMUSG00000024277	Mapre2|
GO:0090161	Golgi ribbon formation	biological_process	0.098938	1	1	146	12	22036	ENSMUSG00000026696	Vamp4|
GO:0045178	basal part of cell	cellular_component	0.099051	1	2	146	64	22036	ENSMUSG00000064302,ENSMUSG00000036353	Clasp1|P2ry12|
GO:0044702	single organism reproductive process	biological_process	0.099176	1	12	146	1124	22036	ENSMUSG00000020886,ENSMUSG00000052516,ENSMUSG00000027301,ENSMUSG00000013089,ENSMUSG00000037348,ENSMUSG00000079509,ENSMUSG00000007880,ENSMUSG00000020435,ENSMUSG00000026173,ENSMUSG00000027087,ENSMUSG00000033031,ENSMUSG00000037727	Dlg4|Robo2|Oxt|Etv5|Paqr7|Zfx|Arid1a|Osbp2|Plcd4|Itgav|Cip2a|Avp|
GO:0051453	regulation of intracellular pH	biological_process	0.099311	1	2	146	65	22036	ENSMUSG00000037727,ENSMUSG00000079477	Avp|Rab7|
GO:0051865	protein autoubiquitination	biological_process	0.099376	1	2	146	66	22036	ENSMUSG00000029110,ENSMUSG00000026792	Rnf4|Lrsam1|
GO:0010810	regulation of cell-substrate adhesion	biological_process	0.09947	1	4	146	200	22036	ENSMUSG00000064302,ENSMUSG00000001506,ENSMUSG00000003518,ENSMUSG00000033088	Clasp1|Col1a1|Dusp3|Triobp|
GO:1900244	positive regulation of synaptic vesicle endocytosis	biological_process	0.099541	1	1	146	11	22036	ENSMUSG00000022841	Ap2m1|
GO:0043032	positive regulation of macrophage activation	biological_process	0.099554	1	1	146	18	22036	ENSMUSG00000024810	Il33|
GO:2000736	regulation of stem cell differentiation	biological_process	0.099712	1	3	146	143	22036	ENSMUSG00000064302,ENSMUSG00000001506,ENSMUSG00000036550	Clasp1|Col1a1|Cnot1|
GO:0005518	collagen binding	molecular_function	0.10029	1	2	146	64	22036	ENSMUSG00000001930,ENSMUSG00000033327	Vwf|Tnxb|
GO:1901360	organic cyclic compound metabolic process	biological_process	0.10037	1	48	146	5808	22036	ENSMUSG00000036779,ENSMUSG00000023150,ENSMUSG00000060475,ENSMUSG00000033411,ENSMUSG00000004637,ENSMUSG00000027361,ENSMUSG00000026565,ENSMUSG00000021816,ENSMUSG00000001627,ENSMUSG00000035164,ENSMUSG00000060261,ENSMUSG00000024534,ENSMUSG00000004460,ENSMUSG00000024335,ENSMUSG00000024608,ENSMUSG00000050370,ENSMUSG00000031543,ENSMUSG00000039853,ENSMUSG00000036550,ENSMUSG00000046658,ENSMUSG00000039242,…	Papd5|Ivns1abp|Wtap|Ctdspl2|Wwox|Gabpb1|Pou2f1|Ppp3cb|Ifrd1|Zc3h12c|Gtf2i|Sncaip|Dnajb11|Brd2|Rps14|Ch25h|Ank1|Trim14|Cnot1|Zfp316|B3galnt2|Tmem161a|Rnf6|Trh|Flcn|Fubp1|Fam220a|Clu|Arid1a|Nolc1|Ncor1|Mapre2|Rangap1|Etv5|Fip1l1|Ing1|Taz|Rnasel|Hist2h3c1|Slc6a3|Zfx|Exd1|Rnf4|Il33|Hcrt|Col1a1|Hsp90aa1|Pmvk|
GO:0003723	RNA binding	molecular_function	0.10039	1	11	146	1097	22036	ENSMUSG00000033499,ENSMUSG00000022391,ENSMUSG00000021270,ENSMUSG00000029227,ENSMUSG00000066800,ENSMUSG00000028034,ENSMUSG00000028546,ENSMUSG00000024608,ENSMUSG00000044533,ENSMUSG00000048647,ENSMUSG00000015176	Larp4b|Rangap1|Hsp90aa1|Fip1l1|Rnasel|Fubp1|Elavl4|Rps14|Rps2|Exd1|Nolc1|
GO:1902004	positive regulation of beta-amyloid formation	biological_process	0.10055	1	1	146	11	22036	ENSMUSG00000022037	Clu|
GO:0046034	ATP metabolic process	biological_process	0.10081	1	2	146	81	22036	ENSMUSG00000009995,ENSMUSG00000032633	Taz|Flcn|
GO:0034364	high-density lipoprotein particle	cellular_component	0.10081	1	1	146	22	22036	ENSMUSG00000022037	Clu|
GO:0000188	inactivation of MAPK activity	biological_process	0.10089	1	1	146	18	22036	ENSMUSG00000003518	Dusp3|
GO:0045834	positive regulation of lipid metabolic process	biological_process	0.1012	1	3	146	157	22036	ENSMUSG00000040506,ENSMUSG00000037727,ENSMUSG00000009995	Ambra1|Avp|Taz|
GO:0015914	phospholipid transport	biological_process	0.1012	1	2	146	65	22036	ENSMUSG00000037606,ENSMUSG00000037400	Osbpl5|Atp11b|
GO:0006914	autophagy	biological_process	0.10132	1	5	146	325	22036	ENSMUSG00000022051,ENSMUSG00000079477,ENSMUSG00000032633,ENSMUSG00000026792,ENSMUSG00000040506	Bnip3l|Rab7|Flcn|Lrsam1|Ambra1|
GO:0042599	lamellar body	cellular_component	0.10145	1	1	146	15	22036	ENSMUSG00000079477	Rab7|
GO:0030056	hemidesmosome	cellular_component	0.10149	1	1	146	10	22036	ENSMUSG00000026341	Actr3|
GO:0034329	cell junction assembly	biological_process	0.10171	1	4	146	187	22036	ENSMUSG00000032633,ENSMUSG00000027087,ENSMUSG00000003518,ENSMUSG00000064302	Flcn|Itgav|Dusp3|Clasp1|
GO:0005732	small nucleolar ribonucleoprotein complex	cellular_component	0.10182	1	1	146	22	22036	ENSMUSG00000015176	Nolc1|
GO:0030953	astral microtubule organization	biological_process	0.102	1	1	146	10	22036	ENSMUSG00000064302	Clasp1|
GO:0016188	synaptic vesicle maturation	biological_process	0.10241	1	1	146	12	22036	ENSMUSG00000020886	Dlg4|
GO:0046488	phosphatidylinositol metabolic process	biological_process	0.10243	1	3	146	135	22036	ENSMUSG00000032599,ENSMUSG00000026173,ENSMUSG00000079469	Ip6k2|Plcd4|Pigb|
GO:0043005	neuron projection	cellular_component	0.10243	1	16	146	1319	22036	ENSMUSG00000032536,ENSMUSG00000020435,ENSMUSG00000022037,ENSMUSG00000037727,ENSMUSG00000027301,ENSMUSG00000022391,ENSMUSG00000052516,ENSMUSG00000031543,ENSMUSG00000032336,ENSMUSG00000021609,ENSMUSG00000028546,ENSMUSG00000020886,ENSMUSG00000029634,ENSMUSG00000058835,ENSMUSG00000021270,ENSMUSG00000034656	Trak1|Osbp2|Clu|Avp|Oxt|Rangap1|Robo2|Ank1|Nptn|Slc6a3|Elavl4|Dlg4|Rnf6|Abi1|Hsp90aa1|Cacna1a|
GO:0016600	flotillin complex	cellular_component	0.10268	1	1	146	11	22036	ENSMUSG00000021609	Slc6a3|
GO:0051252	regulation of RNA metabolic process	biological_process	0.10268	1	29	146	3286	22036	ENSMUSG00000026565,ENSMUSG00000021816,ENSMUSG00000060261,ENSMUSG00000001627,ENSMUSG00000066800,ENSMUSG00000045969,ENSMUSG00000033411,ENSMUSG00000018501,ENSMUSG00000004637,ENSMUSG00000027361,ENSMUSG00000013089,ENSMUSG00000022037,ENSMUSG00000060475,ENSMUSG00000083012,ENSMUSG00000007880,ENSMUSG00000015176,ENSMUSG00000028034,ENSMUSG00000029634,ENSMUSG00000032633,ENSMUSG00000001506,ENSMUSG00000024608,…	Pou2f1|Ppp3cb|Gtf2i|Ifrd1|Rnasel|Ing1|Ctdspl2|Ncor1|Wwox|Gabpb1|Etv5|Clu|Wtap|Fam220a|Arid1a|Nolc1|Fubp1|Rnf6|Flcn|Col1a1|Rps14|Zfx|Cnot1|Trim14|Rnf4|Il33|Zfp316|Hist2h3c1|Brd2|
GO:0044706	multi-multicellular organism process	biological_process	0.10286	1	4	146	273	22036	ENSMUSG00000079509,ENSMUSG00000007880,ENSMUSG00000037727,ENSMUSG00000027301	Zfx|Arid1a|Avp|Oxt|
GO:0060736	prostate gland growth	biological_process	0.10304	1	1	146	11	22036	ENSMUSG00000004207	Psap|
GO:0048520	positive regulation of behavior	biological_process	0.10322	1	3	146	161	22036	ENSMUSG00000035383,ENSMUSG00000021508,ENSMUSG00000036353	Pmch|Cxcl14|P2ry12|
GO:0004535	poly(A)-specific ribonuclease activity	molecular_function	0.1033	1	1	146	14	22036	ENSMUSG00000036550	Cnot1|
GO:0016529	sarcoplasmic reticulum	cellular_component	0.10345	1	2	146	66	22036	ENSMUSG00000057378,ENSMUSG00000031543	Ryr3|Ank1|
GO:0045979	positive regulation of nucleoside metabolic process	biological_process	0.10378	1	1	146	12	22036	ENSMUSG00000009995	Taz|
GO:2001171	positive regulation of ATP biosynthetic process	biological_process	0.10378	1	1	146	12	22036	ENSMUSG00000009995	Taz|
GO:0006334	nucleosome assembly	biological_process	0.10389	1	2	146	110	22036	ENSMUSG00000024335,ENSMUSG00000093769	Brd2|Hist2h3c1|
GO:0016540	protein autoprocessing	biological_process	0.10433	1	1	146	14	22036	ENSMUSG00000023452	Pisd|
GO:0007033	vacuole organization	biological_process	0.10441	1	3	146	151	22036	ENSMUSG00000040506,ENSMUSG00000026792,ENSMUSG00000079477	Ambra1|Lrsam1|Rab7|
GO:0008331	high voltage-gated calcium channel activity	molecular_function	0.10454	1	1	146	10	22036	ENSMUSG00000034656	Cacna1a|
GO:0033130	acetylcholine receptor binding	molecular_function	0.10468	1	1	146	15	22036	ENSMUSG00000020886	Dlg4|
GO:0022411	cellular component disassembly	biological_process	0.10492	1	4	146	237	22036	ENSMUSG00000026933,ENSMUSG00000064302,ENSMUSG00000067787,ENSMUSG00000007880	Camsap1|Clasp1|Blcap|Arid1a|
GO:0022010	central nervous system myelination	biological_process	0.10526	1	1	146	17	22036	ENSMUSG00000022037	Clu|
GO:0032291	axon ensheathment in central nervous system	biological_process	0.10526	1	1	146	17	22036	ENSMUSG00000022037	Clu|
GO:0009310	amine catabolic process	biological_process	0.10529	1	1	146	16	22036	ENSMUSG00000027333	Smox|
GO:0043217	myelin maintenance	biological_process	0.10541	1	1	146	13	22036	ENSMUSG00000022037	Clu|
GO:0005201	extracellular matrix structural constituent	molecular_function	0.10549	1	3	146	123	22036	ENSMUSG00000001506,ENSMUSG00000033327,ENSMUSG00000028364	Col1a1|Tnxb|Tnc|
GO:0044224	juxtaparanode region of axon	cellular_component	0.10564	1	1	146	10	22036	ENSMUSG00000020886	Dlg4|
GO:0038034	signal transduction in absence of ligand	biological_process	0.10602	1	2	146	78	22036	ENSMUSG00000027087,ENSMUSG00000004637	Itgav|Wwox|
GO:0097192	extrinsic apoptotic signaling pathway in absence of ligand	biological_process	0.10602	1	2	146	78	22036	ENSMUSG00000027087,ENSMUSG00000004637	Itgav|Wwox|
GO:0032310	prostaglandin secretion	biological_process	0.1063	1	1	146	15	22036	ENSMUSG00000027301	Oxt|
GO:0010608	posttranscriptional regulation of gene expression	biological_process	0.10636	1	8	146	720	22036	ENSMUSG00000066800,ENSMUSG00000021270,ENSMUSG00000033499,ENSMUSG00000015176,ENSMUSG00000036550,ENSMUSG00000024608,ENSMUSG00000022037,ENSMUSG00000028546	Rnasel|Hsp90aa1|Larp4b|Nolc1|Cnot1|Rps14|Clu|Elavl4|
GO:0006337	nucleosome disassembly	biological_process	0.10655	1	1	146	16	22036	ENSMUSG00000007880	Arid1a|
GO:0021702	cerebellar Purkinje cell differentiation	biological_process	0.10656	1	1	146	12	22036	ENSMUSG00000034656	Cacna1a|
GO:0006887	exocytosis	biological_process	0.10656	1	5	146	313	22036	ENSMUSG00000064302,ENSMUSG00000017978,ENSMUSG00000034656,ENSMUSG00000026173,ENSMUSG00000021816	Clasp1|Cadps2|Cacna1a|Plcd4|Ppp3cb|
GO:0045927	positive regulation of growth	biological_process	0.10679	1	4	146	241	22036	ENSMUSG00000021609,ENSMUSG00000067242,ENSMUSG00000037727,ENSMUSG00000051243	Slc6a3|Lgi1|Avp|Islr2|
GO:0071394	cellular response to testosterone stimulus	biological_process	0.10696	1	1	146	17	22036	ENSMUSG00000029110	Rnf4|
GO:0050885	neuromuscular process controlling balance	biological_process	0.10704	1	2	146	62	22036	ENSMUSG00000020886,ENSMUSG00000034656	Dlg4|Cacna1a|
GO:0014706	striated muscle tissue development	biological_process	0.10708	1	7	146	521	22036	ENSMUSG00000013089,ENSMUSG00000028364,ENSMUSG00000021508,ENSMUSG00000009995,ENSMUSG00000064057,ENSMUSG00000001627,ENSMUSG00000007880	Etv5|Tnc|Cxcl14|Taz|Scgb3a1|Ifrd1|Arid1a|
GO:0043170	macromolecule metabolic process	biological_process	0.10709	1	68	146	8721	22036	ENSMUSG00000039062,ENSMUSG00000046658,ENSMUSG00000024335,ENSMUSG00000032336,ENSMUSG00000004460,ENSMUSG00000033327,ENSMUSG00000032633,ENSMUSG00000020886,ENSMUSG00000002342,ENSMUSG00000044533,ENSMUSG00000060475,ENSMUSG00000023150,ENSMUSG00000036779,ENSMUSG00000006344,ENSMUSG00000004637,ENSMUSG00000028556,ENSMUSG00000024810,ENSMUSG00000093769,ENSMUSG00000022051,ENSMUSG00000058835,ENSMUSG00000021270,…	Anpep|Zfp316|Brd2|Nptn|Dnajb11|Tnxb|Flcn|Dlg4|Tmem161a|Rps2|Wtap|Ivns1abp|Papd5|Ggt5|Wwox|Dock7|Il33|Hist2h3c1|Bnip3l|Abi1|Hsp90aa1|Hcrt|Clu|Fam220a|Ing1|Pigb|Pisd|Fip1l1|Etv5|Ap2m1|Ncor1|Lrsam1|Trim14|Cnot1|Rps14|Elavl4|Rnf6|Etfbkmt|B3galnt2|Rab7|Itgav|Zc3h12c|Ifrd1|Gtf2i|Pou2f1|Ppp3cb|Spag9|Gabpb1|Ctdspl2|Larp4b|Rnf4|Exd1|Zfx|Dusp3|Serpinb1a|Slc35c2|Col1a1|Nolc1|Arid1a|Ppp1r3g|Avp|Fubp1|Tnc|Gm2…
GO:0072676	lymphocyte migration	biological_process	0.10714	1	2	146	97	22036	ENSMUSG00000050370,ENSMUSG00000021508	Ch25h|Cxcl14|
GO:0032436	positive regulation of proteasomal ubiquitin-dependent protein catabolic process	biological_process	0.10718	1	2	146	74	22036	ENSMUSG00000022037,ENSMUSG00000024810	Clu|Il33|
GO:0008015	blood circulation	biological_process	0.10719	1	6	146	432	22036	ENSMUSG00000035383,ENSMUSG00000037727,ENSMUSG00000021270,ENSMUSG00000027301,ENSMUSG00000020439,ENSMUSG00000009995	Pmch|Avp|Hsp90aa1|Oxt|Smtn|Taz|
GO:0006521	regulation of cellular amino acid metabolic process	biological_process	0.1073	1	1	146	15	22036	ENSMUSG00000034656	Cacna1a|
GO:0009070	serine family amino acid biosynthetic process	biological_process	0.10744	1	1	146	17	22036	ENSMUSG00000006344	Ggt5|
GO:0042043	neurexin family protein binding	molecular_function	0.10752	1	1	146	12	22036	ENSMUSG00000020886	Dlg4|
GO:0060707	trophoblast giant cell differentiation	biological_process	0.1076	1	1	146	18	22036	ENSMUSG00000027087	Itgav|
GO:0060788	ectodermal placode formation	biological_process	0.10766	1	1	146	13	22036	ENSMUSG00000026565	Pou2f1|
GO:0071696	ectodermal placode development	biological_process	0.10766	1	1	146	13	22036	ENSMUSG00000026565	Pou2f1|
GO:0071697	ectodermal placode morphogenesis	biological_process	0.10766	1	1	146	13	22036	ENSMUSG00000026565	Pou2f1|
GO:0030665	clathrin-coated vesicle membrane	cellular_component	0.10796	1	3	146	128	22036	ENSMUSG00000026696,ENSMUSG00000022841,ENSMUSG00000027894	Vamp4|Ap2m1|Slc6a17|
GO:0090316	positive regulation of intracellular protein transport	biological_process	0.10798	1	3	146	147	22036	ENSMUSG00000026341,ENSMUSG00000021270,ENSMUSG00000033411	Actr3|Hsp90aa1|Ctdspl2|
GO:0061136	regulation of proteasomal protein catabolic process	biological_process	0.10814	1	3	146	154	22036	ENSMUSG00000022037,ENSMUSG00000024810,ENSMUSG00000098650	Clu|Il33|Gm28048|
GO:0030641	regulation of cellular pH	biological_process	0.10826	1	2	146	69	22036	ENSMUSG00000079477,ENSMUSG00000037727	Rab7|Avp|
GO:0051547	regulation of keratinocyte migration	biological_process	0.10837	1	1	146	12	22036	ENSMUSG00000024277	Mapre2|
GO:0070822	Sin3-type complex	cellular_component	0.1084	1	1	146	16	22036	ENSMUSG00000018501	Ncor1|
GO:1902003	regulation of beta-amyloid formation	biological_process	0.10845	1	1	146	12	22036	ENSMUSG00000022037	Clu|
GO:0031748	D1 dopamine receptor binding	molecular_function	0.10848	1	1	146	14	22036	ENSMUSG00000020886	Dlg4|
GO:0033605	positive regulation of catecholamine secretion	biological_process	0.10853	1	1	146	19	22036	ENSMUSG00000027301	Oxt|
GO:0046209	nitric oxide metabolic process	biological_process	0.10853	1	2	146	74	22036	ENSMUSG00000021270,ENSMUSG00000022037	Hsp90aa1|Clu|
GO:0048521	negative regulation of behavior	biological_process	0.10855	1	2	146	73	22036	ENSMUSG00000005892,ENSMUSG00000052516	Trh|Robo2|
GO:0071565	nBAF complex	cellular_component	0.1087	1	1	146	14	22036	ENSMUSG00000007880	Arid1a|
GO:0032305	positive regulation of icosanoid secretion	biological_process	0.10892	1	1	146	16	22036	ENSMUSG00000027301	Oxt|
GO:0048864	stem cell development	biological_process	0.10916	1	5	146	326	22036	ENSMUSG00000001506,ENSMUSG00000064302,ENSMUSG00000015176,ENSMUSG00000036550,ENSMUSG00000007880	Col1a1|Clasp1|Nolc1|Cnot1|Arid1a|
GO:2000060	positive regulation of protein ubiquitination involved in ubiquitin-dependent protein catabolic process	biological_process	0.10924	1	1	146	13	22036	ENSMUSG00000022037	Clu|
GO:0045017	glycerolipid biosynthetic process	biological_process	0.10947	1	3	146	150	22036	ENSMUSG00000009995,ENSMUSG00000079469,ENSMUSG00000023452	Taz|Pigb|Pisd|
GO:0005739	mitochondrion	cellular_component	0.10957	1	16	146	1771	22036	ENSMUSG00000039958,ENSMUSG00000022051,ENSMUSG00000030922,ENSMUSG00000040506,ENSMUSG00000024608,ENSMUSG00000004207,ENSMUSG00000036353,ENSMUSG00000039853,ENSMUSG00000023861,ENSMUSG00000004637,ENSMUSG00000022841,ENSMUSG00000023452,ENSMUSG00000009995,ENSMUSG00000066800,ENSMUSG00000022037,ENSMUSG00000032536	Etfbkmt|Bnip3l|Lyrm1|Ambra1|Rps14|Psap|P2ry12|Trim14|Mpc1|Wwox|Ap2m1|Pisd|Taz|Rnasel|Clu|Trak1|
GO:0030307	positive regulation of cell growth	biological_process	0.10965	1	3	146	157	22036	ENSMUSG00000037727,ENSMUSG00000067242,ENSMUSG00000051243	Avp|Lgi1|Islr2|
GO:0002710	negative regulation of T cell mediated immunity	biological_process	0.10969	1	1	146	18	22036	ENSMUSG00000021816	Ppp3cb|
GO:0045785	positive regulation of cell adhesion	biological_process	0.10976	1	4	146	217	22036	ENSMUSG00000027087,ENSMUSG00000033088,ENSMUSG00000032633,ENSMUSG00000036353	Itgav|Triobp|Flcn|P2ry12|
GO:0045725	positive regulation of glycogen biosynthetic process	biological_process	0.11004	1	1	146	15	22036	ENSMUSG00000050423	Ppp1r3g|
GO:0038063	collagen-activated tyrosine kinase receptor signaling pathway	biological_process	0.11008	1	1	146	11	22036	ENSMUSG00000001506	Col1a1|
GO:0001696	gastric acid secretion	biological_process	0.11024	1	1	146	16	22036	ENSMUSG00000027301	Oxt|
GO:0030122	AP-2 adaptor complex	cellular_component	0.11053	1	1	146	12	22036	ENSMUSG00000022841	Ap2m1|
GO:0010035	response to inorganic substance	biological_process	0.11087	1	7	146	554	22036	ENSMUSG00000001506,ENSMUSG00000037610,ENSMUSG00000021609,ENSMUSG00000027087,ENSMUSG00000020886,ENSMUSG00000057378,ENSMUSG00000029110	Col1a1|Kcnmb2|Slc6a3|Itgav|Dlg4|Ryr3|Rnf4|
GO:0050777	negative regulation of immune response	biological_process	0.11096	1	2	146	91	22036	ENSMUSG00000021816,ENSMUSG00000024810	Ppp3cb|Il33|
GO:0009725	response to hormone stimulus	biological_process	0.111	1	10	146	906	22036	ENSMUSG00000066800,ENSMUSG00000005892,ENSMUSG00000027301,ENSMUSG00000021270,ENSMUSG00000001506,ENSMUSG00000022391,ENSMUSG00000052516,ENSMUSG00000029110,ENSMUSG00000037727,ENSMUSG00000028364	Rnasel|Trh|Oxt|Hsp90aa1|Col1a1|Rangap1|Robo2|Rnf4|Avp|Tnc|
GO:0030334	regulation of cell migration	biological_process	0.11123	1	10	146	810	22036	ENSMUSG00000024810,ENSMUSG00000064302,ENSMUSG00000028034,ENSMUSG00000027087,ENSMUSG00000021508,ENSMUSG00000032633,ENSMUSG00000026341,ENSMUSG00000001506,ENSMUSG00000020859,ENSMUSG00000024277	Il33|Clasp1|Fubp1|Itgav|Cxcl14|Flcn|Actr3|Col1a1|Spag9|Mapre2|
GO:0051896	regulation of protein kinase B signaling cascade	biological_process	0.11132	1	3	146	164	22036	ENSMUSG00000032633,ENSMUSG00000036353,ENSMUSG00000021270	Flcn|P2ry12|Hsp90aa1|
GO:0030808	regulation of nucleotide biosynthetic process	biological_process	0.11142	1	2	146	72	22036	ENSMUSG00000032633,ENSMUSG00000009995	Flcn|Taz|
GO:1900371	regulation of purine nucleotide biosynthetic process	biological_process	0.11142	1	2	146	72	22036	ENSMUSG00000032633,ENSMUSG00000009995	Flcn|Taz|
GO:2000052	positive regulation of non-canonical Wnt receptor signaling pathway	biological_process	0.11157	1	1	146	11	22036	ENSMUSG00000040183	Ankrd6|
GO:2000095	regulation of Wnt receptor signaling pathway, planar cell polarity pathway	biological_process	0.11162	1	1	146	12	22036	ENSMUSG00000040183	Ankrd6|
GO:0048261	negative regulation of receptor-mediated endocytosis	biological_process	0.11167	1	1	146	17	22036	ENSMUSG00000020886	Dlg4|
GO:0008610	lipid biosynthetic process	biological_process	0.11175	1	7	146	565	22036	ENSMUSG00000050370,ENSMUSG00000079469,ENSMUSG00000027952,ENSMUSG00000009995,ENSMUSG00000023452,ENSMUSG00000006344,ENSMUSG00000037727	Ch25h|Pigb|Pmvk|Taz|Pisd|Ggt5|Avp|
GO:0030522	intracellular receptor signaling pathway	biological_process	0.11181	1	4	146	234	22036	ENSMUSG00000036550,ENSMUSG00000029634,ENSMUSG00000007880,ENSMUSG00000018501	Cnot1|Rnf6|Arid1a|Ncor1|
GO:0033147	negative regulation of intracellular estrogen receptor signaling pathway	biological_process	0.11187	1	1	146	14	22036	ENSMUSG00000036550	Cnot1|
GO:0001614	purinergic nucleotide receptor activity	molecular_function	0.11201	1	1	146	21	22036	ENSMUSG00000036353	P2ry12|
GO:0016502	nucleotide receptor activity	molecular_function	0.11201	1	1	146	21	22036	ENSMUSG00000036353	P2ry12|
GO:0072578	neurotransmitter-gated ion channel clustering	biological_process	0.11218	1	1	146	10	22036	ENSMUSG00000020886	Dlg4|
GO:0001890	placenta development	biological_process	0.11223	1	3	146	166	22036	ENSMUSG00000007880,ENSMUSG00000027087,ENSMUSG00000092035	Arid1a|Itgav|Peg10|
GO:0010715	regulation of extracellular matrix disassembly	biological_process	0.11233	1	1	146	17	22036	ENSMUSG00000064302	Clasp1|
GO:1900180	regulation of protein localization to nucleus	biological_process	0.11263	1	3	146	154	22036	ENSMUSG00000021270,ENSMUSG00000015176,ENSMUSG00000032633	Hsp90aa1|Nolc1|Flcn|
GO:0015269	calcium-activated potassium channel activity	molecular_function	0.11278	1	1	146	14	22036	ENSMUSG00000037610	Kcnmb2|
GO:0016241	regulation of macroautophagy	biological_process	0.11284	1	2	146	68	22036	ENSMUSG00000026792,ENSMUSG00000022051	Lrsam1|Bnip3l|
GO:0051956	negative regulation of amino acid transport	biological_process	0.11288	1	1	146	17	22036	ENSMUSG00000005892	Trh|
GO:0003084	positive regulation of systemic arterial blood pressure	biological_process	0.11296	1	1	146	19	22036	ENSMUSG00000037727	Avp|
GO:0032986	protein-DNA complex disassembly	biological_process	0.11319	1	1	146	18	22036	ENSMUSG00000007880	Arid1a|
GO:0090141	positive regulation of mitochondrial fission	biological_process	0.11336	1	1	146	16	22036	ENSMUSG00000037697	Ddhd1|
GO:2000009	negative regulation of protein localization to cell surface	biological_process	0.11348	1	1	146	13	22036	ENSMUSG00000098650	Gm28048|
GO:1901338	catecholamine binding	molecular_function	0.11362	1	1	146	21	22036	ENSMUSG00000021609	Slc6a3|
GO:0032886	regulation of microtubule-based process	biological_process	0.11369	1	4	146	226	22036	ENSMUSG00000029110,ENSMUSG00000064302,ENSMUSG00000026933,ENSMUSG00000024277	Rnf4|Clasp1|Camsap1|Mapre2|
GO:0046165	alcohol biosynthetic process	biological_process	0.11378	1	3	146	166	22036	ENSMUSG00000027952,ENSMUSG00000050370,ENSMUSG00000032599	Pmvk|Ch25h|Ip6k2|
GO:0016070	RNA metabolic process	biological_process	0.114	1	34	146	4055	22036	ENSMUSG00000029227,ENSMUSG00000045969,ENSMUSG00000066800,ENSMUSG00000018501,ENSMUSG00000013089,ENSMUSG00000007880,ENSMUSG00000022037,ENSMUSG00000083012,ENSMUSG00000015176,ENSMUSG00000028034,ENSMUSG00000001506,ENSMUSG00000079509,ENSMUSG00000024810,ENSMUSG00000029110,ENSMUSG00000048647,ENSMUSG00000093769,ENSMUSG00000060261,ENSMUSG00000001627,ENSMUSG00000026565,ENSMUSG00000021816,ENSMUSG00000004637,…	Fip1l1|Ing1|Rnasel|Ncor1|Etv5|Arid1a|Clu|Fam220a|Nolc1|Fubp1|Col1a1|Zfx|Il33|Rnf4|Exd1|Hist2h3c1|Gtf2i|Ifrd1|Pou2f1|Ppp3cb|Wwox|Ctdspl2|Gabpb1|Wtap|Papd5|Ivns1abp|Flcn|Rnf6|Rps14|Zfp316|Trim14|Cnot1|Dnajb11|Brd2|
GO:0001578	microtubule bundle formation	biological_process	0.11409	1	2	146	66	22036	ENSMUSG00000058690,ENSMUSG00000064302	Ccser2|Clasp1|
GO:0048545	response to steroid hormone stimulus	biological_process	0.11417	1	6	146	468	22036	ENSMUSG00000037727,ENSMUSG00000027301,ENSMUSG00000021270,ENSMUSG00000001506,ENSMUSG00000005892,ENSMUSG00000029110	Avp|Oxt|Hsp90aa1|Col1a1|Trh|Rnf4|
GO:0000983	RNA polymerase II core promoter sequence-specific DNA binding transcription factor activity	molecular_function	0.11428	1	1	146	14	22036	ENSMUSG00000026565	Pou2f1|
GO:1900153	positive regulation of nuclear-transcribed mRNA catabolic process, deadenylation-dependent decay	biological_process	0.1143	1	1	146	17	22036	ENSMUSG00000036550	Cnot1|
GO:0033162	melanosome membrane	cellular_component	0.11433	1	1	146	13	22036	ENSMUSG00000079477	Rab7|
GO:0045009	chitosome	cellular_component	0.11433	1	1	146	13	22036	ENSMUSG00000079477	Rab7|
GO:0008308	voltage-gated anion channel activity	molecular_function	0.11456	1	1	146	16	22036	ENSMUSG00000031075	Ano1|
GO:0007218	neuropeptide signaling pathway	biological_process	0.11468	1	2	146	98	22036	ENSMUSG00000045471,ENSMUSG00000035383	Hcrt|Pmch|
GO:0019438	aromatic compound biosynthetic process	biological_process	0.1148	1	31	146	3602	22036	ENSMUSG00000022037,ENSMUSG00000083012,ENSMUSG00000007880,ENSMUSG00000015176,ENSMUSG00000028034,ENSMUSG00000026565,ENSMUSG00000021816,ENSMUSG00000001627,ENSMUSG00000060261,ENSMUSG00000009995,ENSMUSG00000045969,ENSMUSG00000066800,ENSMUSG00000033411,ENSMUSG00000004637,ENSMUSG00000018501,ENSMUSG00000027361,ENSMUSG00000013089,ENSMUSG00000024608,ENSMUSG00000079509,ENSMUSG00000039853,ENSMUSG00000031543,…	Clu|Fam220a|Arid1a|Nolc1|Fubp1|Pou2f1|Ppp3cb|Ifrd1|Gtf2i|Taz|Ing1|Rnasel|Ctdspl2|Wwox|Ncor1|Gabpb1|Etv5|Rps14|Zfx|Trim14|Ank1|Cnot1|Il33|Rnf4|Zfp316|Hist2h3c1|Slc6a3|Brd2|Rnf6|Flcn|Col1a1|
GO:0033604	negative regulation of catecholamine secretion	biological_process	0.11517	1	1	146	17	22036	ENSMUSG00000036353	P2ry12|
GO:0044248	cellular catabolic process	biological_process	0.11523	1	21	146	2134	22036	ENSMUSG00000022051,ENSMUSG00000029634,ENSMUSG00000032633,ENSMUSG00000036550,ENSMUSG00000024810,ENSMUSG00000039062,ENSMUSG00000029110,ENSMUSG00000004460,ENSMUSG00000021609,ENSMUSG00000040506,ENSMUSG00000098650,ENSMUSG00000024277,ENSMUSG00000018501,ENSMUSG00000026792,ENSMUSG00000022391,ENSMUSG00000040749,ENSMUSG00000006344,ENSMUSG00000022037,ENSMUSG00000079477,ENSMUSG00000034744,ENSMUSG00000036779	Bnip3l|Rnf6|Flcn|Cnot1|Il33|Anpep|Rnf4|Dnajb11|Slc6a3|Ambra1|Gm28048|Mapre2|Ncor1|Lrsam1|Rangap1|Siah1b|Ggt5|Clu|Rab7|Nagk|Papd5|
GO:0045921	positive regulation of exocytosis	biological_process	0.11528	1	2	146	72	22036	ENSMUSG00000064302,ENSMUSG00000017978	Clasp1|Cadps2|
GO:0044325	ion channel binding	molecular_function	0.11545	1	3	146	137	22036	ENSMUSG00000031543,ENSMUSG00000022841,ENSMUSG00000021270	Ank1|Ap2m1|Hsp90aa1|
GO:0031503	protein complex localization	biological_process	0.11568	1	2	146	74	22036	ENSMUSG00000064302,ENSMUSG00000026341	Clasp1|Actr3|
GO:0090494	dopamine uptake	biological_process	0.11587	1	1	146	13	22036	ENSMUSG00000021609	Slc6a3|
GO:0030010	establishment of cell polarity	biological_process	0.11588	1	3	146	141	22036	ENSMUSG00000064302,ENSMUSG00000021270,ENSMUSG00000028556	Clasp1|Hsp90aa1|Dock7|
GO:0034660	ncRNA metabolic process	biological_process	0.11597	1	5	146	412	22036	ENSMUSG00000024608,ENSMUSG00000066800,ENSMUSG00000048647,ENSMUSG00000015176,ENSMUSG00000036779	Rps14|Rnasel|Exd1|Nolc1|Papd5|
GO:0005819	spindle	cellular_component	0.11614	1	5	146	335	22036	ENSMUSG00000024277,ENSMUSG00000018501,ENSMUSG00000021363,ENSMUSG00000022391,ENSMUSG00000064302	Mapre2|Ncor1|Mak|Rangap1|Clasp1|
GO:0034704	calcium channel complex	cellular_component	0.1163	1	2	146	57	22036	ENSMUSG00000034656,ENSMUSG00000057378	Cacna1a|Ryr3|
GO:0031987	locomotion involved in locomotory behavior	biological_process	0.1163	1	1	146	14	22036	ENSMUSG00000021816	Ppp3cb|
GO:0043254	regulation of protein complex assembly	biological_process	0.11642	1	6	146	425	22036	ENSMUSG00000026933,ENSMUSG00000021270,ENSMUSG00000022037,ENSMUSG00000036353,ENSMUSG00000026341,ENSMUSG00000029110	Camsap1|Hsp90aa1|Clu|P2ry12|Actr3|Rnf4|
GO:0048305	immunoglobulin secretion	biological_process	0.11647	1	1	146	22	22036	ENSMUSG00000024810	Il33|
GO:0032183	SUMO binding	molecular_function	0.11654	1	1	146	15	22036	ENSMUSG00000029110	Rnf4|
GO:0034250	positive regulation of cellular amide metabolic process	biological_process	0.11665	1	1	146	13	22036	ENSMUSG00000022037	Clu|
GO:0019957	C-C chemokine binding	molecular_function	0.11667	1	1	146	24	22036	ENSMUSG00000037872	Ackr1|
GO:0021694	cerebellar Purkinje cell layer formation	biological_process	0.11683	1	1	146	13	22036	ENSMUSG00000034656	Cacna1a|
GO:0009628	response to abiotic stimulus	biological_process	0.11694	1	12	146	1111	22036	ENSMUSG00000015176,ENSMUSG00000029110,ENSMUSG00000028364,ENSMUSG00000037727,ENSMUSG00000022051,ENSMUSG00000031075,ENSMUSG00000002342,ENSMUSG00000005892,ENSMUSG00000027301,ENSMUSG00000021270,ENSMUSG00000001506,ENSMUSG00000035383	Nolc1|Rnf4|Tnc|Avp|Bnip3l|Ano1|Tmem161a|Trh|Oxt|Hsp90aa1|Col1a1|Pmch|
GO:0008334	histone mRNA metabolic process	biological_process	0.117	1	1	146	17	22036	ENSMUSG00000036779	Papd5|
GO:0048385	regulation of retinoic acid receptor signaling pathway	biological_process	0.11701	1	1	146	16	22036	ENSMUSG00000036550	Cnot1|
GO:0032460	negative regulation of protein oligomerization	biological_process	0.11707	1	1	146	16	22036	ENSMUSG00000022037	Clu|
GO:1901741	positive regulation of myoblast fusion	biological_process	0.11717	1	1	146	22	22036	ENSMUSG00000064057	Scgb3a1|
GO:0051403	stress-activated MAPK cascade	biological_process	0.11725	1	4	146	241	22036	ENSMUSG00000003518,ENSMUSG00000020859,ENSMUSG00000033327,ENSMUSG00000018501	Dusp3|Spag9|Tnxb|Ncor1|
GO:0042407	cristae formation	biological_process	0.11736	1	1	146	14	22036	ENSMUSG00000009995	Taz|
GO:0003013	circulatory system process	biological_process	0.1177	1	6	146	440	22036	ENSMUSG00000020439,ENSMUSG00000009995,ENSMUSG00000021270,ENSMUSG00000027301,ENSMUSG00000035383,ENSMUSG00000037727	Smtn|Taz|Hsp90aa1|Oxt|Pmch|Avp|
GO:0006935	chemotaxis	biological_process	0.1178	1	7	146	545	22036	ENSMUSG00000036353,ENSMUSG00000050370,ENSMUSG00000052516,ENSMUSG00000021508,ENSMUSG00000067242,ENSMUSG00000027087,ENSMUSG00000032336	P2ry12|Ch25h|Robo2|Cxcl14|Lgi1|Itgav|Nptn|
GO:0005847	mRNA cleavage and polyadenylation specificity factor complex	cellular_component	0.1178	1	1	146	17	22036	ENSMUSG00000029227	Fip1l1|
GO:0031401	positive regulation of protein modification process	biological_process	0.11784	1	11	146	967	22036	ENSMUSG00000028556,ENSMUSG00000020859,ENSMUSG00000021270,ENSMUSG00000058835,ENSMUSG00000032633,ENSMUSG00000020886,ENSMUSG00000098650,ENSMUSG00000037727,ENSMUSG00000032336,ENSMUSG00000022037,ENSMUSG00000044533	Dock7|Spag9|Hsp90aa1|Abi1|Flcn|Dlg4|Gm28048|Avp|Nptn|Clu|Rps2|
GO:0032589	neuron projection membrane	cellular_component	0.11788	1	2	146	63	22036	ENSMUSG00000052516,ENSMUSG00000031543	Robo2|Ank1|
GO:0044422	organelle part	cellular_component	0.11814	1	68	146	8421	22036	ENSMUSG00000037606,ENSMUSG00000028034,ENSMUSG00000015176,ENSMUSG00000007880,ENSMUSG00000027333,ENSMUSG00000022391,ENSMUSG00000021363,ENSMUSG00000024277,ENSMUSG00000066800,ENSMUSG00000003518,ENSMUSG00000017664,ENSMUSG00000029110,ENSMUSG00000079509,ENSMUSG00000026933,ENSMUSG00000020435,ENSMUSG00000079477,ENSMUSG00000020859,ENSMUSG00000027361,ENSMUSG00000033411,ENSMUSG00000017978,ENSMUSG00000033499,…	Osbpl5|Fubp1|Nolc1|Arid1a|Smox|Rangap1|Mak|Mapre2|Rnasel|Dusp3|Slc35c2|Rnf4|Zfx|Camsap1|Osbp2|Rab7|Spag9|Gabpb1|Ctdspl2|Cadps2|Larp4b|Pou2f1|Ppp3cb|Actr3|Gtf2i|Clasp1|Epb41|Sncaip|Elavl4|Trim14|Ank1|Ryr3|Rps14|B3galnt2|Etfbkmt|Ip6k2|Rnf6|Smtn|Dnah6|Clu|Vamp4|Etv5|Ap2m1|Ncor1|Pigb|Pisd|Fip1l1|Hist2h3c1|Plcd4|Hsp90aa1|Dnajc13|Slc6a17|Abi1|Bnip3l|Papd5|Rps2|Dynll2|Wtap|Dock7|Mpc1|Ambra1|Lyrm1|Brd2|T…
GO:0006351	transcription, DNA-dependent	biological_process	0.1183	1	28	146	3218	22036	ENSMUSG00000001506,ENSMUSG00000029634,ENSMUSG00000032633,ENSMUSG00000024335,ENSMUSG00000093769,ENSMUSG00000036550,ENSMUSG00000039853,ENSMUSG00000029110,ENSMUSG00000024810,ENSMUSG00000046658,ENSMUSG00000079509,ENSMUSG00000024608,ENSMUSG00000027361,ENSMUSG00000013089,ENSMUSG00000033411,ENSMUSG00000018501,ENSMUSG00000004637,ENSMUSG00000045969,ENSMUSG00000066800,ENSMUSG00000021816,ENSMUSG00000026565,…	Col1a1|Rnf6|Flcn|Brd2|Hist2h3c1|Cnot1|Trim14|Rnf4|Il33|Zfp316|Zfx|Rps14|Gabpb1|Etv5|Ctdspl2|Ncor1|Wwox|Ing1|Rnasel|Ppp3cb|Pou2f1|Gtf2i|Ifrd1|Fubp1|Nolc1|Fam220a|Clu|Arid1a|
GO:0032042	mitochondrial DNA metabolic process	biological_process	0.11838	1	1	146	18	22036	ENSMUSG00000032633	Flcn|
GO:0006335	DNA replication-dependent nucleosome assembly	biological_process	0.11838	1	1	146	33	22036	ENSMUSG00000093769	Hist2h3c1|
GO:0034723	DNA replication-dependent nucleosome organization	biological_process	0.11838	1	1	146	33	22036	ENSMUSG00000093769	Hist2h3c1|
GO:0032225	regulation of synaptic transmission, dopaminergic	biological_process	0.11851	1	1	146	16	22036	ENSMUSG00000035383	Pmch|
GO:0070542	response to fatty acid	biological_process	0.11856	1	2	146	89	22036	ENSMUSG00000027301,ENSMUSG00000028364	Oxt|Tnc|
GO:0042330	taxis	biological_process	0.11865	1	7	146	547	22036	ENSMUSG00000032336,ENSMUSG00000021508,ENSMUSG00000027087,ENSMUSG00000067242,ENSMUSG00000052516,ENSMUSG00000050370,ENSMUSG00000036353	Nptn|Cxcl14|Itgav|Lgi1|Robo2|Ch25h|P2ry12|
GO:0044257	cellular protein catabolic process	biological_process	0.11876	1	8	146	668	22036	ENSMUSG00000029110,ENSMUSG00000024810,ENSMUSG00000079477,ENSMUSG00000022037,ENSMUSG00000029634,ENSMUSG00000098650,ENSMUSG00000022051,ENSMUSG00000040749	Rnf4|Il33|Rab7|Clu|Rnf6|Gm28048|Bnip3l|Siah1b|
GO:0030168	platelet activation	biological_process	0.11922	1	2	146	80	22036	ENSMUSG00000036353,ENSMUSG00000001930	P2ry12|Vwf|
GO:0048857	neural nucleus development	biological_process	0.11923	1	1	146	16	22036	ENSMUSG00000034656	Cacna1a|
GO:1900029	positive regulation of ruffle assembly	biological_process	0.11963	1	1	146	15	22036	ENSMUSG00000036353	P2ry12|
GO:0031498	chromatin disassembly	biological_process	0.11964	1	1	146	18	22036	ENSMUSG00000007880	Arid1a|
GO:0055057	neuroblast division	biological_process	0.11964	1	1	146	12	22036	ENSMUSG00000028556	Dock7|
GO:0042147	retrograde transport, endosome to Golgi	biological_process	0.11971	1	2	146	75	22036	ENSMUSG00000079477,ENSMUSG00000020859	Rab7|Spag9|
GO:0006629	lipid metabolic process	biological_process	0.11979	1	13	146	1247	22036	ENSMUSG00000023452,ENSMUSG00000027952,ENSMUSG00000009995,ENSMUSG00000079469,ENSMUSG00000032599,ENSMUSG00000006344,ENSMUSG00000004207,ENSMUSG00000079477,ENSMUSG00000050370,ENSMUSG00000026173,ENSMUSG00000033327,ENSMUSG00000037727,ENSMUSG00000040506	Pisd|Pmvk|Taz|Pigb|Ip6k2|Ggt5|Psap|Rab7|Ch25h|Plcd4|Tnxb|Avp|Ambra1|
GO:0045216	cell-cell junction organization	biological_process	0.12013	1	4	146	206	22036	ENSMUSG00000027087,ENSMUSG00000003518,ENSMUSG00000064302,ENSMUSG00000032633	Itgav|Dusp3|Clasp1|Flcn|
GO:0032963	collagen metabolic process	biological_process	0.12033	1	2	146	93	22036	ENSMUSG00000033327,ENSMUSG00000001506	Tnxb|Col1a1|
GO:0044259	multicellular organismal macromolecule metabolic process	biological_process	0.12033	1	2	146	93	22036	ENSMUSG00000001506,ENSMUSG00000033327	Col1a1|Tnxb|
GO:0006470	protein dephosphorylation	biological_process	0.12035	1	4	146	229	22036	ENSMUSG00000033411,ENSMUSG00000003518,ENSMUSG00000021816,ENSMUSG00000083012	Ctdspl2|Dusp3|Ppp3cb|Fam220a|
GO:0030128	clathrin coat of endocytic vesicle	cellular_component	0.1206	1	1	146	13	22036	ENSMUSG00000022841	Ap2m1|
GO:0070875	positive regulation of glycogen metabolic process	biological_process	0.12069	1	1	146	16	22036	ENSMUSG00000050423	Ppp1r3g|
GO:1900151	regulation of nuclear-transcribed mRNA catabolic process, deadenylation-dependent decay	biological_process	0.12081	1	1	146	19	22036	ENSMUSG00000036550	Cnot1|
GO:0030018	Z disc	cellular_component	0.12101	1	3	146	134	22036	ENSMUSG00000021816,ENSMUSG00000057378,ENSMUSG00000031543	Ppp3cb|Ryr3|Ank1|
GO:0004518	nuclease activity	molecular_function	0.12102	1	3	146	182	22036	ENSMUSG00000035164,ENSMUSG00000066800,ENSMUSG00000036550	Zc3h12c|Rnasel|Cnot1|
GO:0006898	receptor-mediated endocytosis	biological_process	0.12163	1	4	146	235	22036	ENSMUSG00000022037,ENSMUSG00000020886,ENSMUSG00000022841,ENSMUSG00000032560	Clu|Dlg4|Ap2m1|Dnajc13|
GO:0055117	regulation of cardiac muscle contraction	biological_process	0.12166	1	2	146	74	22036	ENSMUSG00000020439,ENSMUSG00000021270	Smtn|Hsp90aa1|
GO:0016755	transferase activity, transferring amino-acyl groups	molecular_function	0.12173	1	1	146	18	22036	ENSMUSG00000006344	Ggt5|
GO:0046337	phosphatidylethanolamine metabolic process	biological_process	0.12201	1	1	146	16	22036	ENSMUSG00000023452	Pisd|
GO:0006835	dicarboxylic acid transport	biological_process	0.12213	1	2	146	77	22036	ENSMUSG00000005892,ENSMUSG00000037727	Trh|Avp|
GO:0045723	positive regulation of fatty acid biosynthetic process	biological_process	0.12216	1	1	146	21	22036	ENSMUSG00000037727	Avp|
GO:0048791	calcium ion-dependent exocytosis of neurotransmitter	biological_process	0.12222	1	1	146	14	22036	ENSMUSG00000034656	Cacna1a|
GO:0050961	detection of temperature stimulus involved in sensory perception	biological_process	0.12245	1	1	146	17	22036	ENSMUSG00000031075	Ano1|
GO:0050965	detection of temperature stimulus involved in sensory perception of pain	biological_process	0.12245	1	1	146	17	22036	ENSMUSG00000031075	Ano1|
GO:0009743	response to carbohydrate stimulus	biological_process	0.12256	1	4	146	259	22036	ENSMUSG00000005892,ENSMUSG00000031075,ENSMUSG00000021816,ENSMUSG00000027301	Trh|Ano1|Ppp3cb|Oxt|
GO:0016234	inclusion body	cellular_component	0.12284	1	2	146	76	22036	ENSMUSG00000022391,ENSMUSG00000022037	Rangap1|Clu|
GO:1901888	regulation of cell junction assembly	biological_process	0.12284	1	2	146	68	22036	ENSMUSG00000064302,ENSMUSG00000003518	Clasp1|Dusp3|
GO:0010869	regulation of receptor biosynthetic process	biological_process	0.12286	1	1	146	18	22036	ENSMUSG00000027087	Itgav|
GO:0015085	calcium ion transmembrane transporter activity	molecular_function	0.1229	1	3	146	122	22036	ENSMUSG00000034656,ENSMUSG00000027087,ENSMUSG00000057378	Cacna1a|Itgav|Ryr3|
GO:0035590	purinergic nucleotide receptor signaling pathway	biological_process	0.12296	1	1	146	22	22036	ENSMUSG00000036353	P2ry12|
GO:0032897	negative regulation of viral transcription	biological_process	0.12297	1	1	146	24	22036	ENSMUSG00000039853	Trim14|
GO:0000788	nuclear nucleosome	cellular_component	0.12313	1	1	146	40	22036	ENSMUSG00000093769	Hist2h3c1|
GO:0051788	response to misfolded protein	biological_process	0.12325	1	1	146	20	22036	ENSMUSG00000022037	Clu|
GO:0060249	anatomical structure homeostasis	biological_process	0.12344	1	5	146	346	22036	ENSMUSG00000079477,ENSMUSG00000021270,ENSMUSG00000027087,ENSMUSG00000036779,ENSMUSG00000021363	Rab7|Hsp90aa1|Itgav|Papd5|Mak|
GO:0000097	sulfur amino acid biosynthetic process	biological_process	0.12352	1	1	146	20	22036	ENSMUSG00000006344	Ggt5|
GO:0034587	piRNA metabolic process	biological_process	0.12357	1	1	146	14	22036	ENSMUSG00000048647	Exd1|
GO:0030014	CCR4-NOT complex	cellular_component	0.12363	1	1	146	17	22036	ENSMUSG00000036550	Cnot1|
GO:0032774	RNA biosynthetic process	biological_process	0.12363	1	28	146	3235	22036	ENSMUSG00000001506,ENSMUSG00000032633,ENSMUSG00000029634,ENSMUSG00000093769,ENSMUSG00000024335,ENSMUSG00000079509,ENSMUSG00000024608,ENSMUSG00000024810,ENSMUSG00000046658,ENSMUSG00000029110,ENSMUSG00000036550,ENSMUSG00000039853,ENSMUSG00000018501,ENSMUSG00000004637,ENSMUSG00000033411,ENSMUSG00000013089,ENSMUSG00000027361,ENSMUSG00000060261,ENSMUSG00000001627,ENSMUSG00000021816,ENSMUSG00000026565,…	Col1a1|Flcn|Rnf6|Hist2h3c1|Brd2|Zfx|Rps14|Il33|Zfp316|Rnf4|Cnot1|Trim14|Ncor1|Wwox|Ctdspl2|Etv5|Gabpb1|Gtf2i|Ifrd1|Ppp3cb|Pou2f1|Ing1|Rnasel|Fubp1|Arid1a|Fam220a|Clu|Nolc1|
GO:0044273	sulfur compound catabolic process	biological_process	0.12381	1	1	146	23	22036	ENSMUSG00000006344	Ggt5|
GO:0005930	axoneme	cellular_component	0.12403	1	3	146	137	22036	ENSMUSG00000052861,ENSMUSG00000040506,ENSMUSG00000021363	Dnah6|Ambra1|Mak|
GO:0072111	cell proliferation involved in kidney development	biological_process	0.12409	1	1	146	18	22036	ENSMUSG00000032633	Flcn|
GO:0033623	regulation of integrin activation	biological_process	0.12423	1	1	146	14	22036	ENSMUSG00000036353	P2ry12|
GO:0042391	regulation of membrane potential	biological_process	0.12428	1	7	146	499	22036	ENSMUSG00000037610,ENSMUSG00000034656,ENSMUSG00000045471,ENSMUSG00000020886,ENSMUSG00000031075,ENSMUSG00000022037,ENSMUSG00000022051	Kcnmb2|Cacna1a|Hcrt|Dlg4|Ano1|Clu|Bnip3l|
GO:0090201	negative regulation of release of cytochrome c from mitochondria	biological_process	0.12442	1	1	146	21	22036	ENSMUSG00000037727	Avp|
GO:0051260	protein homooligomerization	biological_process	0.12447	1	5	146	362	22036	ENSMUSG00000057378,ENSMUSG00000001930,ENSMUSG00000022037,ENSMUSG00000020859,ENSMUSG00000067242	Ryr3|Vwf|Clu|Spag9|Lgi1|
GO:0010717	regulation of epithelial to mesenchymal transition	biological_process	0.12451	1	2	146	81	22036	ENSMUSG00000001506,ENSMUSG00000064302	Col1a1|Clasp1|
GO:0030669	clathrin-coated endocytic vesicle membrane	cellular_component	0.12466	1	1	146	14	22036	ENSMUSG00000022841	Ap2m1|
GO:1900181	negative regulation of protein localization to nucleus	biological_process	0.12482	1	1	146	17	22036	ENSMUSG00000032633	Flcn|
GO:0061178	regulation of insulin secretion involved in cellular response to glucose stimulus	biological_process	0.12494	1	2	146	78	22036	ENSMUSG00000031075,ENSMUSG00000021816	Ano1|Ppp3cb|
GO:2001241	positive regulation of extrinsic apoptotic signaling pathway in absence of ligand	biological_process	0.12507	1	1	146	15	22036	ENSMUSG00000004637	Wwox|
GO:0044255	cellular lipid metabolic process	biological_process	0.12521	1	10	146	904	22036	ENSMUSG00000032599,ENSMUSG00000006344,ENSMUSG00000023452,ENSMUSG00000027952,ENSMUSG00000009995,ENSMUSG00000079469,ENSMUSG00000033327,ENSMUSG00000037727,ENSMUSG00000004207,ENSMUSG00000026173	Ip6k2|Ggt5|Pisd|Pmvk|Taz|Pigb|Tnxb|Avp|Psap|Plcd4|
GO:0046685	response to arsenic-containing substance	biological_process	0.12536	1	1	146	22	22036	ENSMUSG00000029110	Rnf4|
GO:0090304	nucleic acid metabolic process	biological_process	0.12537	1	38	146	4635	22036	ENSMUSG00000045471,ENSMUSG00000021270,ENSMUSG00000001506,ENSMUSG00000093769,ENSMUSG00000079509,ENSMUSG00000024810,ENSMUSG00000029110,ENSMUSG00000048647,ENSMUSG00000018501,ENSMUSG00000013089,ENSMUSG00000029227,ENSMUSG00000066800,ENSMUSG00000045969,ENSMUSG00000028034,ENSMUSG00000007880,ENSMUSG00000022037,ENSMUSG00000083012,ENSMUSG00000015176,ENSMUSG00000002342,ENSMUSG00000032633,ENSMUSG00000029634,…	Hcrt|Hsp90aa1|Col1a1|Hist2h3c1|Zfx|Il33|Rnf4|Exd1|Ncor1|Etv5|Fip1l1|Rnasel|Ing1|Fubp1|Arid1a|Clu|Fam220a|Nolc1|Tmem161a|Flcn|Rnf6|Dnajb11|Brd2|Rps14|Zfp316|Trim14|Cnot1|Wwox|Ctdspl2|Gabpb1|Gtf2i|Ifrd1|Zc3h12c|Ppp3cb|Pou2f1|Papd5|Ivns1abp|Wtap|
GO:0050811	GABA receptor binding	molecular_function	0.12567	1	1	146	14	22036	ENSMUSG00000032536	Trak1|
GO:0070841	inclusion body assembly	biological_process	0.12655	1	1	146	19	22036	ENSMUSG00000024534	Sncaip|
GO:0051443	positive regulation of ubiquitin-protein ligase activity	biological_process	0.12668	1	1	146	20	22036	ENSMUSG00000044533	Rps2|
GO:0097242	beta-amyloid clearance	biological_process	0.1267	1	1	146	16	22036	ENSMUSG00000022037	Clu|
GO:0035493	SNARE complex assembly	biological_process	0.12686	1	1	146	17	22036	ENSMUSG00000026696	Vamp4|
GO:0070373	negative regulation of ERK1 and ERK2 cascade	biological_process	0.12707	1	2	146	82	22036	ENSMUSG00000003518,ENSMUSG00000032633	Dusp3|Flcn|
GO:0030002	cellular anion homeostasis	biological_process	0.12716	1	1	146	18	22036	ENSMUSG00000034656	Cacna1a|
GO:0006691	leukotriene metabolic process	biological_process	0.12766	1	1	146	22	22036	ENSMUSG00000006344	Ggt5|
GO:0009566	fertilization	biological_process	0.12781	1	3	146	184	22036	ENSMUSG00000026173,ENSMUSG00000079509,ENSMUSG00000027087	Plcd4|Zfx|Itgav|
GO:0070647	protein modification by small protein conjugation or removal	biological_process	0.12785	1	10	146	871	22036	ENSMUSG00000009995,ENSMUSG00000098650,ENSMUSG00000029634,ENSMUSG00000021270,ENSMUSG00000040749,ENSMUSG00000026792,ENSMUSG00000044533,ENSMUSG00000029110,ENSMUSG00000022037,ENSMUSG00000023150	Taz|Gm28048|Rnf6|Hsp90aa1|Siah1b|Lrsam1|Rps2|Rnf4|Clu|Ivns1abp|
GO:0034045	pre-autophagosomal structure membrane	cellular_component	0.12798	1	1	146	18	22036	ENSMUSG00000079477	Rab7|
GO:0070593	dendrite self-avoidance	biological_process	0.1281	1	1	146	12	22036	ENSMUSG00000032336	Nptn|
GO:0060766	negative regulation of androgen receptor signaling pathway	biological_process	0.12829	1	1	146	16	22036	ENSMUSG00000018501	Ncor1|
GO:0055070	copper ion homeostasis	biological_process	0.12878	1	1	146	18	22036	ENSMUSG00000098650	Gm28048|
GO:0001829	trophectodermal cell differentiation	biological_process	0.12912	1	1	146	21	22036	ENSMUSG00000036550	Cnot1|
GO:0048266	behavioral response to pain	biological_process	0.12929	1	1	146	17	22036	ENSMUSG00000034656	Cacna1a|
GO:0061061	muscle structure development	biological_process	0.12937	1	8	146	662	22036	ENSMUSG00000001627,ENSMUSG00000064057,ENSMUSG00000009995,ENSMUSG00000020859,ENSMUSG00000013089,ENSMUSG00000007880,ENSMUSG00000028364,ENSMUSG00000021508	Ifrd1|Scgb3a1|Taz|Spag9|Etv5|Arid1a|Tnc|Cxcl14|
GO:1901739	regulation of myoblast fusion	biological_process	0.12943	1	1	146	24	22036	ENSMUSG00000064057	Scgb3a1|
GO:0051383	kinetochore organization	biological_process	0.12968	1	1	146	20	22036	ENSMUSG00000029110	Rnf4|
GO:0035770	ribonucleoprotein granule	cellular_component	0.12973	1	3	146	162	22036	ENSMUSG00000036550,ENSMUSG00000048647,ENSMUSG00000033499	Cnot1|Exd1|Larp4b|
GO:0060602	branch elongation of an epithelium	biological_process	0.12976	1	1	146	20	22036	ENSMUSG00000028364	Tnc|
GO:0032656	regulation of interleukin-13 production	biological_process	0.12983	1	1	146	19	22036	ENSMUSG00000024810	Il33|
GO:0035809	regulation of urine volume	biological_process	0.13028	1	1	146	25	22036	ENSMUSG00000027301	Oxt|
GO:0050860	negative regulation of T cell receptor signaling pathway	biological_process	0.13049	1	1	146	18	22036	ENSMUSG00000003518	Dusp3|
GO:0032753	positive regulation of interleukin-4 production	biological_process	0.1308	1	1	146	21	22036	ENSMUSG00000024810	Il33|
GO:0043409	negative regulation of MAPK cascade	biological_process	0.13083	1	3	146	175	22036	ENSMUSG00000032633,ENSMUSG00000018501,ENSMUSG00000003518	Flcn|Ncor1|Dusp3|
GO:0017025	TBP-class protein binding	molecular_function	0.13089	1	1	146	20	22036	ENSMUSG00000029110	Rnf4|
GO:0045662	negative regulation of myoblast differentiation	biological_process	0.13114	1	1	146	28	22036	ENSMUSG00000021508	Cxcl14|
GO:0006622	protein targeting to lysosome	biological_process	0.13147	1	1	146	16	22036	ENSMUSG00000079477	Rab7|
GO:0015918	sterol transport	biological_process	0.13152	1	2	146	91	22036	ENSMUSG00000020435,ENSMUSG00000037606	Osbp2|Osbpl5|
GO:0042277	peptide binding	molecular_function	0.13158	1	4	146	293	22036	ENSMUSG00000022037,ENSMUSG00000039062,ENSMUSG00000015176,ENSMUSG00000022841	Clu|Anpep|Nolc1|Ap2m1|
GO:0046827	positive regulation of protein export from nucleus	biological_process	0.13158	1	1	146	18	22036	ENSMUSG00000033411	Ctdspl2|
GO:0043603	cellular amide metabolic process	biological_process	0.13165	1	3	146	174	22036	ENSMUSG00000022037,ENSMUSG00000039062,ENSMUSG00000006344	Clu|Anpep|Ggt5|
GO:2000193	positive regulation of fatty acid transport	biological_process	0.13176	1	1	146	19	22036	ENSMUSG00000027301	Oxt|
GO:0051099	positive regulation of binding	biological_process	0.13184	1	3	146	164	22036	ENSMUSG00000028906,ENSMUSG00000083012,ENSMUSG00000026341	Epb41|Fam220a|Actr3|
GO:0043487	regulation of RNA stability	biological_process	0.1319	1	2	146	86	22036	ENSMUSG00000066800,ENSMUSG00000028546	Rnasel|Elavl4|
GO:2000036	regulation of stem cell maintenance	biological_process	0.1321	1	1	146	16	22036	ENSMUSG00000036550	Cnot1|
GO:0022892	substrate-specific transporter activity	molecular_function	0.13256	1	12	146	1057	22036	ENSMUSG00000023861,ENSMUSG00000034656,ENSMUSG00000038178,ENSMUSG00000027894,ENSMUSG00000031075,ENSMUSG00000021609,ENSMUSG00000027087,ENSMUSG00000037610,ENSMUSG00000037400,ENSMUSG00000037606,ENSMUSG00000057378,ENSMUSG00000020435	Mpc1|Cacna1a|Slc43a2|Slc6a17|Ano1|Slc6a3|Itgav|Kcnmb2|Atp11b|Osbpl5|Ryr3|Osbp2|
GO:0030809	negative regulation of nucleotide biosynthetic process	biological_process	0.13279	1	1	146	18	22036	ENSMUSG00000032633	Flcn|
GO:1900372	negative regulation of purine nucleotide biosynthetic process	biological_process	0.13279	1	1	146	18	22036	ENSMUSG00000032633	Flcn|
GO:1900543	negative regulation of purine nucleotide metabolic process	biological_process	0.13279	1	1	146	18	22036	ENSMUSG00000032633	Flcn|
GO:0001946	lymphangiogenesis	biological_process	0.13294	1	1	146	19	22036	ENSMUSG00000021816	Ppp3cb|
GO:0090407	organophosphate biosynthetic process	biological_process	0.13307	1	6	146	470	22036	ENSMUSG00000032599,ENSMUSG00000027952,ENSMUSG00000079469,ENSMUSG00000009995,ENSMUSG00000032633,ENSMUSG00000023452	Ip6k2|Pmvk|Pigb|Taz|Flcn|Pisd|
GO:0000030	mannosyltransferase activity	molecular_function	0.13327	1	1	146	21	22036	ENSMUSG00000079469	Pigb|
GO:0032462	regulation of protein homooligomerization	biological_process	0.13333	1	1	146	22	22036	ENSMUSG00000022037	Clu|
GO:0005776	autophagic vacuole	cellular_component	0.13334	1	2	146	89	22036	ENSMUSG00000079477,ENSMUSG00000040506	Rab7|Ambra1|
GO:0030296	protein tyrosine kinase activator activity	molecular_function	0.1334	1	1	146	17	22036	ENSMUSG00000058835	Abi1|
GO:0060997	dendritic spine morphogenesis	biological_process	0.13351	1	2	146	63	22036	ENSMUSG00000020886,ENSMUSG00000026341	Dlg4|Actr3|
GO:0006885	regulation of pH	biological_process	0.13356	1	2	146	83	22036	ENSMUSG00000037727,ENSMUSG00000079477	Avp|Rab7|
GO:0044292	dendrite terminus	cellular_component	0.13357	1	1	146	17	22036	ENSMUSG00000021270	Hsp90aa1|
GO:0016528	sarcoplasm	cellular_component	0.13357	1	2	146	76	22036	ENSMUSG00000057378,ENSMUSG00000031543	Ryr3|Ank1|
GO:0010763	positive regulation of fibroblast migration	biological_process	0.13358	1	1	146	18	22036	ENSMUSG00000026341	Actr3|
GO:0007041	lysosomal transport	biological_process	0.13403	1	2	146	74	22036	ENSMUSG00000032536,ENSMUSG00000079477	Trak1|Rab7|
GO:0038065	collagen-activated signaling pathway	biological_process	0.13413	1	1	146	14	22036	ENSMUSG00000001506	Col1a1|
GO:0045793	positive regulation of cell size	biological_process	0.13415	1	1	146	16	22036	ENSMUSG00000021270	Hsp90aa1|
GO:0006906	vesicle fusion	biological_process	0.13417	1	2	146	77	22036	ENSMUSG00000026696,ENSMUSG00000079477	Vamp4|Rab7|
GO:0008219	cell death	biological_process	0.13419	1	19	146	2048	22036	ENSMUSG00000022037,ENSMUSG00000027087,ENSMUSG00000023150,ENSMUSG00000037727,ENSMUSG00000067787,ENSMUSG00000045969,ENSMUSG00000052516,ENSMUSG00000004637,ENSMUSG00000024810,ENSMUSG00000029110,ENSMUSG00000024534,ENSMUSG00000040506,ENSMUSG00000022051,ENSMUSG00000002342,ENSMUSG00000032633,ENSMUSG00000034656,ENSMUSG00000032599,ENSMUSG00000092035,ENSMUSG00000021270	Clu|Itgav|Ivns1abp|Avp|Blcap|Ing1|Robo2|Wwox|Il33|Rnf4|Sncaip|Ambra1|Bnip3l|Tmem161a|Flcn|Cacna1a|Ip6k2|Peg10|Hsp90aa1|
GO:0016265	death	biological_process	0.13419	1	19	146	2048	22036	ENSMUSG00000004637,ENSMUSG00000052516,ENSMUSG00000045969,ENSMUSG00000027087,ENSMUSG00000067787,ENSMUSG00000037727,ENSMUSG00000023150,ENSMUSG00000022037,ENSMUSG00000032599,ENSMUSG00000034656,ENSMUSG00000092035,ENSMUSG00000021270,ENSMUSG00000002342,ENSMUSG00000022051,ENSMUSG00000032633,ENSMUSG00000024534,ENSMUSG00000040506,ENSMUSG00000029110,ENSMUSG00000024810	Wwox|Robo2|Ing1|Itgav|Blcap|Avp|Ivns1abp|Clu|Ip6k2|Cacna1a|Peg10|Hsp90aa1|Tmem161a|Bnip3l|Flcn|Sncaip|Ambra1|Rnf4|Il33|
GO:0070182	DNA polymerase binding	molecular_function	0.13421	1	1	146	20	22036	ENSMUSG00000021270	Hsp90aa1|
GO:1901800	positive regulation of proteasomal protein catabolic process	biological_process	0.13425	1	2	146	88	22036	ENSMUSG00000024810,ENSMUSG00000022037	Il33|Clu|
GO:0044267	cellular protein metabolic process	biological_process	0.13441	1	37	146	4285	22036	ENSMUSG00000033411,ENSMUSG00000028556,ENSMUSG00000033499,ENSMUSG00000020859,ENSMUSG00000006344,ENSMUSG00000021816,ENSMUSG00000023150,ENSMUSG00000079477,ENSMUSG00000044533,ENSMUSG00000039242,ENSMUSG00000039958,ENSMUSG00000020886,ENSMUSG00000029634,ENSMUSG00000032633,ENSMUSG00000033327,ENSMUSG00000004460,ENSMUSG00000032336,ENSMUSG00000024608,ENSMUSG00000036550,ENSMUSG00000021363,ENSMUSG00000026792,…	Ctdspl2|Dock7|Larp4b|Spag9|Ggt5|Ppp3cb|Ivns1abp|Rab7|Rps2|B3galnt2|Etfbkmt|Dlg4|Rnf6|Flcn|Tnxb|Dnajb11|Nptn|Rps14|Cnot1|Mak|Lrsam1|Siah1b|Gm28048|Rnasel|Pigb|Taz|Avp|Clu|Fam220a|Nolc1|Hsp90aa1|Abi1|Bnip3l|Slc35c2|Dusp3|Rnf4|Il33|
GO:0035864	response to potassium ion	biological_process	0.13452	1	1	146	16	22036	ENSMUSG00000020886	Dlg4|
GO:0061097	regulation of protein tyrosine kinase activity	biological_process	0.13481	1	2	146	79	22036	ENSMUSG00000020886,ENSMUSG00000058835	Dlg4|Abi1|
GO:0031492	nucleosomal DNA binding	molecular_function	0.13482	1	1	146	37	22036	ENSMUSG00000093769	Hist2h3c1|
GO:0048638	regulation of developmental growth	biological_process	0.13487	1	4	146	241	22036	ENSMUSG00000029634,ENSMUSG00000001627,ENSMUSG00000026341,ENSMUSG00000051243	Rnf6|Ifrd1|Actr3|Islr2|
GO:0007165	signal transduction	biological_process	0.13501	1	49	146	6449	22036	ENSMUSG00000092035,ENSMUSG00000002342,ENSMUSG00000020886,ENSMUSG00000029634,ENSMUSG00000005892,ENSMUSG00000032633,ENSMUSG00000033327,ENSMUSG00000032336,ENSMUSG00000036353,ENSMUSG00000004207,ENSMUSG00000036550,ENSMUSG00000031543,ENSMUSG00000044017,ENSMUSG00000028556,ENSMUSG00000032641,ENSMUSG00000033411,ENSMUSG00000004637,ENSMUSG00000020859,ENSMUSG00000035383,ENSMUSG00000021816,ENSMUSG00000031075,…	Peg10|Tmem161a|Dlg4|Rnf6|Trh|Flcn|Tnxb|Nptn|P2ry12|Psap|Cnot1|Ank1|Adgrd1|Dock7|Gpr19|Ctdspl2|Wwox|Spag9|Pmch|Ppp3cb|Ano1|Fam53b|Ackr1|Cxcl14|Itgav|Ivns1abp|Rab7|Cacna1a|Hcrt|Hsp90aa1|Col1a1|Bnip3l|Gnb2|Slc35c2|Dusp3|Plcd4|Il33|Robo2|Mak|Ankrd6|Mapre2|Ncor1|Rangap1|Oxt|Lrg1|Scgb3a1|Avp|Clu|Arid1a|
GO:0005793	endoplasmic reticulum-Golgi intermediate compartment	cellular_component	0.13508	1	2	146	92	22036	ENSMUSG00000039062,ENSMUSG00000017664	Anpep|Slc35c2|
GO:0002320	lymphoid progenitor cell differentiation	biological_process	0.13509	1	1	146	19	22036	ENSMUSG00000032633	Flcn|
GO:0042451	purine nucleoside biosynthetic process	biological_process	0.13531	1	2	146	100	22036	ENSMUSG00000032633,ENSMUSG00000009995	Flcn|Taz|
GO:0046129	purine ribonucleoside biosynthetic process	biological_process	0.13531	1	2	146	100	22036	ENSMUSG00000009995,ENSMUSG00000032633	Taz|Flcn|
GO:0033160	positive regulation of protein import into nucleus, translocation	biological_process	0.13553	1	1	146	18	22036	ENSMUSG00000021270	Hsp90aa1|
GO:0006779	porphyrin-containing compound biosynthetic process	biological_process	0.13567	1	1	146	23	22036	ENSMUSG00000031543	Ank1|
GO:0071625	vocalization behavior	biological_process	0.13584	1	1	146	13	22036	ENSMUSG00000020886	Dlg4|
GO:0005545	1-phosphatidylinositol binding	molecular_function	0.13608	1	1	146	13	22036	ENSMUSG00000028906	Epb41|
GO:0090382	phagosome maturation	biological_process	0.13615	1	1	146	17	22036	ENSMUSG00000079477	Rab7|
GO:0008017	microtubule binding	molecular_function	0.13619	1	4	146	229	22036	ENSMUSG00000024277,ENSMUSG00000026933,ENSMUSG00000058690,ENSMUSG00000064302	Mapre2|Camsap1|Ccser2|Clasp1|
GO:1901880	negative regulation of protein depolymerization	biological_process	0.13622	1	2	146	72	22036	ENSMUSG00000026933,ENSMUSG00000064302	Camsap1|Clasp1|
GO:0043043	peptide biosynthetic process	biological_process	0.1364	1	1	146	19	22036	ENSMUSG00000006344	Ggt5|
GO:0030515	snoRNA binding	molecular_function	0.13646	1	1	146	29	22036	ENSMUSG00000015176	Nolc1|
GO:0035641	locomotory exploration behavior	biological_process	0.13659	1	1	146	15	22036	ENSMUSG00000020886	Dlg4|
GO:0045732	positive regulation of protein catabolic process	biological_process	0.13673	1	3	146	169	22036	ENSMUSG00000022037,ENSMUSG00000079477,ENSMUSG00000024810	Clu|Rab7|Il33|
GO:0051546	keratinocyte migration	biological_process	0.13684	1	1	146	17	22036	ENSMUSG00000024277	Mapre2|
GO:0031960	response to corticosteroid stimulus	biological_process	0.13701	1	3	146	192	22036	ENSMUSG00000005892,ENSMUSG00000027301,ENSMUSG00000001506	Trh|Oxt|Col1a1|
GO:0003674	molecular_function	molecular_function	0.13723	1	141	146	20623	22036	ENSMUSG00000031075,ENSMUSG00000006344,ENSMUSG00000023861,ENSMUSG00000028556,ENSMUSG00000045083,ENSMUSG00000020483,ENSMUSG00000044533,ENSMUSG00000021508,ENSMUSG00000005892,ENSMUSG00000002342,ENSMUSG00000039062,ENSMUSG00000050370,ENSMUSG00000036353,ENSMUSG00000024335,ENSMUSG00000040506,ENSMUSG00000033031,ENSMUSG00000030329,ENSMUSG00000015027,ENSMUSG00000033088,ENSMUSG00000045969,ENSMUSG00000037095,…	Ano1|Ggt5|Mpc1|Dock7|Lingo2|Dynll2|Rps2|Cxcl14|Trh|Tmem161a|Anpep|Ch25h|P2ry12|Brd2|Ambra1|Cip2a|Pianp|Galns|Triobp|Ing1|Lrg1|Etv5|Ap2m1|Lrsam1|Ankrd6|Nagk|Bnip3l|Plekha6|Astn1|Hsp90aa1|Il33|Plcd4|Hist2h3c1|Zc3h12c|Ppp3cb|Pou2f1|Gabpb1|Efr3a|Ctdspl2|Trak1|Osbp2|Rab7|Tro|Rnf6|Smtn|Ip6k2|Ryr3|Trim14|Cnot1|Ank1|Psap|Clasp1|Wdr89|Zmat4|Scgb3a1|Siah1b|Rangap1|Mapre2|Mak|Nolc1|Zfp532|Avp|Blcap|Tnc|Pmvk…
GO:0043269	regulation of ion transport	biological_process	0.13726	1	8	146	640	22036	ENSMUSG00000020886,ENSMUSG00000098650,ENSMUSG00000005892,ENSMUSG00000027301,ENSMUSG00000034656,ENSMUSG00000045471,ENSMUSG00000036353,ENSMUSG00000037727	Dlg4|Gm28048|Trh|Oxt|Cacna1a|Hcrt|P2ry12|Avp|
GO:0048742	regulation of skeletal muscle fiber development	biological_process	0.13726	1	2	146	106	22036	ENSMUSG00000064057,ENSMUSG00000021508	Scgb3a1|Cxcl14|
GO:0016514	SWI/SNF complex	cellular_component	0.13742	1	1	146	17	22036	ENSMUSG00000007880	Arid1a|
GO:0007179	transforming growth factor beta receptor signaling pathway	biological_process	0.13764	1	3	146	160	22036	ENSMUSG00000092035,ENSMUSG00000037095,ENSMUSG00000032633	Peg10|Lrg1|Flcn|
GO:0005614	interstitial matrix	cellular_component	0.13784	1	1	146	16	22036	ENSMUSG00000028364	Tnc|
GO:0005575	cellular_component	cellular_component	0.13787	1	144	146	21289	22036	ENSMUSG00000003518,ENSMUSG00000048647,ENSMUSG00000001506,ENSMUSG00000037606,ENSMUSG00000067242,ENSMUSG00000028034,ENSMUSG00000007880,ENSMUSG00000027333,ENSMUSG00000037348,ENSMUSG00000050423,ENSMUSG00000052516,ENSMUSG00000009995,ENSMUSG00000066800,ENSMUSG00000028546,ENSMUSG00000024534,ENSMUSG00000028906,ENSMUSG00000024608,ENSMUSG00000039958,ENSMUSG00000039242,ENSMUSG00000070047,ENSMUSG00000092035,…	Dusp3|Exd1|Col1a1|Osbpl5|Lgi1|Fubp1|Arid1a|Smox|Paqr7|Ppp1r3g|Robo2|Taz|Rnasel|Elavl4|Sncaip|Epb41|Rps14|Etfbkmt|B3galnt2|Fat1|Peg10|Itgav|Islr2|Pmch|Spag9|Larp4b|Cadps2|Gtf2i|Fam53b|Actr3|Ppp1r35|Slc6a17|Gm28051|Dnajc13|Hcrt|Plekhh1|Abi1|Kcnmb2|Dnah6|Clu|Fam220a|Nat2|Vamp4|Oxt|Ncor1|Slc43a2|Pigb|Fam49a|Pisd|Fip1l1|Lyrm1|Atp11b|Nptn|Dnajb11|Tnxb|Adgrd1|Zfp316|Ccser2|Flcn|Dlg4|Ivns1abp|Papd5|Wbp1|…
GO:0042221	response to chemical stimulus	biological_process	0.13797	1	37	146	4962	22036	ENSMUSG00000027952,ENSMUSG00000022051,ENSMUSG00000021270,ENSMUSG00000001506,ENSMUSG00000029110,ENSMUSG00000003518,ENSMUSG00000021609,ENSMUSG00000066800,ENSMUSG00000037095,ENSMUSG00000026696,ENSMUSG00000027301,ENSMUSG00000022391,ENSMUSG00000013089,ENSMUSG00000052516,ENSMUSG00000022037,ENSMUSG00000037727,ENSMUSG00000037610,ENSMUSG00000067242,ENSMUSG00000028364,ENSMUSG00000020886,ENSMUSG00000032633,…	Pmvk|Bnip3l|Hsp90aa1|Col1a1|Rnf4|Dusp3|Slc6a3|Rnasel|Lrg1|Vamp4|Oxt|Rangap1|Etv5|Robo2|Clu|Avp|Kcnmb2|Lgi1|Tnc|Dlg4|Flcn|Trh|Tmem161a|Peg10|Ch25h|Ryr3|P2ry12|Psap|Nptn|Ano1|Ppp3cb|Actr3|Ackr1|Wwox|Rps2|Itgav|Cxcl14|
GO:0060134	prepulse inhibition	biological_process	0.13799	1	1	146	14	22036	ENSMUSG00000021609	Slc6a3|
GO:2000145	regulation of cell motility	biological_process	0.13837	1	10	146	857	22036	ENSMUSG00000024810,ENSMUSG00000064302,ENSMUSG00000021508,ENSMUSG00000028034,ENSMUSG00000027087,ENSMUSG00000032633,ENSMUSG00000026341,ENSMUSG00000020859,ENSMUSG00000001506,ENSMUSG00000024277	Il33|Clasp1|Cxcl14|Fubp1|Itgav|Flcn|Actr3|Spag9|Col1a1|Mapre2|
GO:0005521	lamin binding	molecular_function	0.13849	1	1	146	17	22036	ENSMUSG00000022051	Bnip3l|
GO:1901623	regulation of lymphocyte chemotaxis	biological_process	0.13876	1	1	146	25	22036	ENSMUSG00000021508	Cxcl14|
GO:0032616	interleukin-13 production	biological_process	0.13884	1	1	146	21	22036	ENSMUSG00000024810	Il33|
GO:0048646	anatomical structure formation involved in morphogenesis	biological_process	0.13893	1	12	146	1091	22036	ENSMUSG00000034656,ENSMUSG00000001506,ENSMUSG00000026565,ENSMUSG00000058835,ENSMUSG00000037095,ENSMUSG00000064057,ENSMUSG00000060261,ENSMUSG00000032633,ENSMUSG00000027087,ENSMUSG00000007880,ENSMUSG00000036550,ENSMUSG00000039062	Cacna1a|Col1a1|Pou2f1|Abi1|Lrg1|Scgb3a1|Gtf2i|Flcn|Itgav|Arid1a|Cnot1|Anpep|
GO:0006897	endocytosis	biological_process	0.1391	1	8	146	698	22036	ENSMUSG00000022841,ENSMUSG00000032560,ENSMUSG00000026696,ENSMUSG00000026792,ENSMUSG00000020886,ENSMUSG00000027087,ENSMUSG00000079477,ENSMUSG00000022037	Ap2m1|Dnajc13|Vamp4|Lrsam1|Dlg4|Itgav|Rab7|Clu|
GO:0070208	protein heterotrimerization	biological_process	0.13935	1	1	146	20	22036	ENSMUSG00000001506	Col1a1|
GO:0045980	negative regulation of nucleotide metabolic process	biological_process	0.13944	1	1	146	19	22036	ENSMUSG00000032633	Flcn|
GO:0046873	metal ion transmembrane transporter activity	molecular_function	0.13946	1	6	146	401	22036	ENSMUSG00000021609,ENSMUSG00000027087,ENSMUSG00000037610,ENSMUSG00000034656,ENSMUSG00000027894,ENSMUSG00000057378	Slc6a3|Itgav|Kcnmb2|Cacna1a|Slc6a17|Ryr3|
GO:0000462	maturation of SSU-rRNA from tricistronic rRNA transcript (SSU-rRNA, 5.8S rRNA, LSU-rRNA)	biological_process	0.13957	1	1	146	27	22036	ENSMUSG00000024608	Rps14|
GO:0032674	regulation of interleukin-5 production	biological_process	0.13971	1	1	146	18	22036	ENSMUSG00000024810	Il33|
GO:0042921	glucocorticoid receptor signaling pathway	biological_process	0.13978	1	1	146	16	22036	ENSMUSG00000007880	Arid1a|
GO:0007010	cytoskeleton organization	biological_process	0.13991	1	14	146	1261	22036	ENSMUSG00000058835,ENSMUSG00000026341,ENSMUSG00000020439,ENSMUSG00000028556,ENSMUSG00000026933,ENSMUSG00000024277,ENSMUSG00000018501,ENSMUSG00000070047,ENSMUSG00000026696,ENSMUSG00000058690,ENSMUSG00000029110,ENSMUSG00000028906,ENSMUSG00000033088,ENSMUSG00000064302	Abi1|Actr3|Smtn|Dock7|Camsap1|Mapre2|Ncor1|Fat1|Vamp4|Ccser2|Rnf4|Epb41|Triobp|Clasp1|
GO:0008076	voltage-gated potassium channel complex	cellular_component	0.14005	1	2	146	76	22036	ENSMUSG00000020886,ENSMUSG00000037610	Dlg4|Kcnmb2|
GO:0042803	protein homodimerization activity	molecular_function	0.14016	1	10	146	893	22036	ENSMUSG00000048647,ENSMUSG00000020483,ENSMUSG00000029110,ENSMUSG00000001930,ENSMUSG00000004207,ENSMUSG00000033031,ENSMUSG00000031075,ENSMUSG00000022051,ENSMUSG00000015002,ENSMUSG00000021270	Exd1|Dynll2|Rnf4|Vwf|Psap|Cip2a|Ano1|Bnip3l|Efr3a|Hsp90aa1|
GO:0005849	mRNA cleavage factor complex	cellular_component	0.14071	1	1	146	21	22036	ENSMUSG00000029227	Fip1l1|
GO:0043112	receptor metabolic process	biological_process	0.14074	1	3	146	155	22036	ENSMUSG00000020886,ENSMUSG00000022841,ENSMUSG00000027087	Dlg4|Ap2m1|Itgav|
GO:0043242	negative regulation of protein complex disassembly	biological_process	0.14122	1	2	146	74	22036	ENSMUSG00000026933,ENSMUSG00000064302	Camsap1|Clasp1|
GO:0032303	regulation of icosanoid secretion	biological_process	0.14129	1	1	146	20	22036	ENSMUSG00000027301	Oxt|
GO:0042053	regulation of dopamine metabolic process	biological_process	0.1413	1	1	146	18	22036	ENSMUSG00000021609	Slc6a3|
GO:0005229	intracellular calcium activated chloride channel activity	molecular_function	0.1414	1	1	146	19	22036	ENSMUSG00000031075	Ano1|
GO:0031674	I band	cellular_component	0.14143	1	3	146	146	22036	ENSMUSG00000057378,ENSMUSG00000031543,ENSMUSG00000021816	Ryr3|Ank1|Ppp3cb|
GO:0032461	positive regulation of protein oligomerization	biological_process	0.14148	1	1	146	23	22036	ENSMUSG00000022037	Clu|
GO:0035586	purinergic receptor activity	molecular_function	0.14158	1	1	146	26	22036	ENSMUSG00000036353	P2ry12|
GO:0005856	cytoskeleton	cellular_component	0.14159	1	23	146	2315	22036	ENSMUSG00000024608,ENSMUSG00000031543,ENSMUSG00000028546,ENSMUSG00000028906,ENSMUSG00000033088,ENSMUSG00000064302,ENSMUSG00000020439,ENSMUSG00000058835,ENSMUSG00000020886,ENSMUSG00000026933,ENSMUSG00000060716,ENSMUSG00000058690,ENSMUSG00000052861,ENSMUSG00000022037,ENSMUSG00000020483,ENSMUSG00000023150,ENSMUSG00000026341,ENSMUSG00000018501,ENSMUSG00000024277,ENSMUSG00000021363,ENSMUSG00000020859,…	Rps14|Ank1|Elavl4|Epb41|Triobp|Clasp1|Smtn|Abi1|Dlg4|Camsap1|Plekhh1|Ccser2|Dnah6|Clu|Dynll2|Ivns1abp|Actr3|Ncor1|Mapre2|Mak|Spag9|Efr3a|Rangap1|
GO:0043632	modification-dependent macromolecule catabolic process	biological_process	0.14191	1	7	146	579	22036	ENSMUSG00000022037,ENSMUSG00000024810,ENSMUSG00000029110,ENSMUSG00000098650,ENSMUSG00000029634,ENSMUSG00000036779,ENSMUSG00000040749	Clu|Il33|Rnf4|Gm28048|Rnf6|Papd5|Siah1b|
GO:0031967	organelle envelope	cellular_component	0.14205	1	11	146	1127	22036	ENSMUSG00000022037,ENSMUSG00000060475,ENSMUSG00000027333,ENSMUSG00000026173,ENSMUSG00000039853,ENSMUSG00000028546,ENSMUSG00000022051,ENSMUSG00000023452,ENSMUSG00000029634,ENSMUSG00000023861,ENSMUSG00000022391	Clu|Wtap|Smox|Plcd4|Trim14|Elavl4|Bnip3l|Pisd|Rnf6|Mpc1|Rangap1|
GO:0031975	envelope	cellular_component	0.14205	1	11	146	1127	22036	ENSMUSG00000022051,ENSMUSG00000023452,ENSMUSG00000029634,ENSMUSG00000023861,ENSMUSG00000022391,ENSMUSG00000060475,ENSMUSG00000022037,ENSMUSG00000027333,ENSMUSG00000026173,ENSMUSG00000039853,ENSMUSG00000028546	Bnip3l|Pisd|Rnf6|Mpc1|Rangap1|Wtap|Clu|Smox|Plcd4|Trim14|Elavl4|
GO:0036303	lymph vessel morphogenesis	biological_process	0.14213	1	1	146	20	22036	ENSMUSG00000021816	Ppp3cb|
GO:2000310	regulation of N-methyl-D-aspartate selective glutamate receptor activity	biological_process	0.14229	1	1	146	15	22036	ENSMUSG00000020886	Dlg4|
GO:0000979	RNA polymerase II core promoter sequence-specific DNA binding	molecular_function	0.1423	1	1	146	23	22036	ENSMUSG00000026565	Pou2f1|
GO:0055064	chloride ion homeostasis	biological_process	0.14256	1	1	146	17	22036	ENSMUSG00000034656	Cacna1a|
GO:0016477	cell migration	biological_process	0.14258	1	14	146	1315	22036	ENSMUSG00000064302,ENSMUSG00000027087,ENSMUSG00000028034,ENSMUSG00000021508,ENSMUSG00000024810,ENSMUSG00000050370,ENSMUSG00000036353,ENSMUSG00000021270,ENSMUSG00000001506,ENSMUSG00000026587,ENSMUSG00000020859,ENSMUSG00000024277,ENSMUSG00000032633,ENSMUSG00000026341	Clasp1|Itgav|Fubp1|Cxcl14|Il33|Ch25h|P2ry12|Hsp90aa1|Col1a1|Astn1|Spag9|Mapre2|Flcn|Actr3|
GO:0032634	interleukin-5 production	biological_process	0.14266	1	1	146	19	22036	ENSMUSG00000024810	Il33|
GO:0030659	cytoplasmic vesicle membrane	cellular_component	0.14269	1	6	146	425	22036	ENSMUSG00000079477,ENSMUSG00000057378,ENSMUSG00000017978,ENSMUSG00000026696,ENSMUSG00000022841,ENSMUSG00000027894	Rab7|Ryr3|Cadps2|Vamp4|Ap2m1|Slc6a17|
GO:0045187	regulation of circadian sleep/wake cycle, sleep	biological_process	0.14287	1	1	146	26	22036	ENSMUSG00000035383	Pmch|
GO:0031690	adrenergic receptor binding	molecular_function	0.14384	1	1	146	21	22036	ENSMUSG00000020886	Dlg4|
GO:0051259	protein oligomerization	biological_process	0.14449	1	7	146	599	22036	ENSMUSG00000057378,ENSMUSG00000022037,ENSMUSG00000001930,ENSMUSG00000020859,ENSMUSG00000001506,ENSMUSG00000093769,ENSMUSG00000067242	Ryr3|Clu|Vwf|Spag9|Col1a1|Hist2h3c1|Lgi1|
GO:0071305	cellular response to vitamin D	biological_process	0.14449	1	1	146	19	22036	ENSMUSG00000028364	Tnc|
GO:0034705	potassium channel complex	cellular_component	0.14455	1	2	146	78	22036	ENSMUSG00000020886,ENSMUSG00000037610	Dlg4|Kcnmb2|
GO:0021692	cerebellar Purkinje cell layer morphogenesis	biological_process	0.14459	1	1	146	17	22036	ENSMUSG00000034656	Cacna1a|
GO:0008630	intrinsic apoptotic signaling pathway in response to DNA damage	biological_process	0.14464	1	2	146	108	22036	ENSMUSG00000002342,ENSMUSG00000022037	Tmem161a|Clu|
GO:0042069	regulation of catecholamine metabolic process	biological_process	0.14474	1	1	146	19	22036	ENSMUSG00000021609	Slc6a3|
GO:0008152	metabolic process	biological_process	0.1449	1	85	146	11283	22036	ENSMUSG00000002342,ENSMUSG00000020886,ENSMUSG00000005892,ENSMUSG00000032633,ENSMUSG00000033327,ENSMUSG00000004460,ENSMUSG00000040506,ENSMUSG00000024335,ENSMUSG00000032336,ENSMUSG00000050370,ENSMUSG00000039062,ENSMUSG00000046658,ENSMUSG00000028556,ENSMUSG00000004637,ENSMUSG00000006344,ENSMUSG00000036779,ENSMUSG00000023150,ENSMUSG00000060475,ENSMUSG00000044533,ENSMUSG00000020483,ENSMUSG00000045471,…	Tmem161a|Dlg4|Trh|Flcn|Tnxb|Dnajb11|Ambra1|Brd2|Nptn|Ch25h|Anpep|Zfp316|Dock7|Wwox|Ggt5|Papd5|Ivns1abp|Wtap|Rps2|Dynll2|Hcrt|Hsp90aa1|Abi1|Bnip3l|Hist2h3c1|Ppp1r35|Plcd4|Il33|Ncor1|Lrsam1|Ap2m1|Etv5|Fip1l1|Pisd|Pigb|Ing1|Nagk|Fam220a|Clu|Ip6k2|Etfbkmt|B3galnt2|Rnf6|Sncaip|Elavl4|Psap|Rps14|Cnot1|Ank1|Trim14|Larp4b|Ctdspl2|Spag9|Gabpb1|Pou2f1|Ppp3cb|Gtf2i|Ifrd1|Zc3h12c|Itgav|Rab7|Cacna1a|Col1a1|Pm…
GO:0032800	receptor biosynthetic process	biological_process	0.14493	1	1	146	23	22036	ENSMUSG00000027087	Itgav|
GO:0044344	cellular response to fibroblast growth factor stimulus	biological_process	0.14496	1	2	146	92	22036	ENSMUSG00000001506,ENSMUSG00000032336	Col1a1|Nptn|
GO:0060088	auditory receptor cell stereocilium organization	biological_process	0.14504	1	1	146	16	22036	ENSMUSG00000033088	Triobp|
GO:0022618	ribonucleoprotein complex assembly	biological_process	0.14505	1	3	146	211	22036	ENSMUSG00000044533,ENSMUSG00000036550,ENSMUSG00000024608	Rps2|Cnot1|Rps14|
GO:0006412	translation	biological_process	0.14505	1	6	146	609	22036	ENSMUSG00000033499,ENSMUSG00000006344,ENSMUSG00000024608,ENSMUSG00000015176,ENSMUSG00000044533,ENSMUSG00000036550	Larp4b|Ggt5|Rps14|Nolc1|Rps2|Cnot1|
GO:0044090	positive regulation of vacuole organization	biological_process	0.14507	1	1	146	20	22036	ENSMUSG00000026792	Lrsam1|
GO:0035588	G-protein coupled purinergic receptor signaling pathway	biological_process	0.14516	1	1	146	24	22036	ENSMUSG00000036353	P2ry12|
GO:0001871	pattern binding	molecular_function	0.1454	1	1	146	23	22036	ENSMUSG00000050423	Ppp1r3g|
GO:0030247	polysaccharide binding	molecular_function	0.1454	1	1	146	23	22036	ENSMUSG00000050423	Ppp1r3g|
GO:0043186	P granule	cellular_component	0.14541	1	1	146	18	22036	ENSMUSG00000048647	Exd1|
GO:0045495	pole plasm	cellular_component	0.14541	1	1	146	18	22036	ENSMUSG00000048647	Exd1|
GO:0060293	germ plasm	cellular_component	0.14541	1	1	146	18	22036	ENSMUSG00000048647	Exd1|
GO:0003012	muscle system process	biological_process	0.14544	1	5	146	369	22036	ENSMUSG00000021270,ENSMUSG00000027301,ENSMUSG00000009995,ENSMUSG00000057378,ENSMUSG00000020439	Hsp90aa1|Oxt|Taz|Ryr3|Smtn|
GO:0043506	regulation of JUN kinase activity	biological_process	0.14546	1	2	146	89	22036	ENSMUSG00000020859,ENSMUSG00000033327	Spag9|Tnxb|
GO:0035773	insulin secretion involved in cellular response to glucose stimulus	biological_process	0.14552	1	2	146	85	22036	ENSMUSG00000031075,ENSMUSG00000021816	Ano1|Ppp3cb|
GO:0048477	oogenesis	biological_process	0.14561	1	2	146	90	22036	ENSMUSG00000037348,ENSMUSG00000079509	Paqr7|Zfx|
GO:2001275	positive regulation of glucose import in response to insulin stimulus	biological_process	0.14569	1	1	146	18	22036	ENSMUSG00000066800	Rnasel|
GO:0048027	mRNA 5'-UTR binding	molecular_function	0.14598	1	1	146	23	22036	ENSMUSG00000024608	Rps14|
GO:0055083	monovalent inorganic anion homeostasis	biological_process	0.14612	1	1	146	18	22036	ENSMUSG00000034656	Cacna1a|
GO:0097345	mitochondrial outer membrane permeabilization	biological_process	0.14613	1	1	146	28	22036	ENSMUSG00000022051	Bnip3l|
GO:0048870	cell motility	biological_process	0.14627	1	15	146	1441	22036	ENSMUSG00000036353,ENSMUSG00000052861,ENSMUSG00000050370,ENSMUSG00000024810,ENSMUSG00000021508,ENSMUSG00000028034,ENSMUSG00000027087,ENSMUSG00000064302,ENSMUSG00000026341,ENSMUSG00000032633,ENSMUSG00000024277,ENSMUSG00000021270,ENSMUSG00000026587,ENSMUSG00000001506,ENSMUSG00000020859	P2ry12|Dnah6|Ch25h|Il33|Cxcl14|Fubp1|Itgav|Clasp1|Actr3|Flcn|Mapre2|Hsp90aa1|Astn1|Col1a1|Spag9|
GO:0051674	localization of cell	biological_process	0.14627	1	15	146	1441	22036	ENSMUSG00000064302,ENSMUSG00000028034,ENSMUSG00000021508,ENSMUSG00000027087,ENSMUSG00000024810,ENSMUSG00000050370,ENSMUSG00000052861,ENSMUSG00000036353,ENSMUSG00000001506,ENSMUSG00000021270,ENSMUSG00000020859,ENSMUSG00000026587,ENSMUSG00000024277,ENSMUSG00000032633,ENSMUSG00000026341	Clasp1|Fubp1|Cxcl14|Itgav|Il33|Ch25h|Dnah6|P2ry12|Col1a1|Hsp90aa1|Spag9|Astn1|Mapre2|Flcn|Actr3|
GO:0060143	positive regulation of syncytium formation by plasma membrane fusion	biological_process	0.14659	1	1	146	28	22036	ENSMUSG00000064057	Scgb3a1|
GO:0010770	positive regulation of cell morphogenesis involved in differentiation	biological_process	0.14662	1	2	146	84	22036	ENSMUSG00000001506,ENSMUSG00000033088	Col1a1|Triobp|
GO:0044236	multicellular organismal metabolic process	biological_process	0.14691	1	2	146	105	22036	ENSMUSG00000033327,ENSMUSG00000001506	Tnxb|Col1a1|
GO:0034505	tooth mineralization	biological_process	0.14724	1	1	146	20	22036	ENSMUSG00000001506	Col1a1|
GO:0000289	nuclear-transcribed mRNA poly(A) tail shortening	biological_process	0.14725	1	1	146	20	22036	ENSMUSG00000036550	Cnot1|
GO:0009967	positive regulation of signal transduction	biological_process	0.14737	1	14	146	1392	22036	ENSMUSG00000032633,ENSMUSG00000037095,ENSMUSG00000030956,ENSMUSG00000001506,ENSMUSG00000021270,ENSMUSG00000020859,ENSMUSG00000040183,ENSMUSG00000024277,ENSMUSG00000004637,ENSMUSG00000022037,ENSMUSG00000036353,ENSMUSG00000004207,ENSMUSG00000032336,ENSMUSG00000017664	Flcn|Lrg1|Fam53b|Col1a1|Hsp90aa1|Spag9|Ankrd6|Mapre2|Wwox|Clu|P2ry12|Psap|Nptn|Slc35c2|
GO:0010458	exit from mitosis	biological_process	0.14762	1	1	146	25	22036	ENSMUSG00000064302	Clasp1|
GO:0032211	negative regulation of telomere maintenance via telomerase	biological_process	0.14767	1	1	146	22	22036	ENSMUSG00000036779	Papd5|
GO:0060252	positive regulation of glial cell proliferation	biological_process	0.14769	1	1	146	20	22036	ENSMUSG00000013089	Etv5|
GO:0071425	hematopoietic stem cell proliferation	biological_process	0.14785	1	1	146	23	22036	ENSMUSG00000028034	Fubp1|
GO:0006942	regulation of striated muscle contraction	biological_process	0.14822	1	2	146	89	22036	ENSMUSG00000020439,ENSMUSG00000021270	Smtn|Hsp90aa1|
GO:0034205	beta-amyloid formation	biological_process	0.14825	1	1	146	18	22036	ENSMUSG00000022037	Clu|
GO:0003085	negative regulation of systemic arterial blood pressure	biological_process	0.14851	1	1	146	24	22036	ENSMUSG00000020439	Smtn|
GO:0001516	prostaglandin biosynthetic process	biological_process	0.1488	1	1	146	25	22036	ENSMUSG00000037727	Avp|
GO:0046457	prostanoid biosynthetic process	biological_process	0.1488	1	1	146	25	22036	ENSMUSG00000037727	Avp|
GO:0072673	lamellipodium morphogenesis	biological_process	0.14902	1	1	146	18	22036	ENSMUSG00000058835	Abi1|
GO:0015732	prostaglandin transport	biological_process	0.14912	1	1	146	19	22036	ENSMUSG00000027301	Oxt|
GO:0031623	receptor internalization	biological_process	0.14918	1	2	146	80	22036	ENSMUSG00000020886,ENSMUSG00000022841	Dlg4|Ap2m1|
GO:0033014	tetrapyrrole biosynthetic process	biological_process	0.14958	1	1	146	26	22036	ENSMUSG00000031543	Ank1|
GO:0031252	cell leading edge	cellular_component	0.14959	1	6	146	402	22036	ENSMUSG00000027087,ENSMUSG00000052516,ENSMUSG00000070047,ENSMUSG00000058835,ENSMUSG00000026341,ENSMUSG00000031543	Itgav|Robo2|Fat1|Abi1|Actr3|Ank1|
GO:0033218	amide binding	molecular_function	0.14998	1	4	146	306	22036	ENSMUSG00000022841,ENSMUSG00000022037,ENSMUSG00000039062,ENSMUSG00000015176	Ap2m1|Clu|Anpep|Nolc1|
GO:0042060	wound healing	biological_process	0.15001	1	5	146	366	22036	ENSMUSG00000036353,ENSMUSG00000001627,ENSMUSG00000001930,ENSMUSG00000001506,ENSMUSG00000028364	P2ry12|Ifrd1|Vwf|Col1a1|Tnc|
GO:0051351	positive regulation of ligase activity	biological_process	0.15008	1	1	146	24	22036	ENSMUSG00000044533	Rps2|
GO:0004540	ribonuclease activity	molecular_function	0.15009	1	2	146	104	22036	ENSMUSG00000036550,ENSMUSG00000066800	Cnot1|Rnasel|
GO:0046849	bone remodeling	biological_process	0.15069	1	2	146	94	22036	ENSMUSG00000027087,ENSMUSG00000079477	Itgav|Rab7|
GO:0030132	clathrin coat of coated pit	cellular_component	0.15114	1	1	146	17	22036	ENSMUSG00000022841	Ap2m1|
GO:0006690	icosanoid metabolic process	biological_process	0.1513	1	2	146	107	22036	ENSMUSG00000037727,ENSMUSG00000006344	Avp|Ggt5|
GO:1901568	fatty acid derivative metabolic process	biological_process	0.1513	1	2	146	107	22036	ENSMUSG00000037727,ENSMUSG00000006344	Avp|Ggt5|
GO:0050796	regulation of insulin secretion	biological_process	0.15145	1	3	146	176	22036	ENSMUSG00000005892,ENSMUSG00000031075,ENSMUSG00000021816	Trh|Ano1|Ppp3cb|
GO:0004435	phosphatidylinositol phospholipase C activity	molecular_function	0.15146	1	1	146	17	22036	ENSMUSG00000026173	Plcd4|
GO:0004629	phospholipase C activity	molecular_function	0.15146	1	1	146	17	22036	ENSMUSG00000026173	Plcd4|
GO:0006417	regulation of translation	biological_process	0.15153	1	4	146	304	22036	ENSMUSG00000015176,ENSMUSG00000036550,ENSMUSG00000024608,ENSMUSG00000033499	Nolc1|Cnot1|Rps14|Larp4b|
GO:0042219	cellular modified amino acid catabolic process	biological_process	0.15166	1	1	146	24	22036	ENSMUSG00000006344	Ggt5|
GO:0007018	microtubule-based movement	biological_process	0.15182	1	4	146	233	22036	ENSMUSG00000021363,ENSMUSG00000032536,ENSMUSG00000052861,ENSMUSG00000026341	Mak|Trak1|Dnah6|Actr3|
GO:0034248	regulation of cellular amide metabolic process	biological_process	0.15194	1	1	146	18	22036	ENSMUSG00000022037	Clu|
GO:0031497	chromatin assembly	biological_process	0.15197	1	2	146	130	22036	ENSMUSG00000093769,ENSMUSG00000024335	Hist2h3c1|Brd2|
GO:0050431	transforming growth factor beta binding	molecular_function	0.152	1	1	146	20	22036	ENSMUSG00000027087	Itgav|
GO:0048872	homeostasis of number of cells	biological_process	0.15223	1	4	146	282	22036	ENSMUSG00000031543,ENSMUSG00000021816,ENSMUSG00000024608,ENSMUSG00000079509	Ank1|Ppp3cb|Rps14|Zfx|
GO:0003735	structural constituent of ribosome	molecular_function	0.15243	1	2	146	180	22036	ENSMUSG00000044533,ENSMUSG00000024608	Rps2|Rps14|
GO:0031958	corticosteroid receptor signaling pathway	biological_process	0.15264	1	1	146	18	22036	ENSMUSG00000007880	Arid1a|
GO:0005829	cytosol	cellular_component	0.15331	1	32	146	3613	22036	ENSMUSG00000033499,ENSMUSG00000004637,ENSMUSG00000020859,ENSMUSG00000015002,ENSMUSG00000021816,ENSMUSG00000027087,ENSMUSG00000023150,ENSMUSG00000079477,ENSMUSG00000020435,ENSMUSG00000044533,ENSMUSG00000092035,ENSMUSG00000032633,ENSMUSG00000028906,ENSMUSG00000033031,ENSMUSG00000028546,ENSMUSG00000040506,ENSMUSG00000024608,ENSMUSG00000036550,ENSMUSG00000026792,ENSMUSG00000018501,ENSMUSG00000022391,…	Larp4b|Wwox|Spag9|Efr3a|Ppp3cb|Itgav|Ivns1abp|Rab7|Osbp2|Rps2|Peg10|Flcn|Epb41|Cip2a|Elavl4|Ambra1|Rps14|Cnot1|Lrsam1|Ncor1|Rangap1|Nat2|Taz|Osbpl5|Clu|Hsp90aa1|Dnajc13|Bnip3l|Pmvk|Dusp3|Plcd4|Rnf4|
GO:0018130	heterocycle biosynthetic process	biological_process	0.1534	1	30	146	3592	22036	ENSMUSG00000015176,ENSMUSG00000083012,ENSMUSG00000022037,ENSMUSG00000007880,ENSMUSG00000028034,ENSMUSG00000045969,ENSMUSG00000066800,ENSMUSG00000009995,ENSMUSG00000026565,ENSMUSG00000021816,ENSMUSG00000001627,ENSMUSG00000060261,ENSMUSG00000027361,ENSMUSG00000013089,ENSMUSG00000033411,ENSMUSG00000004637,ENSMUSG00000018501,ENSMUSG00000031543,ENSMUSG00000036550,ENSMUSG00000039853,ENSMUSG00000029110,…	Nolc1|Fam220a|Clu|Arid1a|Fubp1|Ing1|Rnasel|Taz|Pou2f1|Ppp3cb|Ifrd1|Gtf2i|Gabpb1|Etv5|Ctdspl2|Wwox|Ncor1|Ank1|Cnot1|Trim14|Rnf4|Il33|Zfp316|Zfx|Rps14|Brd2|Hist2h3c1|Rnf6|Flcn|Col1a1|
GO:0035855	megakaryocyte development	biological_process	0.15358	1	1	146	18	22036	ENSMUSG00000058835	Abi1|
GO:0042470	melanosome	cellular_component	0.15437	1	2	146	96	22036	ENSMUSG00000021270,ENSMUSG00000079477	Hsp90aa1|Rab7|
GO:0048770	pigment granule	cellular_component	0.15437	1	2	146	96	22036	ENSMUSG00000079477,ENSMUSG00000021270	Rab7|Hsp90aa1|
GO:0055002	striated muscle cell development	biological_process	0.15446	1	4	146	276	22036	ENSMUSG00000013089,ENSMUSG00000028364,ENSMUSG00000021508,ENSMUSG00000064057	Etv5|Tnc|Cxcl14|Scgb3a1|
GO:0060438	trachea development	biological_process	0.15458	1	1	146	20	22036	ENSMUSG00000031075	Ano1|
GO:0018958	phenol-containing compound metabolic process	biological_process	0.15489	1	2	146	90	22036	ENSMUSG00000024534,ENSMUSG00000021609	Sncaip|Slc6a3|
GO:0070566	adenylyltransferase activity	molecular_function	0.15544	1	1	146	24	22036	ENSMUSG00000036779	Papd5|
GO:0043491	protein kinase B signaling cascade	biological_process	0.15545	1	3	146	192	22036	ENSMUSG00000021270,ENSMUSG00000032633,ENSMUSG00000036353	Hsp90aa1|Flcn|P2ry12|
GO:0035024	negative regulation of Rho protein signal transduction	biological_process	0.15549	1	1	146	19	22036	ENSMUSG00000032633	Flcn|
GO:0016082	synaptic vesicle priming	biological_process	0.15567	1	1	146	16	22036	ENSMUSG00000017978	Cadps2|
GO:2000641	regulation of early endosome to late endosome transport	biological_process	0.15583	1	1	146	18	22036	ENSMUSG00000032560	Dnajc13|
GO:0051117	ATPase binding	molecular_function	0.15596	1	2	146	93	22036	ENSMUSG00000031543,ENSMUSG00000026341	Ank1|Actr3|
GO:2000785	regulation of autophagic vacuole assembly	biological_process	0.15605	1	1	146	21	22036	ENSMUSG00000026792	Lrsam1|
GO:0070577	histone acetyl-lysine binding	molecular_function	0.15605	1	1	146	16	22036	ENSMUSG00000024335	Brd2|
GO:0071731	response to nitric oxide	biological_process	0.15609	1	1	146	22	22036	ENSMUSG00000027087	Itgav|
GO:0032984	macromolecular complex disassembly	biological_process	0.15646	1	3	146	172	22036	ENSMUSG00000026933,ENSMUSG00000064302,ENSMUSG00000007880	Camsap1|Clasp1|Arid1a|
GO:0033273	response to vitamin	biological_process	0.15654	1	2	146	103	22036	ENSMUSG00000001506,ENSMUSG00000028364	Col1a1|Tnc|
GO:0032026	response to magnesium ion	biological_process	0.15676	1	1	146	21	22036	ENSMUSG00000057378	Ryr3|
GO:0060343	trabecula formation	biological_process	0.15718	1	1	146	26	22036	ENSMUSG00000001506	Col1a1|
GO:0034330	cell junction organization	biological_process	0.15743	1	4	146	226	22036	ENSMUSG00000027087,ENSMUSG00000064302,ENSMUSG00000003518,ENSMUSG00000032633	Itgav|Clasp1|Dusp3|Flcn|
GO:0006862	nucleotide transport	biological_process	0.1575	1	1	146	28	22036	ENSMUSG00000017664	Slc35c2|
GO:0033993	response to lipid	biological_process	0.15792	1	9	146	896	22036	ENSMUSG00000029110,ENSMUSG00000028364,ENSMUSG00000037727,ENSMUSG00000002342,ENSMUSG00000027952,ENSMUSG00000005892,ENSMUSG00000027301,ENSMUSG00000021270,ENSMUSG00000001506	Rnf4|Tnc|Avp|Tmem161a|Pmvk|Trh|Oxt|Hsp90aa1|Col1a1|
GO:0000956	nuclear-transcribed mRNA catabolic process	biological_process	0.15799	1	2	146	101	22036	ENSMUSG00000036779,ENSMUSG00000036550	Papd5|Cnot1|
GO:0010657	muscle cell apoptotic process	biological_process	0.15809	1	2	146	103	22036	ENSMUSG00000040506,ENSMUSG00000021270	Ambra1|Hsp90aa1|
GO:0005576	extracellular region	cellular_component	0.15814	1	19	146	2541	22036	ENSMUSG00000037095,ENSMUSG00000064057,ENSMUSG00000027301,ENSMUSG00000035383,ENSMUSG00000045083,ENSMUSG00000022037,ENSMUSG00000001930,ENSMUSG00000037727,ENSMUSG00000067242,ENSMUSG00000021508,ENSMUSG00000028364,ENSMUSG00000005892,ENSMUSG00000001506,ENSMUSG00000024810,ENSMUSG00000039062,ENSMUSG00000004207,ENSMUSG00000044734,ENSMUSG00000033327,ENSMUSG00000004460	Lrg1|Scgb3a1|Oxt|Pmch|Lingo2|Clu|Vwf|Avp|Lgi1|Cxcl14|Tnc|Trh|Col1a1|Il33|Anpep|Psap|Serpinb1a|Tnxb|Dnajb11|
GO:0090169	regulation of spindle assembly	biological_process	0.15833	1	1	146	23	22036	ENSMUSG00000029110	Rnf4|
GO:0060142	regulation of syncytium formation by plasma membrane fusion	biological_process	0.15845	1	1	146	30	22036	ENSMUSG00000064057	Scgb3a1|
GO:0008637	apoptotic mitochondrial changes	biological_process	0.15852	1	2	146	111	22036	ENSMUSG00000037727,ENSMUSG00000022051	Avp|Bnip3l|
GO:0031442	positive regulation of mRNA 3'-end processing	biological_process	0.15894	1	1	146	23	22036	ENSMUSG00000036550	Cnot1|
GO:0006817	phosphate ion transport	biological_process	0.15907	1	1	146	26	22036	ENSMUSG00000032599	Ip6k2|
GO:0010888	negative regulation of lipid storage	biological_process	0.15918	1	1	146	26	22036	ENSMUSG00000027087	Itgav|
GO:0007369	gastrulation	biological_process	0.15939	1	3	146	186	22036	ENSMUSG00000027087,ENSMUSG00000064302,ENSMUSG00000007880	Itgav|Clasp1|Arid1a|
GO:0030004	cellular monovalent inorganic cation homeostasis	biological_process	0.1594	1	2	146	89	22036	ENSMUSG00000079477,ENSMUSG00000037727	Rab7|Avp|
GO:0016071	mRNA metabolic process	biological_process	0.15972	1	6	146	543	22036	ENSMUSG00000036779,ENSMUSG00000004460,ENSMUSG00000060475,ENSMUSG00000029227,ENSMUSG00000066800,ENSMUSG00000036550	Papd5|Dnajb11|Wtap|Fip1l1|Rnasel|Cnot1|
GO:0031000	response to caffeine	biological_process	0.15977	1	1	146	21	22036	ENSMUSG00000057378	Ryr3|
GO:0097120	receptor localization to synapse	biological_process	0.16031	1	1	146	13	22036	ENSMUSG00000020886	Dlg4|
GO:0007188	adenylate cyclase-modulating G-protein coupled receptor signaling pathway	biological_process	0.16087	1	3	146	186	22036	ENSMUSG00000036353,ENSMUSG00000004207,ENSMUSG00000044017	P2ry12|Psap|Adgrd1|
GO:0002089	lens morphogenesis in camera-type eye	biological_process	0.16094	1	1	146	22	22036	ENSMUSG00000026565	Pou2f1|
GO:0071353	cellular response to interleukin-4	biological_process	0.16103	1	1	146	31	22036	ENSMUSG00000044533	Rps2|
GO:0097061	dendritic spine organization	biological_process	0.16124	1	2	146	71	22036	ENSMUSG00000020886,ENSMUSG00000026341	Dlg4|Actr3|
GO:0010743	regulation of macrophage derived foam cell differentiation	biological_process	0.1615	1	1	146	21	22036	ENSMUSG00000027087	Itgav|
GO:0070723	response to cholesterol	biological_process	0.16185	1	1	146	23	22036	ENSMUSG00000027952	Pmvk|
GO:0009163	nucleoside biosynthetic process	biological_process	0.16215	1	2	146	111	22036	ENSMUSG00000009995,ENSMUSG00000032633	Taz|Flcn|
GO:0042455	ribonucleoside biosynthetic process	biological_process	0.16215	1	2	146	111	22036	ENSMUSG00000009995,ENSMUSG00000032633	Taz|Flcn|
GO:0009897	external side of plasma membrane	cellular_component	0.16224	1	5	146	488	22036	ENSMUSG00000026587,ENSMUSG00000027087,ENSMUSG00000039062,ENSMUSG00000031075,ENSMUSG00000036353	Astn1|Itgav|Anpep|Ano1|P2ry12|
GO:0031983	vesicle lumen	cellular_component	0.1623	1	1	146	24	22036	ENSMUSG00000039062	Anpep|
GO:0032891	negative regulation of organic acid transport	biological_process	0.1625	1	1	146	25	22036	ENSMUSG00000005892	Trh|
GO:0016788	hydrolase activity, acting on ester bonds	molecular_function	0.1625	1	8	146	701	22036	ENSMUSG00000015027,ENSMUSG00000003518,ENSMUSG00000036550,ENSMUSG00000026173,ENSMUSG00000033411,ENSMUSG00000035164,ENSMUSG00000021816,ENSMUSG00000066800	Galns|Dusp3|Cnot1|Plcd4|Ctdspl2|Zc3h12c|Ppp3cb|Rnasel|
GO:0004721	phosphoprotein phosphatase activity	molecular_function	0.16253	1	3	146	164	22036	ENSMUSG00000021816,ENSMUSG00000003518,ENSMUSG00000033411	Ppp3cb|Dusp3|Ctdspl2|
GO:0031527	filopodium membrane	cellular_component	0.16273	1	1	146	20	22036	ENSMUSG00000027087	Itgav|
GO:0055093	response to hyperoxia	biological_process	0.16302	1	1	146	25	22036	ENSMUSG00000001506	Col1a1|
GO:0032205	negative regulation of telomere maintenance	biological_process	0.16307	1	1	146	25	22036	ENSMUSG00000036779	Papd5|
GO:0022836	gated channel activity	molecular_function	0.16307	1	5	146	326	22036	ENSMUSG00000031075,ENSMUSG00000057378,ENSMUSG00000027087,ENSMUSG00000037610,ENSMUSG00000034656	Ano1|Ryr3|Itgav|Kcnmb2|Cacna1a|
GO:0022839	ion gated channel activity	molecular_function	0.16307	1	5	146	326	22036	ENSMUSG00000027087,ENSMUSG00000037610,ENSMUSG00000034656,ENSMUSG00000057378,ENSMUSG00000031075	Itgav|Kcnmb2|Cacna1a|Ryr3|Ano1|
GO:0030529	ribonucleoprotein complex	cellular_component	0.16313	1	7	146	771	22036	ENSMUSG00000033499,ENSMUSG00000028546,ENSMUSG00000024608,ENSMUSG00000015176,ENSMUSG00000044533,ENSMUSG00000048647,ENSMUSG00000036550	Larp4b|Elavl4|Rps14|Nolc1|Rps2|Exd1|Cnot1|
GO:0085029	extracellular matrix assembly	biological_process	0.16326	1	1	146	25	22036	ENSMUSG00000033327	Tnxb|
GO:0017157	regulation of exocytosis	biological_process	0.16335	1	3	146	170	22036	ENSMUSG00000064302,ENSMUSG00000034656,ENSMUSG00000017978	Clasp1|Cacna1a|Cadps2|
GO:1901071	glucosamine-containing compound metabolic process	biological_process	0.16345	1	1	146	29	22036	ENSMUSG00000034744	Nagk|
GO:0009611	response to wounding	biological_process	0.16347	1	10	146	1015	22036	ENSMUSG00000028364,ENSMUSG00000027087,ENSMUSG00000024810,ENSMUSG00000001930,ENSMUSG00000036353,ENSMUSG00000006344,ENSMUSG00000022391,ENSMUSG00000001506,ENSMUSG00000001627,ENSMUSG00000037872	Tnc|Itgav|Il33|Vwf|P2ry12|Ggt5|Rangap1|Col1a1|Ifrd1|Ackr1|
GO:0032104	regulation of response to extracellular stimulus	biological_process	0.16362	1	2	146	93	22036	ENSMUSG00000026792,ENSMUSG00000022051	Lrsam1|Bnip3l|
GO:0032107	regulation of response to nutrient levels	biological_process	0.16362	1	2	146	93	22036	ENSMUSG00000026792,ENSMUSG00000022051	Lrsam1|Bnip3l|
GO:0097038	perinuclear endoplasmic reticulum	cellular_component	0.1637	1	1	146	18	22036	ENSMUSG00000020435	Osbp2|
GO:0030159	receptor signaling complex scaffold activity	molecular_function	0.16405	1	1	146	16	22036	ENSMUSG00000020859	Spag9|
GO:2000251	positive regulation of actin cytoskeleton reorganization	biological_process	0.16406	1	1	146	22	22036	ENSMUSG00000026341	Actr3|
GO:0051412	response to corticosterone stimulus	biological_process	0.16411	1	1	146	30	22036	ENSMUSG00000005892	Trh|
GO:0051607	defense response to virus	biological_process	0.16415	1	3	146	236	22036	ENSMUSG00000024810,ENSMUSG00000066800,ENSMUSG00000022051	Il33|Rnasel|Bnip3l|
GO:0006576	cellular biogenic amine metabolic process	biological_process	0.16457	1	2	146	99	22036	ENSMUSG00000005892,ENSMUSG00000027333	Trh|Smox|
[truncated: 1,982 more rows]

## Sheet: KEGG_Enrichment_result_ALL
##Databases: KEGG PATHWAY
[truncated: 112 more rows]
