# Supplementary material for: Construction and analysis of circular RNA-associated competing endogenous RNA network in the hippocampus of aged mice for the occurrence of postoperative cognitive dysfunction
Source: Front Aging Neurosci. 2023 Mar 27;15:1098510. doi: 10.3389/fnagi.2023.1098510 (PMC10084838; doi:10.3389/fnagi.2023.1098510)
Supplement: Supplementary file 3 [file Table_3.xlsx]

## Sheet: target
circRNA	target_miRNA	miRNA	target_mRNA
mmu_circ_0000732	mmu-miR-770-3p	mmu-miR-185-3p	ENSMUST00000000219
mmu_circ_0000892	mmu-miR-708-5p	mmu-miR-204-3p	ENSMUST00000000219
novel_circ_0011172	mmu-miR-145a-5p	mmu-miR-1188-5p	ENSMUST00000000910
novel_circ_0003426	mmu-miR-6902-5p	mmu-miR-1188-5p	ENSMUST00000001439
novel_circ_0017152	mmu-miR-485-5p	mmu-miR-185-3p	ENSMUST00000001439
novel_circ_0011172	mmu-miR-107-3p	mmu-miR-193b-3p	ENSMUST00000001439
novel_circ_0005678	mmu-miR-377-5p	mmu-miR-1947-5p	ENSMUST00000001439
novel_circ_0018248	mmu-miR-3473a	mmu-miR-770-3p	ENSMUST00000001439
mmu_circ_0000688	mmu-miR-378a-3p	mmu-miR-185-3p	ENSMUST00000001547
novel_circ_0012029	mmu-miR-412-3p	mmu-miR-15a-3p	ENSMUST00000002908
mmu_circ_0001166	mmu-miR-448-5p	mmu-miR-185-3p	ENSMUST00000002908
mmu_circ_0001168	mmu-miR-145a-5p	mmu-miR-6944-3p	ENSMUST00000002908
mmu_circ_0000732	mmu-miR-1188-5p	mmu-miR-664-5p	ENSMUST00000003066
novel_circ_0018531	mmu-miR-1197-3p	mmu-miR-204-3p	ENSMUST00000003741
mmu_circ_0000700	mmu-miR-362-5p	mmu-miR-3474	ENSMUST00000003741
novel_circ_0003563	mmu-miR-764-3p	mmu-miR-664-5p	ENSMUST00000003741
novel_circ_0022464	mmu-miR-3074-1-3p	mmu-miR-665-3p	ENSMUST00000003741
mmu_circ_0000114	mmu-miR-665-3p	mmu-miR-204-3p	ENSMUST00000004316
novel_circ_0012029	mmu-miR-764-3p	mmu-miR-339-5p	ENSMUST00000004681
novel_circ_0012642	mmu-miR-770-3p	mmu-miR-185-3p	ENSMUST00000005470
novel_circ_0024225	mmu-miR-185-3p	mmu-miR-185-3p	ENSMUST00000006046
novel_circ_0023743	mmu-miR-139-5p	mmu-miR-185-3p	ENSMUST00000006103
novel_circ_0015815	mmu-miR-187-3p	mmu-miR-370-3p	ENSMUST00000006579
novel_circ_0015817	mmu-miR-187-3p	mmu-miR-665-3p	ENSMUST00000006749
novel_circ_0009006	mmu-miR-12184-3p	mmu-miR-877-5p	ENSMUST00000007131
novel_circ_0009010	mmu-miR-12184-3p	mmu-miR-3473a	ENSMUST00000007216
novel_circ_0001460	mmu-miR-185-3p	mmu-miR-497a-5p	ENSMUST00000007216
novel_circ_0021315	mmu-miR-150-5p	mmu-miR-1188-5p	ENSMUST00000008024
mmu_circ_0001871	mmu-miR-1947-5p	mmu-miR-370-3p	ENSMUST00000011407
novel_circ_0009006	mmu-miR-322-5p	mmu-miR-423-5p	ENSMUST00000011407
mmu_circ_0001661	mmu-miR-204-3p	mmu-miR-139-5p	ENSMUST00000015361
mmu_circ_0000549	mmu-miR-1247-5p	mmu-miR-532-5p	ENSMUST00000015361
mmu_circ_0000714	mmu-miR-320-3p	mmu-miR-6769b-3p	ENSMUST00000015361
novel_circ_0010805	mmu-miR-423-5p	mmu-miR-185-3p	ENSMUST00000016397
novel_circ_0018248	mmu-miR-8112	mmu-miR-665-3p	ENSMUST00000016397
mmu_circ_0001168	mmu-miR-3474	mmu-miR-370-3p	ENSMUST00000017384
mmu_circ_0000688	mmu-miR-5114	mmu-miR-377-5p	ENSMUST00000017622
novel_circ_0023743	mmu-miR-7115-5p	mmu-miR-665-3p	ENSMUST00000017622
mmu_circ_0000114	mmu-miR-877-5p	mmu-miR-665-3p	ENSMUST00000018700
novel_circ_0012603	mmu-miR-370-3p	mmu-miR-665-3p	ENSMUST00000018737
novel_circ_0019623	mmu-miR-6769b-3p	mmu-miR-370-3p	ENSMUST00000018971
novel_circ_0009392	mmu-miR-1188-5p	mmu-miR-665-3p	ENSMUST00000018971
novel_circ_0024225	mmu-miR-339-5p	mmu-miR-770-3p	ENSMUST00000018971
novel_circ_0008102	mmu-miR-7240-5p	mmu-miR-204-3p	ENSMUST00000019226
novel_circ_0012603	mmu-miR-449a-5p	mmu-miR-664-5p	ENSMUST00000019226
novel_circ_0024368	mmu-miR-3470b	mmu-miR-6944-3p	ENSMUST00000019226
novel_circ_0011081	mmu-miR-5114	mmu-miR-664-5p	ENSMUST00000019999
novel_circ_0003158	mmu-miR-6985-3p	mmu-miR-6985-3p	ENSMUST00000019999
novel_circ_0020942	mmu-miR-184-3p	mmu-miR-107-3p	ENSMUST00000020311
novel_circ_0006562	mmu-miR-423-5p	mmu-miR-344g-3p	ENSMUST00000020311
novel_circ_0003390	mmu-miR-664-5p	mmu-miR-3474	ENSMUST00000020311
novel_circ_0022933	mmu-miR-8112	mmu-miR-497a-5p	ENSMUST00000020311
novel_circ_0005130	mmu-miR-448-5p	mmu-miR-185-3p	ENSMUST00000020411
novel_circ_0011546	mmu-miR-107-3p	mmu-miR-199a-5p	ENSMUST00000020411
novel_circ_0019750	mmu-miR-665-3p	mmu-miR-770-3p	ENSMUST00000020411
novel_circ_0016842	mmu-miR-150-5p	mmu-miR-107-3p	ENSMUST00000021033
novel_circ_0009006	mmu-miR-1306-3p	mmu-miR-185-3p	ENSMUST00000021076
novel_circ_0015060	mmu-miR-764-3p	mmu-miR-3473a	ENSMUST00000021076
mmu_circ_0000892	mmu-miR-1306-3p	mmu-miR-145a-3p	ENSMUST00000021107
novel_circ_0024225	mmu-miR-344g-3p	mmu-miR-185-3p	ENSMUST00000021107
mmu_circ_0001100	mmu-miR-503-5p	mmu-miR-664-5p	ENSMUST00000021107
mmu_circ_0001427	mmu-miR-185-3p	mmu-miR-185-3p	ENSMUST00000021195
novel_circ_0017765	mmu-miR-1306-3p	mmu-miR-3074-1-3p	ENSMUST00000021195
novel_circ_0004495	mmu-miR-185-3p	mmu-miR-665-3p	ENSMUST00000021231
novel_circ_0012029	mmu-miR-665-3p	mmu-miR-665-3p	ENSMUST00000021234
novel_circ_0024225	mmu-miR-423-5p	mmu-miR-3470b	ENSMUST00000021539
novel_circ_0013645	mmu-miR-5114	mmu-miR-370-3p	ENSMUST00000021646
novel_circ_0021799	mmu-miR-15a-3p	mmu-miR-423-5p	ENSMUST00000021646
novel_circ_0010690	mmu-miR-320-3p	mmu-miR-15a-3p	ENSMUST00000021880
novel_circ_0009006	mmu-miR-497a-5p	mmu-miR-665-3p	ENSMUST00000021880
novel_circ_0007300	mmu-miR-370-3p	mmu-miR-344g-3p	ENSMUST00000022137
novel_circ_0017152	mmu-miR-664-5p	mmu-miR-503-5p	ENSMUST00000022137
mmu_circ_0000595	mmu-miR-22-5p	mmu-miR-423-5p	ENSMUST00000022195
novel_circ_0003091	mmu-miR-199a-5p	mmu-miR-7115-5p	ENSMUST00000022195
novel_circ_0006219	mmu-miR-370-3p	mmu-miR-1188-5p	ENSMUST00000022691
novel_circ_0018679	mmu-miR-204-3p	mmu-miR-344g-3p	ENSMUST00000022691
mmu_circ_0001166	mmu-miR-6902-5p	mmu-miR-1188-5p	ENSMUST00000023268
novel_circ_0012603	mmu-miR-6769b-3p	mmu-miR-329-5p	ENSMUST00000023268
mmu_circ_0001661	mmu-miR-7240-5p	mmu-miR-3474	ENSMUST00000023268
novel_circ_0015815	mmu-miR-15a-3p	mmu-miR-150-5p	ENSMUST00000023779
novel_circ_0015817	mmu-miR-15a-3p	mmu-miR-361-3p	ENSMUST00000023779
mmu_circ_0001446	mmu-miR-770-3p	mmu-miR-1188-5p	ENSMUST00000024766
novel_circ_0024225	mmu-miR-193b-3p	mmu-miR-665-3p	ENSMUST00000024846
novel_circ_0023743	mmu-miR-665-3p	mmu-miR-320-3p	ENSMUST00000024999
novel_circ_0017195	mmu-miR-140-3p	mmu-miR-423-5p	ENSMUST00000024999
novel_circ_0007653	mmu-miR-187-3p	mmu-miR-15a-3p	ENSMUST00000025337
mmu_circ_0001367	mmu-miR-3470b	mmu-miR-665-3p	ENSMUST00000025337
mmu_circ_0001755	mmu-miR-1247-5p	mmu-miR-764-3p	ENSMUST00000025337
novel_circ_0003606	mmu-miR-150-5p	mmu-miR-22-5p	ENSMUST00000026194
mmu_circ_0000595	mmu-miR-185-3p	mmu-miR-665-3p	ENSMUST00000026994
novel_circ_0008075	mmu-miR-485-5p	mmu-miR-423-5p	ENSMUST00000028132
novel_circ_0018531	mmu-miR-204-3p	mmu-miR-665-3p	ENSMUST00000028991
novel_circ_0016403	mmu-miR-204-3p	mmu-miR-764-3p	ENSMUST00000028991
novel_circ_0016405	mmu-miR-204-3p	mmu-miR-497a-5p	ENSMUST00000029057
mmu_circ_0001168	mmu-miR-29b-2-5p	mmu-miR-674-5p	ENSMUST00000029057
novel_circ_0015980	mmu-miR-181a-2-3p	mmu-miR-12184-3p	ENSMUST00000029060
novel_circ_0004495	mmu-miR-677-5p	mmu-miR-3474	ENSMUST00000029060
mmu_circ_0000688	mmu-miR-1188-5p	mmu-miR-764-3p	ENSMUST00000029060
novel_circ_0014272	mmu-miR-339-5p	mmu-miR-344g-3p	ENSMUST00000029183
novel_circ_0016026	mmu-miR-7240-5p	mmu-miR-344g-3p	ENSMUST00000029784
novel_circ_0012029	mmu-miR-23a-3p	mmu-miR-6944-3p	ENSMUST00000029784
novel_circ_0009010	mmu-miR-133a-3p	mmu-miR-497a-5p	ENSMUST00000029848
mmu_circ_0000892	mmu-miR-378a-3p	mmu-miR-449a-5p	ENSMUST00000029975
mmu_circ_0001168	mmu-miR-320-3p	mmu-miR-664-5p	ENSMUST00000030488
novel_circ_0021377	mmu-miR-150-5p	mmu-miR-708-5p	ENSMUST00000030488
novel_circ_0011172	mmu-miR-1188-5p	mmu-miR-485-5p	ENSMUST00000030524
mmu_circ_0001168	mmu-miR-128-3p	mmu-miR-204-3p	ENSMUST00000030687
novel_circ_0024368	mmu-miR-5114	mmu-miR-370-3p	ENSMUST00000031093
novel_circ_0012029	mmu-miR-99b-3p	mmu-miR-322-5p	ENSMUST00000031276
mmu_circ_0001100	mmu-miR-448-5p	mmu-miR-320-3p	ENSMUST00000031437
novel_circ_0006418	mmu-miR-200c-3p	mmu-miR-378a-3p	ENSMUST00000031437
mmu_circ_0001661	mmu-miR-3473a	mmu-miR-185-3p	ENSMUST00000031606
novel_circ_0015980	mmu-miR-664-5p	mmu-miR-329-5p	ENSMUST00000031606
novel_circ_0019623	mmu-miR-664-5p	mmu-miR-344g-3p	ENSMUST00000031606
novel_circ_0015815	mmu-miR-7093-3p	mmu-miR-764-3p	ENSMUST00000031606
novel_circ_0015817	mmu-miR-7093-3p	mmu-miR-423-5p	ENSMUST00000031668
novel_circ_0022933	mmu-miR-532-5p	mmu-miR-679-5p	ENSMUST00000032512
novel_circ_0019750	mmu-miR-344d-3-5p	mmu-miR-3474	ENSMUST00000032916
novel_circ_0023631	mmu-miR-329-5p	mmu-miR-665-3p	ENSMUST00000033096
mmu_circ_0001100	mmu-miR-664-5p	mmu-miR-764-3p	ENSMUST00000033096
mmu_circ_0001367	mmu-miR-329-5p	mmu-miR-1247-5p	ENSMUST00000033407
novel_circ_0020598	mmu-miR-6944-3p	mmu-miR-320-3p	ENSMUST00000034692
mmu_circ_0001231	mmu-miR-322-5p	mmu-miR-128-3p	ENSMUST00000034880
mmu_circ_0000114	mmu-miR-664-5p	mmu-miR-320-3p	ENSMUST00000034880
novel_circ_0021315	mmu-miR-3074-1-3p	mmu-miR-490-3p	ENSMUST00000035279
novel_circ_0021377	mmu-miR-1197-3p	mmu-miR-770-3p	ENSMUST00000035538
novel_circ_0023743	mmu-miR-423-5p	mmu-miR-877-5p	ENSMUST00000035538
novel_circ_0019810	mmu-miR-361-3p	mmu-miR-7093-3p	ENSMUST00000035716
novel_circ_0020598	mmu-miR-679-5p	mmu-miR-107-3p	ENSMUST00000037333
novel_circ_0008102	mmu-miR-29c-3p	mmu-miR-15a-3p	ENSMUST00000037333
mmu_circ_0000642	mmu-miR-339-5p	mmu-miR-370-3p	ENSMUST00000038863
novel_circ_0004495	mmu-miR-423-5p	mmu-miR-5114	ENSMUST00000038863
novel_circ_0018679	mmu-miR-29c-3p	mmu-miR-320-3p	ENSMUST00000038932
mmu_circ_0001231	mmu-miR-497a-5p	mmu-miR-412-3p	ENSMUST00000038932
novel_circ_0009314	mmu-miR-665-3p	mmu-miR-7240-5p	ENSMUST00000041357
mmu_circ_0001446	mmu-miR-145a-3p	mmu-miR-204-3p	ENSMUST00000041543
novel_circ_0011172	mmu-miR-17-5p	mmu-miR-423-5p	ENSMUST00000041543
novel_circ_0018415	mmu-miR-674-5p	mmu-miR-674-5p	ENSMUST00000041543
mmu_circ_0001722	mmu-miR-322-5p	mmu-miR-5114	ENSMUST00000041703
novel_circ_0007653	mmu-miR-107-3p	mmu-miR-664-5p	ENSMUST00000041703
novel_circ_0018601	mmu-miR-187-3p	mmu-miR-145a-3p	ENSMUST00000043087
novel_circ_0003563	mmu-miR-449a-5p	mmu-miR-15a-3p	ENSMUST00000043311
mmu_circ_0000892	mmu-miR-449a-5p	mmu-miR-3473a	ENSMUST00000043311
mmu_circ_0001661	mmu-miR-1912-5p	mmu-miR-185-3p	ENSMUST00000043419
novel_circ_0015060	mmu-miR-490-3p	mmu-miR-1188-5p	ENSMUST00000043873
novel_circ_0012029	mmu-miR-674-5p	mmu-miR-185-3p	ENSMUST00000044089
mmu_circ_0001615	mmu-miR-130a-3p	mmu-miR-370-3p	ENSMUST00000044217
mmu_circ_0000342	mmu-miR-181a-2-3p	mmu-miR-344d-3-5p	ENSMUST00000046257
novel_circ_0011546	mmu-miR-320-3p	mmu-miR-125b-5p	ENSMUST00000046490
novel_circ_0015901	mmu-miR-3474	mmu-miR-15a-3p	ENSMUST00000046490
novel_circ_0019810	mmu-miR-497a-5p	mmu-miR-665-3p	ENSMUST00000046571
novel_circ_0008075	mmu-miR-449a-5p	mmu-miR-15a-3p	ENSMUST00000047490
novel_circ_0010690	mmu-miR-421-3p	mmu-miR-361-3p	ENSMUST00000047970
novel_circ_0020942	mmu-miR-125b-5p	mmu-miR-665-3p	ENSMUST00000047970
novel_circ_0000862	mmu-miR-344d-3-5p	mmu-miR-344g-3p	ENSMUST00000048289
novel_circ_0006700	mmu-miR-6985-3p	mmu-miR-185-3p	ENSMUST00000048485
novel_circ_0022600	mmu-miR-6985-3p	mmu-miR-490-3p	ENSMUST00000048608
novel_circ_0006418	mmu-miR-329-5p	mmu-miR-3474	ENSMUST00000048685
novel_circ_0003563	mmu-miR-344d-3-5p	mmu-miR-361-3p	ENSMUST00000048685
mmu_circ_0000734	mmu-miR-3470b	mmu-miR-344g-3p	ENSMUST00000048716
novel_circ_0015815	mmu-miR-1197-3p	mmu-miR-125b-5p	ENSMUST00000049004
novel_circ_0015817	mmu-miR-1197-3p	mmu-miR-3474	ENSMUST00000049004
mmu_circ_0000941	mmu-miR-29c-3p	mmu-miR-764-3p	ENSMUST00000049346
novel_circ_0024368	mmu-miR-133a-3p	mmu-miR-764-3p	ENSMUST00000049430
novel_circ_0024225	mmu-miR-674-5p	mmu-miR-1197-3p	ENSMUST00000049703
mmu_circ_0001205	mmu-miR-329-3p	mmu-miR-344g-3p	ENSMUST00000049768
novel_circ_0021733	mmu-miR-329-5p	mmu-miR-770-3p	ENSMUST00000049768
novel_circ_0005567	mmu-miR-7240-5p	mmu-miR-6769b-3p	ENSMUST00000049912
		mmu-miR-370-3p	ENSMUST00000050776
		mmu-miR-770-3p	ENSMUST00000050776
		mmu-miR-677-5p	ENSMUST00000051479
		mmu-miR-185-3p	ENSMUST00000051873
		mmu-miR-6944-3p	ENSMUST00000051873
		mmu-miR-204-3p	ENSMUST00000052176
		mmu-miR-3474	ENSMUST00000052176
		mmu-miR-665-3p	ENSMUST00000052258
		mmu-miR-674-5p	ENSMUST00000052258
		mmu-miR-339-5p	ENSMUST00000054598
		mmu-miR-370-3p	ENSMUST00000054598
		mmu-miR-370-3p	ENSMUST00000054665
		mmu-miR-665-3p	ENSMUST00000054665
		mmu-miR-204-3p	ENSMUST00000054895
		mmu-miR-3474	ENSMUST00000054895
		mmu-miR-204-3p	ENSMUST00000055022
		mmu-miR-193b-3p	ENSMUST00000055159
		mmu-miR-339-5p	ENSMUST00000055159
		mmu-miR-3474	ENSMUST00000055159
		mmu-miR-674-5p	ENSMUST00000055159
		mmu-miR-877-5p	ENSMUST00000055539
		mmu-miR-1188-5p	ENSMUST00000056482
		mmu-miR-185-3p	ENSMUST00000056482
		mmu-miR-665-3p	ENSMUST00000057623
		mmu-miR-3474	ENSMUST00000058610
		mmu-miR-423-5p	ENSMUST00000058610
		mmu-miR-1247-5p	ENSMUST00000060427
		mmu-miR-344g-3p	ENSMUST00000061324
		mmu-miR-107-3p	ENSMUST00000061895
		mmu-miR-344d-3-5p	ENSMUST00000062037
		mmu-miR-423-5p	ENSMUST00000062652
		mmu-miR-7093-3p	ENSMUST00000062652
		mmu-miR-320-3p	ENSMUST00000063021
		mmu-miR-449a-5p	ENSMUST00000063496
		mmu-miR-1188-5p	ENSMUST00000063635
		mmu-miR-423-5p	ENSMUST00000063635
		mmu-miR-150-5p	ENSMUST00000064462
		mmu-miR-370-3p	ENSMUST00000065534
		mmu-miR-449a-5p	ENSMUST00000065534
		mmu-miR-3474	ENSMUST00000065932
		mmu-miR-412-3p	ENSMUST00000066277
		mmu-miR-6985-3p	ENSMUST00000066514
		mmu-miR-764-3p	ENSMUST00000066540
		mmu-miR-185-3p	ENSMUST00000066889
		mmu-miR-185-3p	ENSMUST00000067020
		mmu-miR-423-5p	ENSMUST00000067020
		mmu-miR-370-3p	ENSMUST00000067549
		mmu-miR-140-3p	ENSMUST00000067896
		mmu-miR-361-3p	ENSMUST00000069595
		mmu-miR-204-3p	ENSMUST00000070508
		mmu-miR-449a-5p	ENSMUST00000070653
		mmu-miR-150-5p	ENSMUST00000071588
		mmu-miR-1306-3p	ENSMUST00000072177
		mmu-miR-145a-5p	ENSMUST00000072177
		mmu-miR-128-3p	ENSMUST00000072725
		mmu-miR-490-3p	ENSMUST00000072725
		mmu-miR-344g-3p	ENSMUST00000072997
		mmu-miR-665-3p	ENSMUST00000072997
		mmu-miR-344g-3p	ENSMUST00000073139
		mmu-miR-674-5p	ENSMUST00000073242
		mmu-miR-770-3p	ENSMUST00000073242
		mmu-miR-320-3p	ENSMUST00000074230
		mmu-miR-6985-3p	ENSMUST00000074230
		mmu-miR-665-3p	ENSMUST00000074734
		mmu-miR-3474	ENSMUST00000076043
		mmu-miR-339-5p	ENSMUST00000077735
		mmu-miR-133a-3p	ENSMUST00000077930
		mmu-miR-764-3p	ENSMUST00000077930
		mmu-miR-8112	ENSMUST00000077930
		mmu-miR-1912-5p	ENSMUST00000079077
		mmu-miR-665-3p	ENSMUST00000079077
		mmu-miR-7115-5p	ENSMUST00000079443
		mmu-miR-665-3p	ENSMUST00000079534
		mmu-miR-423-5p	ENSMUST00000079721
		mmu-miR-361-3p	ENSMUST00000080067
		mmu-miR-423-5p	ENSMUST00000080067
		mmu-miR-15a-3p	ENSMUST00000080233
		mmu-miR-8112	ENSMUST00000080233
		mmu-miR-15a-3p	ENSMUST00000080292
		mmu-miR-185-3p	ENSMUST00000080292
		mmu-miR-764-3p	ENSMUST00000080292
		mmu-miR-5114	ENSMUST00000080673
		mmu-miR-204-3p	ENSMUST00000080926
		mmu-miR-877-5p	ENSMUST00000080926
		mmu-miR-145a-3p	ENSMUST00000081438
		mmu-miR-344g-3p	ENSMUST00000081525
		mmu-miR-423-5p	ENSMUST00000081525
		mmu-miR-3473a	ENSMUST00000081695
		mmu-miR-665-3p	ENSMUST00000081695
		mmu-miR-423-5p	ENSMUST00000082057
		mmu-miR-204-3p	ENSMUST00000084129
		mmu-miR-3474	ENSMUST00000084129
		mmu-miR-423-5p	ENSMUST00000084129
		mmu-miR-665-3p	ENSMUST00000084129
		mmu-miR-1306-3p	ENSMUST00000084782
		mmu-miR-185-3p	ENSMUST00000084782
		mmu-miR-3474	ENSMUST00000084895
		mmu-miR-125b-5p	ENSMUST00000086083
		mmu-miR-145a-5p	ENSMUST00000086083
		mmu-miR-423-5p	ENSMUST00000086083
		mmu-miR-322-5p	ENSMUST00000087566
		mmu-miR-423-5p	ENSMUST00000088248
		mmu-miR-185-3p	ENSMUST00000088464
		mmu-miR-339-5p	ENSMUST00000088464
		mmu-miR-339-5p	ENSMUST00000088494
		mmu-miR-1306-3p	ENSMUST00000089641
		mmu-miR-770-3p	ENSMUST00000089641
		mmu-miR-339-5p	ENSMUST00000090103
		mmu-miR-665-3p	ENSMUST00000090103
		mmu-miR-370-3p	ENSMUST00000090981
		mmu-miR-674-5p	ENSMUST00000092511
		mmu-miR-764-3p	ENSMUST00000092822
		mmu-miR-185-3p	ENSMUST00000092836
		mmu-miR-344g-3p	ENSMUST00000092836
		mmu-miR-503-5p	ENSMUST00000092892
		mmu-miR-3473a	ENSMUST00000093207
		mmu-miR-3473a	ENSMUST00000093209
		mmu-miR-370-3p	ENSMUST00000093907
		mmu-miR-370-3p	ENSMUST00000094056
		mmu-miR-674-5p	ENSMUST00000094120
		mmu-miR-5114	ENSMUST00000094887
		mmu-miR-421-3p	ENSMUST00000095347
		mmu-miR-139-5p	ENSMUST00000095752
		mmu-miR-344g-3p	ENSMUST00000097650
		mmu-miR-145a-5p	ENSMUST00000098031
		mmu-miR-329-3p	ENSMUST00000098031
		mmu-miR-133a-3p	ENSMUST00000098032
		mmu-miR-185-3p	ENSMUST00000098032
		mmu-miR-339-5p	ENSMUST00000098032
		mmu-miR-370-3p	ENSMUST00000098123
		mmu-miR-764-3p	ENSMUST00000098123
		mmu-miR-125b-5p	ENSMUST00000098853
		mmu-miR-185-3p	ENSMUST00000098853
		mmu-miR-3474	ENSMUST00000098853
		mmu-miR-370-3p	ENSMUST00000098853
		mmu-miR-107-3p	ENSMUST00000099444
		mmu-miR-674-5p	ENSMUST00000099646
		mmu-miR-185-3p	ENSMUST00000100215
		mmu-miR-12184-3p	ENSMUST00000100244
		mmu-miR-185-3p	ENSMUST00000100323
		mmu-miR-449a-5p	ENSMUST00000100323
		mmu-miR-497a-5p	ENSMUST00000100323
		mmu-miR-8112	ENSMUST00000100323
		mmu-miR-344g-3p	ENSMUST00000100334
		mmu-miR-140-3p	ENSMUST00000100348
		mmu-miR-185-3p	ENSMUST00000100705
		mmu-miR-320-3p	ENSMUST00000100705
		mmu-miR-344g-3p	ENSMUST00000100705
		mmu-miR-6769b-3p	ENSMUST00000100705
		mmu-miR-185-3p	ENSMUST00000101017
		mmu-miR-339-5p	ENSMUST00000101017
		mmu-miR-344g-3p	ENSMUST00000101251
		mmu-miR-497a-5p	ENSMUST00000101316
		mmu-miR-6769b-3p	ENSMUST00000101316
		mmu-miR-3474	ENSMUST00000101617
		mmu-miR-485-5p	ENSMUST00000102513
		mmu-miR-204-3p	ENSMUST00000102692
		mmu-miR-145a-5p	ENSMUST00000102805
		mmu-miR-344g-3p	ENSMUST00000102805
		mmu-miR-3474	ENSMUST00000102805
		mmu-miR-329-3p	ENSMUST00000102924
		mmu-miR-665-3p	ENSMUST00000102935
		mmu-miR-185-3p	ENSMUST00000102950
		mmu-miR-370-3p	ENSMUST00000102950
		mmu-miR-764-3p	ENSMUST00000102950
		mmu-miR-29b-2-5p	ENSMUST00000102957
		mmu-miR-664-5p	ENSMUST00000102957
		mmu-miR-185-3p	ENSMUST00000103201
		mmu-miR-7115-5p	ENSMUST00000103201
		mmu-miR-185-3p	ENSMUST00000103214
		mmu-miR-204-3p	ENSMUST00000103214
		mmu-miR-145a-5p	ENSMUST00000105340
		mmu-miR-7115-5p	ENSMUST00000105652
		mmu-miR-764-3p	ENSMUST00000105661
		mmu-miR-107-3p	ENSMUST00000105665
		mmu-miR-503-5p	ENSMUST00000105665
		mmu-miR-1188-5p	ENSMUST00000105835
		mmu-miR-370-3p	ENSMUST00000105835
		mmu-miR-423-5p	ENSMUST00000105835
		mmu-miR-665-3p	ENSMUST00000105835
		mmu-miR-185-3p	ENSMUST00000105859
		mmu-miR-1197-3p	ENSMUST00000105868
		mmu-miR-423-5p	ENSMUST00000105914
		mmu-miR-370-3p	ENSMUST00000106080
		mmu-miR-764-3p	ENSMUST00000106080
		mmu-miR-185-3p	ENSMUST00000106233
		mmu-miR-344g-3p	ENSMUST00000106233
		mmu-miR-423-5p	ENSMUST00000106246
		mmu-miR-7115-5p	ENSMUST00000106246
		mmu-miR-770-3p	ENSMUST00000106246
		mmu-miR-185-3p	ENSMUST00000106286
		mmu-miR-150-5p	ENSMUST00000106288
		mmu-miR-185-3p	ENSMUST00000106288
		mmu-miR-370-3p	ENSMUST00000106288
		mmu-miR-665-3p	ENSMUST00000106342
		mmu-miR-497a-5p	ENSMUST00000106356
		mmu-miR-3474	ENSMUST00000106462
		mmu-miR-145a-5p	ENSMUST00000106498
		mmu-miR-329-5p	ENSMUST00000106498
		mmu-miR-3474	ENSMUST00000106498
		mmu-miR-184-3p	ENSMUST00000106499
		mmu-miR-665-3p	ENSMUST00000106499
		mmu-miR-344g-3p	ENSMUST00000106616
		mmu-miR-370-3p	ENSMUST00000106616
		mmu-miR-665-3p	ENSMUST00000106616
		mmu-miR-3473a	ENSMUST00000106619
		mmu-miR-1188-5p	ENSMUST00000106767
		mmu-miR-449a-5p	ENSMUST00000106800
		mmu-miR-6985-3p	ENSMUST00000107410
		mmu-miR-107-3p	ENSMUST00000107420
		mmu-miR-133a-3p	ENSMUST00000107420
		mmu-miR-3473a	ENSMUST00000107563
		mmu-miR-1188-5p	ENSMUST00000107644
		mmu-miR-128-3p	ENSMUST00000107646
		mmu-miR-185-3p	ENSMUST00000107923
		mmu-miR-339-5p	ENSMUST00000107923
		mmu-miR-6985-3p	ENSMUST00000107923
		mmu-miR-339-5p	ENSMUST00000108042
		mmu-miR-339-5p	ENSMUST00000108076
		mmu-miR-490-3p	ENSMUST00000108076
		mmu-miR-3473a	ENSMUST00000108255
		mmu-miR-22-5p	ENSMUST00000108377
		mmu-miR-770-3p	ENSMUST00000108403
		mmu-miR-185-3p	ENSMUST00000108458
		mmu-miR-3474	ENSMUST00000108458
		mmu-miR-362-5p	ENSMUST00000108458
		mmu-miR-339-5p	ENSMUST00000108460
		mmu-miR-665-3p	ENSMUST00000108460
		mmu-miR-185-3p	ENSMUST00000108473
		mmu-miR-361-3p	ENSMUST00000108473
		mmu-miR-503-5p	ENSMUST00000108473
		mmu-miR-185-3p	ENSMUST00000108476
		mmu-miR-665-3p	ENSMUST00000108589
		mmu-miR-3473a	ENSMUST00000108592
		mmu-miR-370-3p	ENSMUST00000108592
		mmu-miR-185-3p	ENSMUST00000108611
		mmu-miR-3470b	ENSMUST00000108690
		mmu-miR-204-3p	ENSMUST00000108843
		mmu-miR-1188-5p	ENSMUST00000109218
		mmu-miR-185-3p	ENSMUST00000109218
		mmu-miR-204-3p	ENSMUST00000109218
		mmu-miR-184-3p	ENSMUST00000109536
		mmu-miR-99b-3p	ENSMUST00000109568
		mmu-miR-3470b	ENSMUST00000109632
		mmu-miR-1188-5p	ENSMUST00000109690
		mmu-miR-185-3p	ENSMUST00000109690
		mmu-miR-1947-5p	ENSMUST00000109690
		mmu-miR-15a-3p	ENSMUST00000109702
		mmu-miR-322-5p	ENSMUST00000109702
		mmu-miR-490-3p	ENSMUST00000109702
		mmu-miR-322-5p	ENSMUST00000109775
		mmu-miR-344g-3p	ENSMUST00000109775
		mmu-miR-497a-5p	ENSMUST00000109775
		mmu-miR-15a-3p	ENSMUST00000109823
		mmu-miR-665-3p	ENSMUST00000109823
		mmu-miR-449a-5p	ENSMUST00000109837
		mmu-miR-764-3p	ENSMUST00000109837
		mmu-miR-150-5p	ENSMUST00000109964
		mmu-miR-412-3p	ENSMUST00000110210
		mmu-miR-150-5p	ENSMUST00000110410
		mmu-miR-665-3p	ENSMUST00000110410
		mmu-miR-1188-5p	ENSMUST00000110784
		mmu-miR-423-5p	ENSMUST00000110784
		mmu-miR-1188-5p	ENSMUST00000110785
		mmu-miR-423-5p	ENSMUST00000110785
		mmu-miR-1247-5p	ENSMUST00000110866
		mmu-miR-185-3p	ENSMUST00000110866
		mmu-miR-370-3p	ENSMUST00000110866
		mmu-miR-665-3p	ENSMUST00000110866
		mmu-miR-15a-3p	ENSMUST00000111020
		mmu-miR-490-3p	ENSMUST00000111020
		mmu-miR-764-3p	ENSMUST00000111020
		mmu-miR-877-5p	ENSMUST00000111020
		mmu-miR-497a-5p	ENSMUST00000111030
		mmu-miR-674-5p	ENSMUST00000111030
		mmu-miR-204-3p	ENSMUST00000111238
		mmu-miR-423-5p	ENSMUST00000111261
		mmu-miR-199a-5p	ENSMUST00000111286
		mmu-miR-344d-3-5p	ENSMUST00000111316
		mmu-miR-344g-3p	ENSMUST00000111316
		mmu-miR-1188-5p	ENSMUST00000111330
		mmu-miR-3474	ENSMUST00000111330
		mmu-miR-664-5p	ENSMUST00000111586
		mmu-miR-665-3p	ENSMUST00000111606
		mmu-miR-344d-3-5p	ENSMUST00000112068
		mmu-miR-12184-3p	ENSMUST00000112210
		mmu-miR-665-3p	ENSMUST00000112254
		mmu-miR-764-3p	ENSMUST00000112254
		mmu-miR-770-3p	ENSMUST00000112254
		mmu-miR-339-5p	ENSMUST00000112937
		mmu-miR-370-3p	ENSMUST00000113072
		mmu-miR-3470b	ENSMUST00000113278
		mmu-miR-665-3p	ENSMUST00000113278
		mmu-miR-3474	ENSMUST00000113461
		mmu-miR-449a-5p	ENSMUST00000113461
		mmu-miR-3474	ENSMUST00000113462
		mmu-miR-412-3p	ENSMUST00000113506
		mmu-miR-1188-5p	ENSMUST00000113509
		mmu-miR-665-3p	ENSMUST00000113509
		mmu-miR-3470b	ENSMUST00000113598
		mmu-miR-185-3p	ENSMUST00000113612
		mmu-miR-344g-3p	ENSMUST00000113612
		mmu-miR-490-3p	ENSMUST00000113612
		mmu-miR-665-3p	ENSMUST00000113612
		mmu-miR-344d-3-5p	ENSMUST00000113717
		mmu-miR-497a-5p	ENSMUST00000113750
		mmu-miR-344d-3-5p	ENSMUST00000113765
		mmu-miR-344g-3p	ENSMUST00000113773
		mmu-miR-664-5p	ENSMUST00000113851
		mmu-miR-204-3p	ENSMUST00000113852
		mmu-miR-133a-3p	ENSMUST00000114144
		mmu-miR-370-3p	ENSMUST00000114144
		mmu-miR-344g-3p	ENSMUST00000114386
		mmu-miR-370-3p	ENSMUST00000114936
		mmu-miR-361-3p	ENSMUST00000115047
		mmu-miR-423-5p	ENSMUST00000115047
		mmu-miR-7115-5p	ENSMUST00000115424
		mmu-miR-674-5p	ENSMUST00000115520
		mmu-miR-133a-3p	ENSMUST00000116408
		mmu-miR-674-5p	ENSMUST00000116408
		mmu-miR-133a-3p	ENSMUST00000116409
		mmu-miR-674-5p	ENSMUST00000116409
		mmu-miR-679-5p	ENSMUST00000117424
		mmu-miR-133a-3p	ENSMUST00000117713
		mmu-miR-497a-5p	ENSMUST00000117713
		mmu-miR-448-5p	ENSMUST00000118117
		mmu-miR-15a-3p	ENSMUST00000118408
		mmu-miR-1247-5p	ENSMUST00000118483
		mmu-miR-125b-5p	ENSMUST00000118483
		mmu-miR-770-3p	ENSMUST00000118483
		mmu-miR-370-3p	ENSMUST00000118556
		mmu-miR-17-5p	ENSMUST00000119141
		mmu-miR-125b-5p	ENSMUST00000119206
		mmu-miR-185-3p	ENSMUST00000119206
		mmu-miR-344g-3p	ENSMUST00000119206
		mmu-miR-370-3p	ENSMUST00000119206
		mmu-miR-423-5p	ENSMUST00000119206
		mmu-miR-187-3p	ENSMUST00000119394
		mmu-miR-370-3p	ENSMUST00000119483
		mmu-miR-185-3p	ENSMUST00000119488
		mmu-miR-329-3p	ENSMUST00000119488
		mmu-miR-185-3p	ENSMUST00000119527
		mmu-miR-1197-3p	ENSMUST00000119581
		mmu-miR-770-3p	ENSMUST00000119781
		mmu-miR-125b-5p	ENSMUST00000119945
		mmu-miR-17-5p	ENSMUST00000120101
		mmu-miR-370-3p	ENSMUST00000120292
		mmu-miR-3473a	ENSMUST00000120394
		mmu-miR-185-3p	ENSMUST00000120405
		mmu-miR-370-3p	ENSMUST00000120445
		mmu-miR-1247-5p	ENSMUST00000120555
		mmu-miR-3474	ENSMUST00000120555
		mmu-miR-6944-3p	ENSMUST00000120555
		mmu-miR-107-3p	ENSMUST00000120591
		mmu-miR-12184-3p	ENSMUST00000120591
		mmu-miR-344g-3p	ENSMUST00000120591
		mmu-miR-665-3p	ENSMUST00000120591
		mmu-miR-665-3p	ENSMUST00000121249
		mmu-miR-344g-3p	ENSMUST00000121266
		mmu-miR-674-5p	ENSMUST00000121471
		mmu-miR-15a-3p	ENSMUST00000121492
		mmu-miR-490-3p	ENSMUST00000122058
		mmu-miR-185-3p	ENSMUST00000122113
		mmu-miR-344g-3p	ENSMUST00000122113
		mmu-miR-665-3p	ENSMUST00000122113
		mmu-miR-1247-5p	ENSMUST00000122171
		mmu-miR-3474	ENSMUST00000122171
		mmu-miR-6944-3p	ENSMUST00000122171
		mmu-miR-3474	ENSMUST00000122359
		mmu-miR-185-3p	ENSMUST00000123202
		mmu-miR-344g-3p	ENSMUST00000123202
		mmu-miR-490-3p	ENSMUST00000123202
		mmu-miR-665-3p	ENSMUST00000123202
		mmu-miR-344d-3-5p	ENSMUST00000123228
		mmu-miR-3470b	ENSMUST00000124665
		mmu-miR-128-3p	ENSMUST00000127756
		mmu-miR-344g-3p	ENSMUST00000127756
		mmu-miR-133a-3p	ENSMUST00000127825
		mmu-miR-6985-3p	ENSMUST00000128372
		mmu-miR-497a-5p	ENSMUST00000128549
		mmu-miR-344g-3p	ENSMUST00000130044
		mmu-miR-344g-3p	ENSMUST00000130360
		mmu-miR-344g-3p	ENSMUST00000130663
		mmu-miR-125b-5p	ENSMUST00000131116
		mmu-miR-199a-5p	ENSMUST00000131116
		mmu-miR-329-5p	ENSMUST00000131116
		mmu-miR-708-5p	ENSMUST00000131507
		mmu-miR-1247-5p	ENSMUST00000131776
		mmu-miR-370-3p	ENSMUST00000131776
		mmu-miR-877-5p	ENSMUST00000132442
		mmu-miR-199a-5p	ENSMUST00000134554
		mmu-miR-665-3p	ENSMUST00000135341
		mmu-miR-3470b	ENSMUST00000135618
		mmu-miR-1912-5p	ENSMUST00000136996
		mmu-miR-15a-3p	ENSMUST00000137458
		mmu-miR-3470b	ENSMUST00000137458
		mmu-miR-485-5p	ENSMUST00000138037
		mmu-miR-674-5p	ENSMUST00000139038
		mmu-miR-185-3p	ENSMUST00000139123
		mmu-miR-764-3p	ENSMUST00000140292
		mmu-miR-344g-3p	ENSMUST00000140737
		mmu-miR-370-3p	ENSMUST00000141971
		mmu-miR-204-3p	ENSMUST00000142329
		mmu-miR-339-5p	ENSMUST00000142329
		mmu-miR-764-3p	ENSMUST00000142635
		mmu-miR-185-3p	ENSMUST00000143101
		mmu-miR-423-5p	ENSMUST00000143101
		mmu-miR-665-3p	ENSMUST00000143275
		mmu-miR-6769b-3p	ENSMUST00000143275
		mmu-miR-7240-5p	ENSMUST00000143275
		mmu-miR-370-3p	ENSMUST00000143518
		mmu-miR-679-5p	ENSMUST00000144529
		mmu-miR-339-5p	ENSMUST00000148939
		mmu-miR-665-3p	ENSMUST00000148939
		mmu-miR-3473a	ENSMUST00000149261
		mmu-miR-378a-3p	ENSMUST00000150204
		mmu-miR-485-5p	ENSMUST00000150995
		mmu-miR-6902-5p	ENSMUST00000153400
		mmu-miR-12184-3p	ENSMUST00000153661
		mmu-miR-193b-3p	ENSMUST00000153661
		mmu-miR-204-3p	ENSMUST00000153661
		mmu-miR-17-5p	ENSMUST00000156249
		mmu-miR-370-3p	ENSMUST00000156918
		mmu-miR-17-5p	ENSMUST00000159230
		mmu-miR-150-5p	ENSMUST00000159365
		mmu-miR-339-5p	ENSMUST00000159386
		mmu-miR-204-3p	ENSMUST00000159531
		mmu-miR-193b-3p	ENSMUST00000159630
		mmu-miR-339-5p	ENSMUST00000159630
		mmu-miR-185-3p	ENSMUST00000160616
		mmu-miR-1188-5p	ENSMUST00000160810
		mmu-miR-449a-5p	ENSMUST00000160810
		mmu-miR-185-3p	ENSMUST00000160862
		mmu-miR-664-5p	ENSMUST00000160862
		mmu-miR-1188-5p	ENSMUST00000161069
		mmu-miR-490-3p	ENSMUST00000161181
		mmu-miR-339-5p	ENSMUST00000161207
		mmu-miR-181a-2-3p	ENSMUST00000162060
		mmu-miR-150-5p	ENSMUST00000162170
		mmu-miR-423-5p	ENSMUST00000162170
		mmu-miR-423-5p	ENSMUST00000162578
		mmu-miR-674-5p	ENSMUST00000162578
		mmu-miR-125b-5p	ENSMUST00000162787
		mmu-miR-764-3p	ENSMUST00000163287
		mmu-miR-497a-5p	ENSMUST00000163377
		mmu-miR-185-3p	ENSMUST00000163530
		mmu-miR-449a-5p	ENSMUST00000163837
		mmu-miR-5114	ENSMUST00000163837
		mmu-miR-7240-5p	ENSMUST00000163837
		mmu-miR-185-3p	ENSMUST00000164166
		mmu-miR-3473a	ENSMUST00000164199
		mmu-miR-665-3p	ENSMUST00000164207
		mmu-miR-770-3p	ENSMUST00000164207
		mmu-miR-140-3p	ENSMUST00000164302
		mmu-miR-3473a	ENSMUST00000164334
		mmu-miR-3474	ENSMUST00000164334
		mmu-miR-7240-5p	ENSMUST00000164334
		mmu-miR-679-5p	ENSMUST00000164382
		mmu-miR-185-3p	ENSMUST00000165485
		mmu-miR-99b-3p	ENSMUST00000165810
		mmu-miR-665-3p	ENSMUST00000165842
		mmu-miR-204-3p	ENSMUST00000165878
		mmu-miR-370-3p	ENSMUST00000165913
		mmu-miR-199a-5p	ENSMUST00000166384
		mmu-miR-133a-3p	ENSMUST00000166804
		mmu-miR-193b-3p	ENSMUST00000166804
		mmu-miR-204-3p	ENSMUST00000167191
		mmu-miR-7093-3p	ENSMUST00000167215
		mmu-miR-7093-3p	ENSMUST00000167240
		mmu-miR-361-3p	ENSMUST00000167360
		mmu-miR-665-3p	ENSMUST00000167360
		mmu-miR-15a-3p	ENSMUST00000167607
		mmu-miR-339-5p	ENSMUST00000167816
		mmu-miR-6944-3p	ENSMUST00000167986
		mmu-miR-322-5p	ENSMUST00000168092
		mmu-miR-370-3p	ENSMUST00000168266
		mmu-miR-344g-3p	ENSMUST00000168338
		mmu-miR-370-3p	ENSMUST00000168338
		mmu-miR-665-3p	ENSMUST00000168338
		mmu-miR-449a-5p	ENSMUST00000168406
		mmu-miR-7240-5p	ENSMUST00000168406
		mmu-miR-15a-3p	ENSMUST00000168514
		mmu-miR-3473a	ENSMUST00000169105
		mmu-miR-3474	ENSMUST00000169105
		mmu-miR-7240-5p	ENSMUST00000169105
		mmu-miR-3474	ENSMUST00000169108
		mmu-miR-185-3p	ENSMUST00000169156
		mmu-miR-3473a	ENSMUST00000169169
		mmu-miR-3474	ENSMUST00000169220
		mmu-miR-370-3p	ENSMUST00000170204
		mmu-miR-490-3p	ENSMUST00000170204
		mmu-miR-665-3p	ENSMUST00000170285
		mmu-miR-679-5p	ENSMUST00000170285
		mmu-miR-344g-3p	ENSMUST00000170448
		mmu-miR-370-3p	ENSMUST00000170472
		mmu-miR-322-5p	ENSMUST00000170718
		mmu-miR-497a-5p	ENSMUST00000170718
		mmu-miR-140-3p	ENSMUST00000170895
		mmu-miR-3470b	ENSMUST00000170895
		mmu-miR-185-3p	ENSMUST00000171108
		mmu-miR-185-3p	ENSMUST00000171233
		mmu-miR-664-5p	ENSMUST00000171233
		mmu-miR-3474	ENSMUST00000171562
		mmu-miR-6944-3p	ENSMUST00000171641
		mmu-miR-6985-3p	ENSMUST00000171641
		mmu-miR-423-5p	ENSMUST00000171774
		mmu-miR-7240-5p	ENSMUST00000171774
		mmu-miR-339-5p	ENSMUST00000172409
		mmu-miR-423-5p	ENSMUST00000172715
		mmu-miR-423-5p	ENSMUST00000173341
		mmu-miR-133a-3p	ENSMUST00000173542
		mmu-miR-764-3p	ENSMUST00000173542
		mmu-miR-8112	ENSMUST00000173542
		mmu-miR-133a-3p	ENSMUST00000173595
		mmu-miR-185-3p	ENSMUST00000173595
		mmu-miR-204-3p	ENSMUST00000173595
		mmu-miR-664-5p	ENSMUST00000174286
		mmu-miR-370-3p	ENSMUST00000174387
		mmu-miR-664-5p	ENSMUST00000174681
		mmu-miR-1188-5p	ENSMUST00000174874
		mmu-miR-497a-5p	ENSMUST00000174874
		mmu-miR-339-5p	ENSMUST00000176655
		mmu-miR-185-3p	ENSMUST00000176902
		mmu-miR-329-5p	ENSMUST00000176902
		mmu-miR-370-3p	ENSMUST00000176902
		mmu-miR-423-5p	ENSMUST00000176902
		mmu-miR-665-3p	ENSMUST00000177168
		mmu-miR-3470b	ENSMUST00000177240
		mmu-miR-140-3p	ENSMUST00000177667
		mmu-miR-204-3p	ENSMUST00000177779
		mmu-miR-107-3p	ENSMUST00000178033
		mmu-miR-185-3p	ENSMUST00000178105
		mmu-miR-339-5p	ENSMUST00000178105
		mmu-miR-6985-3p	ENSMUST00000178105
		mmu-miR-674-5p	ENSMUST00000178526
		mmu-miR-344g-3p	ENSMUST00000178767
		mmu-miR-764-3p	ENSMUST00000179074
		mmu-miR-665-3p	ENSMUST00000179104
		mmu-miR-204-3p	ENSMUST00000179238
		mmu-miR-3473a	ENSMUST00000179619
		mmu-miR-361-3p	ENSMUST00000179619
		mmu-miR-764-3p	ENSMUST00000179734
		mmu-miR-6985-3p	ENSMUST00000179765
		mmu-miR-665-3p	ENSMUST00000180299
		mmu-miR-344g-3p	ENSMUST00000180362
		mmu-miR-1188-5p	ENSMUST00000182056
		mmu-miR-370-3p	ENSMUST00000182056
		mmu-miR-679-5p	ENSMUST00000182056
		mmu-miR-370-3p	ENSMUST00000183136
		mmu-miR-107-3p	ENSMUST00000183177
		mmu-miR-15a-3p	ENSMUST00000183177
		mmu-miR-199a-5p	ENSMUST00000183223
		mmu-miR-1188-5p	ENSMUST00000184035
		mmu-miR-99b-3p	ENSMUST00000184646
		mmu-miR-200c-3p	ENSMUST00000185405
		mmu-miR-185-3p	ENSMUST00000185560
		mmu-miR-128-3p	ENSMUST00000185665
		mmu-miR-6769b-3p	ENSMUST00000185665
		mmu-miR-770-3p	ENSMUST00000185665
		mmu-miR-204-3p	ENSMUST00000186097
		mmu-miR-770-3p	ENSMUST00000186182
		mmu-miR-423-5p	ENSMUST00000186451
		mmu-miR-674-5p	ENSMUST00000186451
		mmu-miR-3474	ENSMUST00000186917
		mmu-miR-370-3p	ENSMUST00000187985
		mmu-miR-6985-3p	ENSMUST00000187985
		mmu-miR-322-5p	ENSMUST00000187994
		mmu-miR-185-3p	ENSMUST00000188396
		mmu-miR-15a-3p	ENSMUST00000188894
		mmu-miR-448-5p	ENSMUST00000188894
		mmu-miR-322-5p	ENSMUST00000189068
		mmu-miR-185-3p	ENSMUST00000189347
		mmu-miR-3474	ENSMUST00000190186
		mmu-miR-199a-5p	ENSMUST00000190369
		mmu-miR-370-3p	ENSMUST00000190369
		mmu-miR-412-3p	ENSMUST00000191462
		mmu-miR-23a-3p	ENSMUST00000192095
		mmu-miR-6985-3p	ENSMUST00000192491
		mmu-miR-339-5p	ENSMUST00000193174
		mmu-miR-449a-5p	ENSMUST00000193338
		mmu-miR-344g-3p	ENSMUST00000193560
		mmu-miR-107-3p	ENSMUST00000194046
		mmu-miR-497a-5p	ENSMUST00000197241
		mmu-miR-674-5p	ENSMUST00000199054
		mmu-miR-370-3p	ENSMUST00000199089
		mmu-miR-7115-5p	ENSMUST00000199089
		mmu-miR-370-3p	ENSMUST00000200691
		mmu-miR-185-3p	ENSMUST00000201010
		mmu-miR-29b-2-5p	ENSMUST00000201010
		mmu-miR-344g-3p	ENSMUST00000201010
		mmu-miR-6769b-3p	ENSMUST00000201767
		mmu-miR-344g-3p	ENSMUST00000202326
		mmu-miR-497a-5p	ENSMUST00000203401
		mmu-miR-125b-5p	ENSMUST00000204626
		mmu-miR-193b-3p	ENSMUST00000204626
		mmu-miR-674-5p	ENSMUST00000204626
		mmu-miR-6769b-3p	ENSMUST00000204807
		mmu-miR-339-5p	ENSMUST00000205034
		mmu-miR-6985-3p	ENSMUST00000205034
		mmu-miR-339-5p	ENSMUST00000206779
		mmu-miR-679-5p	ENSMUST00000206887
		mmu-miR-3473a	ENSMUST00000206911
		mmu-miR-7115-5p	ENSMUST00000206911
		mmu-miR-497a-5p	ENSMUST00000207072
		mmu-miR-3473a	ENSMUST00000207296
		mmu-miR-7240-5p	ENSMUST00000207296
		mmu-miR-764-3p	ENSMUST00000207675
		mmu-miR-5114	ENSMUST00000208151
		mmu-miR-344g-3p	ENSMUST00000208190
		mmu-miR-185-3p	ENSMUST00000208605
		mmu-miR-344g-3p	ENSMUST00000208605
		mmu-miR-664-5p	ENSMUST00000208605
		mmu-miR-3473a	ENSMUST00000208910
		mmu-miR-3473a	ENSMUST00000209065
		mmu-miR-7240-5p	ENSMUST00000209065
		mmu-miR-185-3p	ENSMUST00000209141
		mmu-miR-423-5p	ENSMUST00000209141
		mmu-miR-15a-3p	ENSMUST00000209255
		mmu-miR-6769b-3p	ENSMUST00000209255
		mmu-miR-370-3p	ENSMUST00000209505
		mmu-miR-679-5p	ENSMUST00000210202
		mmu-miR-370-3p	ENSMUST00000210744
		mmu-miR-770-3p	ENSMUST00000210901
		mmu-miR-184-3p	ENSMUST00000211067
		mmu-miR-185-3p	ENSMUST00000211067
		mmu-miR-449a-5p	ENSMUST00000211654
		mmu-miR-7115-5p	ENSMUST00000211713
		mmu-miR-674-5p	ENSMUST00000212308
		mmu-miR-764-3p	ENSMUST00000212308
		mmu-miR-185-3p	ENSMUST00000212404
		mmu-miR-764-3p	ENSMUST00000212404
		mmu-miR-185-3p	ENSMUST00000213114
		mmu-miR-185-3p	ENSMUST00000214064
		mmu-miR-362-5p	ENSMUST00000214275
		mmu-miR-449a-5p	ENSMUST00000214275
		mmu-miR-877-5p	ENSMUST00000214859
		mmu-miR-199a-5p	ENSMUST00000217060
		mmu-miR-497a-5p	ENSMUST00000217117
		mmu-miR-29c-3p	ENSMUST00000217656
		mmu-miR-490-3p	ENSMUST00000219317
		mmu-miR-15a-3p	ENSMUST00000219588
		mmu-miR-344d-3-5p	ENSMUST00000219588
		mmu-miR-3474	ENSMUST00000219588
		mmu-miR-6769b-3p	ENSMUST00000219588
		mmu-miR-764-3p	ENSMUST00000219588
		mmu-miR-128-3p	ENSMUST00000221014
		mmu-miR-485-5p	ENSMUST00000221129
		mmu-miR-130a-3p	ENSMUST00000221367
		mmu-miR-370-3p	ENSMUST00000221367
		mmu-miR-344d-3-5p	ENSMUST00000222713
		mmu-miR-764-3p	ENSMUST00000224656
		mmu-miR-133a-3p	ENSMUST00000224707
		mmu-miR-185-3p	ENSMUST00000224707
		mmu-miR-204-3p	ENSMUST00000224707
		mmu-miR-150-5p	ENSMUST00000224801
		mmu-miR-665-3p	ENSMUST00000224801
		mmu-miR-6769b-3p	ENSMUST00000224801
		mmu-miR-361-3p	ENSMUST00000226363
		mmu-miR-665-3p	ENSMUST00000228295
		mmu-miR-204-3p	ENSMUST00000228960
		mmu-miR-185-3p	ENSMUST00000229464
		mmu-miR-664-5p	ENSMUST00000229464
		mmu-miR-199a-5p	ENSMUST00000229652
		mmu-miR-204-3p	ENSMUST00000229652
		mmu-miR-370-3p	ENSMUST00000229652
		mmu-miR-150-5p	ENSMUST00000229679
		mmu-miR-185-3p	ENSMUST00000230365
		mmu-miR-665-3p	ENSMUST00000230365
		mmu-miR-185-3p	ENSMUST00000230532
		mmu-miR-370-3p	ENSMUST00000230532
		mmu-miR-322-5p	ENSMUST00000230979
		mmu-miR-344g-3p	ENSMUST00000230979
		mmu-miR-497a-5p	ENSMUST00000230979
		mmu-miR-674-5p	ENSMUST00000232643
		mmu-miR-5114	ENSMUST00000232805
		mmu-miR-5114	ENSMUST00000233249
		mmu-miR-1188-5p	ENSMUST00000233612
		mmu-miR-370-3p	ENSMUST00000233717
		mmu-miR-449a-5p	ENSMUST00000233717
